# Supplementary material for: Integrative Clustering in Mass Spectrometry Imaging for Enhanced Patient Stratification
Source: Proteomics Clin Appl. 2019 Jan 4;13(1):1800137. doi: 10.1002/prca.201800137 (PMC6590511; doi:10.1002/prca.201800137)
Supplement: Supplementary file 1 — Supporting Data [file PRCA-13-na-s001.zip]

Archive with 1 entries (1 files):
- Supplementary Data.Rdata
