# Supplementary material for: Integrative Clustering in Mass Spectrometry Imaging for Enhanced Patient Stratification
Source: Proteomics Clin Appl. 2019 Jan 4;13(1):1800137. doi: 10.1002/prca.201800137 (PMC6590511; doi:10.1002/prca.201800137)
Supplement: Supplementary file 3 — Supporting Information [file PRCA-13-na-s003.rtf]

#################
### SUPPLEMENTARY MATERIAL 2: 
### R source code from
### "Integrative Clustering in Mass Spectrometry Imaging for Enhanced Patient Stratification" by Balluff B et al. (2018)
#################

#################
### Session info:
# 
# R version 3.4.2 (2017-09-28)
# Platform: x86_64-w64-mingw32/x64 (64-bit)
# Running under: Windows 7 x64 (build 7601) Service Pack 1
#
# Matrix products: default
#
# locale:
# [1] LC_COLLATE=Dutch_Netherlands.1252  LC_CTYPE=Dutch_Netherlands.1252   
# [3] LC_MONETARY=Dutch_Netherlands.1252 LC_NUMERIC=C                      
# [5] LC_TIME=Dutch_Netherlands.1252    
# 
# attached base packages:
#[ 1] parallel  stats     graphics  grDevices utils     datasets  methods   base     
# 
# other attached packages:
# [1] iCluster_2.1.0  gtools_3.5.0    gdata_2.18.0    caTools_1.17.1  lattice_0.20-35 gplots_3.0.1   
# [7] SNFtool_2.2.1   mogsa_1.12.2    survival_2.41-3
# 
# loaded via a namespace (and not attached):
# [1] Rcpp_0.12.13         compiler_3.4.2       bitops_1.0-6         tools_3.4.2         
#  [5] digest_0.6.12        bit_1.1-12           annotate_1.56.2      RSQLite_2.1.1       
#  [9] memoise_1.1.0        checkmate_1.8.5      graph_1.56.0         Matrix_1.2-11       
# [13] DBI_1.0.0            cluster_2.0.6        genefilter_1.60.0    httr_1.3.1          
# [17] heatmap.plus_1.3     S4Vectors_0.16.0     IRanges_2.12.0       rappdirs_0.3.1      
# [21] stats4_3.4.2         bit64_0.9-7          grid_3.4.2           GSEABase_1.40.1     
# [25] Biobase_2.38.0       R6_2.2.2             AnnotationDbi_1.40.0 XML_3.98-1.11       
# [29] corpcor_1.6.9        blob_1.1.1           backports_1.1.2      splines_3.4.2       
# [33] BiocGenerics_0.24.0  svd_0.4.1            graphite_1.24.1      xtable_1.8-2        
# [37] KernSmooth_2.23-15   RCurl_1.95-4.10


#################
### Prepare data and set global parameters

## Load data and helper functions
load("Supplementary Data.Rdata")

mz_met = as.numeric(gsub("X","",colnames(metabolite_data)))
mz_pep = as.numeric(gsub("X","",colnames(peptide_data)))

## Create concatenated dataset
concat_data = cbind(metabolite_data, peptide_data)

## Z-score data
concat_data = scale(concat_data)
msi_data1 = scale(metabolite_data)
msi_data2 = scale(peptide_data)

## Check survival data
library(survival)
plot(survfit(survobj ~ 1))

## Determine maximum number of clusters and top X percent relevant features
maxk = 5
top_x_percent_features = 10  # in %
top_met_features = round(ncol(msi_data1)*(top_x_percent_features/100))
top_pep_features = round(ncol(msi_data2)*(top_x_percent_features/100))


#################
### SNF
library(SNFtool)

snf_start = Sys.time()

## Calculate the pair-wise distance
msi_data1_Dist = dist2(msi_data1, msi_data1);
msi_data2_Dist = dist2(msi_data2, msi_data2);
concat_data_Dist = dist2(concat_data, concat_data)

## Set parameters
K = 10;		# number of neighbors, usually (10~30)
alpha = 0.5;  	# hyperparameter, usually (0.3~0.8)
T = 15; 	# Number of Iterations, usually (10~20)

## Construct similarity graphs
W1 = affinityMatrix(msi_data1_Dist, K, alpha)
W2 = affinityMatrix(msi_data2_Dist, K, alpha)
W3 = affinityMatrix(concat_data_Dist, K, alpha)

## Fuse all graphs
W = SNF(list(W1,W2), K, T)

snf_end = Sys.time()
snf_duration = snf_end-snf_start

## For each of the metabolite data, peptide data, the concatenated data, and the SNF-fused data, determine the optimum number of clusters, perform clustering, and compare survival curves for each group using Kaplan-Meier analysis and log-rank tests 
dev.new(width=6, height=7)
layout(matrix(1:4, nrow=2))

C = estimateNumberOfClustersGivenGraph(W1,2:maxk)[[1]]
group = factor(spectralClustering(W1, C))
plotKM(survobj, group, "Metabolites only - SNF")

C = estimateNumberOfClustersGivenGraph(W2,2:maxk)[[1]]
group = factor(spectralClustering(W2, C))
plotKM(survobj, group, "Peptides only - SNF")

C = estimateNumberOfClustersGivenGraph(W3,2:maxk)[[1]]
group = factor(spectralClustering(W3, C))
plotKM(survobj, group, "Concatenated - SNF")

C = estimateNumberOfClustersGivenGraph(W,2:maxk)[[1]]
snf_group = factor(spectralClustering(W, C))
plotKM(survobj, snf_group, "Fused - SNF")

## Determine the most important features for the SNF-fused data
start.time <- Sys.time()
NMI_scores <- rankFeaturesByNMI(list(msi_data1, msi_data2), W)
nmi.score.time = Sys.time() - start.time

## Plot heat-maps of top X percent of features
library(gplots)

dev.new(width=5, height=6)
heatmap.2(msi_data1[order(snf_group), order(NMI_scores[[1]][[1]], decreasing=T)[1: top_met_features]], Rowv = NA, RowSideColors=palette()[sort(snf_group)], scale="col", main=paste0("SNF top ", top_x_percent_features,"% metabolites"), trace="none", col=redgreen)

dev.new(width=5, height=6)
heatmap.2(msi_data2[order(snf_group), order(NMI_scores[[1]][[2]], decreasing=T)[1: top_pep_features]], Rowv = NA, RowSideColors=palette()[sort(snf_group)], scale="col", main=paste0("SNF top ", top_x_percent_features,"% peptides"), trace="none", col=redgreen)


## P-value investigation
SNF_stats = calcpvals(list(msi_data1, msi_data2), snf_group, "SNF")
met_feature_info = data.frame(Experimental.mz = mz_met, SNF_score = NMI_scores[[1]][[1]], SNF_rank = NMI_scores[[2]][[1]], SNF_stats$group_means[[1]], SNF_adj_pvalue = SNF_stats$pvals[[1]])
pep_feature_info = data.frame(Experimental.mz = mz_pep, SNF_score = NMI_scores[[1]][[2]], SNF_rank = NMI_scores[[2]][[2]], SNF_stats$group_means[[2]], SNF_adj_pvalue = SNF_stats$pvals[[2]])


## Classification LOOCV
predicted_labels = c()
for (i in 1:nrow(msi_data1)) {
	train = lapply(list(W1,W2), function(x) x[-i, ])
	test = lapply(list(W1,W2), function(x) x[i, ])
	
	newLabel = groupPredict(train,test,as.numeric(snf_group[-i]), K, alpha, T)
	predicted_labels = c(predicted_labels , newLabel[length(newLabel)])
}

classification_results = table(as.numeric(snf_group), predicted_labels)
accuracy = sum(diag(classification_results))/sum(classification_results)
sensitivity = classification_results[1,1] / sum(classification_results[1,])
specificity = classification_results[2,2] / sum(classification_results[2,])


#################
### iCluster
library(iCluster)
datasets = list()
datasets[[1]] = msi_data1
datasets[[2]] = msi_data2

all_fits = list()
iCluster_durations = c()
lambdas = c(0, 0.01, 0.2)
Cs = c(2:maxk)
# Run iCluster with different lambda values ...
for (i in 1:length(lambdas)) {
	
	print(lambdas[i])
	
	fits = list()
	# ... and different number of expected clusters and store results in 'all_fits'
	for (C in Cs) {
		iCluster_start = Sys.time()
		fits[[C-1]] = iCluster(datasets, k = C, lambda=c(lambdas[i], lambdas[i]), max.iter=3)
		
		iCluster_end = Sys.time()
		iCluster_durations = c(iCluster_durations, iCluster_end-iCluster_start)
	}
	all_fits[[i]] = fits
}

# Evaluate results
dev.new(width=8.104167, height=6.989583)
layout(matrix(1:4, nrow=2))
for (i in 1:length(lambdas)) {
	print(lambdas[i])
	
	fits = all_fits[[i]]
	pods = c()
	# Determine optimum number of clusters using POD statistic
	for (C in Cs) {
		pods = c(pods, compute.pod(fits[[C-1]]))
	}
	# Take number of clusters with minimum POD 
	C = Cs[which.min(pods)]
	group = factor(fits[[C-1]]$clusters)
	
	# Evaluate clustering using Kaplan-Meier analysis
	plotKM(survobj, group, paste0("Fused - iCluster (lambda=",lambdas[i],")"))
}


#################
### moCluster

## Set parameters
C = -1 # if negative, perform automatic number of cluster determination using Gap statstic, if positive C is expected number of clusters
moa.method="globalScore"
k1 = 0.2
hcl.method="ward.D"

## Run moCluster and evaluate clustering using Kaplan-Meier analysis
moclust(list(t(msi_data1)), survobj, C=C, k1=k1, moa.method=moa.method, hcl.method=hcl.method, maxk=maxk, mtitle = "Metabolites - moCluster")
moclust(list(t(msi_data2)), survobj, C=C, k1=k1, moa.method=moa.method, hcl.method=hcl.method, maxk=maxk, mtitle = "Peptides - moCluster")
moclust(list(t(concat_data)), survobj, C=C, k1=k1, moa.method=moa.method, hcl.method=hcl.method, maxk=maxk, mtitle = "Concatenated - moCluster")
moas_group = moclust(list(t(msi_data1), t(msi_data2)), survobj, C=C, k1=k1, moa.method=moa.method, hcl.method=hcl.method, maxk=maxk, mtitle = "Fused - moCluster")

## Extract loadings to determine most relevant features
moCluster_loadings = moaCoef(moas_group[[1]])
mo_group = moas_group[[2]]
met_loadings = moCluster_loadings$coefMat[1:ncol(msi_data1),]
pep_loadings = moCluster_loadings$coefMat[(ncol(msi_data1)+1):nrow(moCluster_loadings$coefMat),]

mo_score_met = apply(abs(met_loadings),1,sum)
mo_score_pep = apply(abs(pep_loadings),1,sum)
mo_rank_met = rank(-mo_score_met)
mo_rank_pep = rank(-mo_score_pep)

most_important_metabolites = order(mo_score_met, decreasing=T)[1:top_met_features]
most_important_peptides = order(mo_score_pep, decreasing=T)[1:top_pep_features]


## Plot heat-maps using most relevant features
library(gplots)
dev.new(width=5, height=6)
heatmap.2(msi_data1[order(mo_group), most_important_metabolites], Rowv = NA, RowSideColors=palette()[sort(mo_group)], scale="col", main=paste0("moCluster top ", top_x_percent_features,"% metabolites"), trace="none", col=redgreen)
dev.new(width=5, height=6)
heatmap.2(msi_data2[order(mo_group), most_important_peptides], Rowv = NA, RowSideColors=palette()[sort(mo_group)], scale="col", main=paste0("moCluster top ", top_x_percent_features,"% peptides"), trace="none", col=redgreen)


## P-value investigation
moClust_stats = calcpvals(list(msi_data1, msi_data2), mo_group, "moClust")
met_feature_info2 = cbind(met_feature_info, moClust_score = mo_score_met, moClust_rank = mo_rank_met, moClust_stats$group_means[[1]], moClust_adj_pvalue = moClust_stats$pvals[[1]])
pep_feature_info2 = cbind(pep_feature_info, moClust_score = mo_score_pep, moClust_rank = mo_rank_pep, moClust_stats$group_means[[2]], moClust_adj_pvalue = moClust_stats$pvals[[2]])


### Comparison between most important peak lists
overlap_met = intersect(met_feature_info2[order(met_feature_info2$SNF_rank, decreasing=F)[1:top_met_features],1], met_feature_info2[order(met_feature_info2$moClust_rank, decreasing=F)[1:top_met_features],1])
length(overlap_met)/top_met_features

overlap_pep = intersect(pep_feature_info2[order(pep_feature_info2$SNF_rank, decreasing=F)[1:top_pep_features],1], pep_feature_info2[order(pep_feature_info2$moClust_rank, decreasing=F)[1:top_pep_features],1])
length(overlap_pep)/top_pep_features
