# Supplementary material for: Integrative Clustering in Mass Spectrometry Imaging for Enhanced Patient Stratification
Source: Proteomics Clin Appl. 2019 Jan 4;13(1):1800137. doi: 10.1002/prca.201800137 (PMC6590511; doi:10.1002/prca.201800137)
Supplement: Supplementary file 10 — Supporting Table S1 [file PRCA-13-na-s010.xlsx]

## Sheet: Metabolite_feature_info
Experimental.mz	SNF_score	SNF_rank	SNF_mean_group_1	SNF_mean_group_2	SNF_adj_pvalue	moClust_score	moClust_rank	moClust_mean_group_1	moClust_mean_group_2	moClust_mean_group_3	moClust_mean_group_4	moClust_mean_group_5	moClust_adj_pvalue
81.42	0.213661	159	0.274149	-0.566575	1	0	1399.5	-0.26754	-0.799269	-0.129953	0.36857	0.495498	1
84.929	0.136163	584	0.374415	-0.77379	0.144229	0	1399.5	-0.399041	-0.813804	-0.113132	0.412302	0.548142	1
85.417	0.131359	630	0.339646	-0.701935	0.609098	0	1399.5	-0.170106	-0.861229	0.346161	0.165422	-0.407254	1
85.595	0.08468	1018	0.381931	-0.789324	0.0986238	0.00206631	738	-0.313388	-1.05408	0.00805072	0.362784	1.13262	1
93.035	0.115961	688	0.378964	-0.783192	0.114853	0.00054533	939	-0.565967	-0.863466	-0.136697	0.513277	0.296684	1
95.531	0.08468	1019	0.263455	-0.544473	1	0	1399.5	0.0246851	-0.830631	0.120828	0.13647	0.712151	1
100.493	0.0312854	1406	0.151084	-0.312241	1	0	1399.5	0.334809	-0.104724	0.455044	-0.296295	-0.378365	1
100.495	0.0312854	1407	0.151084	-0.312241	1	0	1399.5	0.334809	-0.104724	0.455044	-0.296295	-0.378365	1
100.512	0.00152838	1690	0.0875891	-0.181018	1	0.00862322	334	0.150129	-0.290151	-0.712569	0.39561	-0.642253	1
100.995	0.0312854	1408	0.165399	-0.341824	1	0	1399.5	0.295169	-0.119706	0.491386	-0.297837	-0.302396	1
103.95	0.159239	328	0.363129	-0.750467	0.243069	0	1399.5	-0.550008	-0.905289	-0.100878	0.498539	0.371262	1
103.97	0.115961	689	0.29639	-0.612539	1	0	1399.5	-0.527092	-0.69849	-0.204506	0.479582	0.381524	1
105.501	0.136163	585	0.310906	-0.642539	1	0	1399.5	-0.514257	-0.836452	-0.178562	0.502001	0.376357	1
108.455	0.115961	690	0.335551	-0.693472	0.695011	0	1399.5	-0.492535	-0.796434	-0.182448	0.485239	0.353349	1
111.408	0.432937	7	0.443342	-0.91624	0.00230275	0.013352	198	-0.486301	-1.17856	0.820735	0.119628	0.242216	0.708777
113.405	0.432937	8	0.429358	-0.887341	0.00604548	0.0108132	258	-0.540274	-1.18452	0.771253	0.16597	0.231389	0.702973
119.397	0.0677401	1169	0.301347	-0.622783	1	0.0163367	124	-0.181436	-1.403	0.0825121	0.455655	-0.524366	1
120.395	0.11837	670	0.314238	-0.649426	1	0.0139234	185	-0.0846617	-1.39652	0.109565	0.404515	-0.53407	1
121.394	0.0733703	1155	0.326317	-0.674388	0.932481	0.0164579	122	-0.135337	-1.40705	0.112974	0.42358	-0.499916	1
123.383	0.0311823	1422	0.247862	-0.512248	1	0	1399.5	-0.501197	-0.437292	-0.331213	0.440517	0.69461	1
127.39	0.0874299	1005	0.352945	-0.729419	0.368356	0.00475238	525	0.222953	-1.16632	0.363506	0.029356	0.96277	1
127.393	0.11462	883	0.391586	-0.809277	0.0593926	0.00186415	759	-0.295517	-1.11773	0.104371	0.344441	0.793528	1
128.384	0.00151867	1695	-0.0512856	0.10599	1	0.00956714	293	-0.117871	0.106214	-0.377641	0.233575	-0.822975	1
128.387	0.182187	274	0.332654	-0.687485	0.765101	0	1399.5	-0.368741	-0.890712	-0.0506128	0.39682	0.467105	1
128.389	0.11462	884	0.366632	-0.757706	0.20836	0.00534062	491	0.314569	-1.19423	0.390629	-0.00783801	0.90716	1
128.391	0.131359	631	0.442248	-0.913978	0.00248947	0.00724056	399	-0.158147	-1.21519	0.242109	0.255201	0.776034	1
128.893	0.149445	500	0.397134	-0.820745	0.0435913	0.00808237	360	-0.594338	-1.35863	0.455446	0.391573	0.129006	0.18603
129.467	0.313339	59	0.369827	-0.764308	0.179924	0.0156316	148	0.0811467	-0.881929	0.761853	-0.140861	-0.0180467	1
129.473	0.0337398	1396	0.235241	-0.486165	1	0	1399.5	-0.537998	-0.223426	-0.14497	0.331327	0.136371	1
130.386	0.159239	329	0.316557	-0.654217	1	0	1399.5	-0.488208	-0.685811	-0.0318235	0.364245	0.689615	1
130.465	0.324596	51	0.506995	-1.04779	9.2214e-06	0.0150028	163	-0.191932	-1.12774	0.50949	0.154882	-0.0455375	1
130.89	0.169046	307	0.42369	-0.875626	0.00878269	0.011291	247	-0.53243	-1.45289	0.5203	0.344939	0.530087	0.0743111
132.887	0.280763	104	0.446527	-0.922823	0.00182954	0.0108993	257	-0.549044	-1.33409	0.422539	0.380993	0.170648	0.459248
133.402	0.0810719	1056	0.261688	-0.540823	1	0.00240082	711	-0.606748	-0.615336	-0.230719	0.509395	0.155902	1
134.401	0.0810719	1057	0.27509	-0.568519	1	0	1399.5	-0.515358	-0.470176	-0.146037	0.38479	0.323697	1
136.479	0.115961	691	0.296166	-0.612076	1	0	1399.5	-0.573763	-0.767262	-0.193395	0.515629	0.299424	1
136.877	0.0810719	1058	0.0823419	-0.170173	1	0.00173869	781	-0.577088	0.273079	-0.422188	0.314491	0.595799	1
137.456	0.0312854	1409	0.1179	-0.24366	1	0	1399.5	0.20535	0.0644119	-0.142462	0.00365828	-0.681472	1
138.876	0.0149894	1543	0.0209108	-0.0432157	1	0	1399.5	-0.600566	0.648952	-0.432575	0.2545	-0.107941	1
140.464	0.0530851	1266	0.244744	-0.505804	1	0.00455455	534	-0.668493	-0.429085	-0.275911	0.494375	0.299694	1
144.87	0.00162631	1684	0.0139531	-0.0288363	1	0.0309308	7	-0.0855577	-0.329969	-0.658775	0.482683	-0.884307	1
146.867	0.0018186	1678	0.0153722	-0.0317692	1	0.0318312	5	-0.147902	-0.322553	-0.64582	0.494453	-0.806778	1
146.893	0.0810719	1059	0.316247	-0.653576	1	0.00063032	925	-0.62464	-0.799311	-0.145956	0.508857	0.566553	1
146.899	0.136163	586	0.265065	-0.5478	1	0	1399.5	-0.624157	-0.898725	-0.0186634	0.48039	0.484041	1
146.905	0.0810719	1060	0.325694	-0.6731	0.946846	0	1399.5	-0.616385	-0.871432	0.0231249	0.466696	0.127797	1
146.906	0.115961	692	0.27646	-0.571351	1	0	1399.5	-0.445373	-0.898441	0.161593	0.338975	0.219235	1
146.911	0.115961	693	0.203426	-0.420414	1	0	1399.5	-0.498728	-0.62681	0.241553	0.257037	-0.0626284	1
146.912	0.0984276	919	0.179051	-0.370039	1	0	1399.5	-0.492224	-0.737201	0.233879	0.297617	-0.227748	1
146.915	0.0425342	1346	0.21975	-0.454149	1	0	1399.5	-0.560055	-0.775719	0.219653	0.315766	0.307128	1
146.917	0.184976	269	0.291704	-0.602854	1	0	1399.5	-0.42797	-0.753532	0.123315	0.21835	2.12645	1
146.918	0.214775	156	0.335511	-0.693389	0.695114	0.00171102	785	-0.0366045	-0.816624	0.296767	0.0520586	1.13168	1
146.921	0.141398	520	0.286494	-0.592087	1	0	1399.5	-0.21702	-0.586804	0.310227	0.0666157	0.755786	1
146.923	0.138564	530	0.308932	-0.63846	1	0	1399.5	-0.440792	-0.70065	0.122171	0.224356	1.79704	1
146.924	0.102876	903	0.248453	-0.51347	1	0	1399.5	-0.50917	-0.765141	0.0631388	0.349229	0.698997	1
146.927	0.11462	885	0.254415	-0.525792	1	0	1399.5	-0.401192	-0.828355	0.272444	0.240778	0.398898	1
146.929	0.159239	330	0.243371	-0.502966	1	0	1399.5	-0.213783	-0.773628	-0.0233943	0.284214	0.61748	1
146.93	0.11837	671	0.278011	-0.574556	1	0	1399.5	-0.279381	-0.753936	-0.156088	0.34257	1.12557	1
146.933	0.119857	650	0.326472	-0.674709	0.931111	0	1399.5	-0.353753	-0.887103	0.0536209	0.304124	1.22983	1
146.935	0.11837	672	0.263239	-0.544028	1	0	1399.5	-0.244277	-0.678039	-0.358222	0.450045	0.153729	1
146.936	0.168188	321	0.28348	-0.585859	1	0	1399.5	-0.436111	-0.701375	-0.202634	0.36851	1.98477	1
146.939	0.11837	673	0.292533	-0.604568	1	0	1399.5	-0.49822	-0.896607	0.0927224	0.316234	1.79727	1
146.94	0.0984276	920	0.288333	-0.595888	1	0	1399.5	-0.383901	-0.975903	-0.139107	0.457568	0.708768	1
146.942	0.0311823	1423	0.0812779	-0.167974	1	0	1399.5	-0.251102	-0.762081	-0.276649	0.446025	-0.0187331	1
146.945	0.00879923	1611	-0.0769001	0.158927	1	0	1399.5	-0.36717	-0.228483	-0.339698	0.374705	-0.163576	1
146.946	0.00937656	1593	0.0890463	-0.184029	1	0	1399.5	-0.549496	-0.297101	-0.341203	0.448303	0.176252	1
146.948	0.063588	1229	0.0280117	-0.0578908	1	0.00278472	676	-0.433584	-0.893798	-0.407369	0.623666	-0.191843	1
146.951	0.0412243	1359	0.181865	-0.375855	1	0	1399.5	-0.132918	-0.696702	-0.282562	0.38507	-0.0173077	1
146.952	0.0412243	1360	0.148475	-0.306849	1	0	1399.5	-0.28221	-0.606805	-0.020687	0.293274	-0.0533766	1
146.954	0.118022	687	0.174194	-0.360001	1	0	1399.5	-0.584733	-0.74308	-0.311734	0.584534	-0.0215479	1
148.864	0.000152035	1736	-0.00410182	0.00847709	1	0.0293275	11	-0.153984	-0.296732	-0.656049	0.496365	-0.850924	1
150.042	0.0810719	1061	0.295918	-0.611563	1	0	1399.5	-0.657329	-0.819366	-0.19369	0.541217	0.746165	1
150.887	0.0156468	1528	-0.143066	0.29567	1	0.00961514	290	-0.469742	0.707451	-0.631322	0.297835	-0.428083	1
152.884	0.0090323	1599	-0.209457	0.432877	1	0.00252728	699	-0.397349	0.947925	-0.576634	0.179597	-0.513944	1
152.996	0.302004	64	0.404892	-0.836776	0.0279134	0.00853615	342	-0.328051	-1.19042	0.150204	0.320333	1.53792	1
153.002	0.00474606	1638	0.0697274	-0.144103	1	0	1399.5	0.140887	0.259393	0.458704	-0.345136	-0.0226418	1
153.44	0.158999	483	0.316551	-0.654205	1	0	1399.5	-0.745261	-0.747535	0.360825	0.331468	-0.121787	1
154.438	0.119857	651	0.341692	-0.706164	0.565529	0	1399.5	-0.643355	-0.822592	0.235857	0.333719	0.715737	1
154.881	0.00148366	1706	0.0665219	-0.137479	1	0.00928831	309	-0.572271	0.0761445	-0.44425	0.419363	-0.242822	1
154.916	0.236601	142	0.446577	-0.922925	0.00182395	0.0076017	385	-0.425034	-1.17332	0.0695892	0.427993	0.756414	1
154.919	0.131359	632	-0.22267	0.460184	1	0.00803683	363	-0.367747	0.851551	-0.733642	0.278922	-0.68827	1
154.929	0.159239	331	0.333593	-0.689426	0.744239	0	1399.5	-0.478448	-0.82104	-0.193281	0.489323	0.410848	1
155.584	0.0674928	1180	-0.0587411	0.121398	1	0	1399.5	-0.123004	0.497267	-0.277865	0.0276928	0.197534	1
156.475	0.115961	694	0.328186	-0.678251	0.880622	0	1399.5	-0.591011	-0.776518	-0.107574	0.464573	0.70691	1
156.913	0.159239	332	0.330872	-0.683803	0.815648	0.00183784	766	-0.609301	-0.678408	-0.0391977	0.414156	0.639548	1
156.916	0.00148366	1707	-0.0415263	0.0858211	1	0.0139115	187	-0.473785	0.230282	-0.617307	0.434711	-0.547286	1
156.997	0.0810719	1062	0.240339	-0.4967	1	0	1399.5	0.249539	-0.347483	0.573445	-0.263368	-0.115136	1
158.925	0.104359	898	0.345222	-0.713459	0.499522	0	1399.5	-0.535315	-0.840854	0.034877	0.331736	2.01243	1
158.993	0.149445	501	0.347181	-0.717507	0.463824	0.00499587	508	0.0948131	-0.68085	0.49689	-0.0640294	-0.297683	1
160.843	0.0588658	1241	0.208796	-0.431513	1	0	1399.5	-0.148464	-0.762287	-0.167751	0.327217	0.56739	1
161.023	0.159239	333	0.326786	-0.675357	0.92324	0	1399.5	-0.493152	-0.809447	-0.139946	0.475288	0.220304	1
161.514	0.159239	334	0.31979	-0.660899	1	0	1399.5	-0.563926	-0.706483	-0.168942	0.473996	0.4858	1
162.042	0.0810719	1063	0.314123	-0.649187	1	0.000143714	1013	-0.577113	-0.700417	-0.17235	0.493044	0.188969	1
162.593	0.0530851	1267	-0.0923062	0.190766	1	0	1399.5	-0.0699453	0.558057	-0.263857	-0.0026492	-0.094576	1
162.839	0.0712891	1165	0.207333	-0.428489	1	0	1399.5	-0.12978	-0.758159	-0.122634	0.293643	0.647038	1
164.023	0.115961	695	0.306287	-0.632992	1	0	1399.5	-0.568274	-0.733991	-0.145654	0.480901	0.307765	1
164.051	0.136163	587	0.316475	-0.654048	1	0	1399.5	-0.336203	-0.879879	0.0229287	0.340155	0.596365	1
164.837	0.168188	322	0.219283	-0.453186	1	0	1399.5	-0.119953	-0.822799	-0.112778	0.312015	0.471892	1
165.047	0.136163	588	0.281658	-0.582094	1	0	1399.5	-0.137537	-0.892702	0.0694845	0.248129	0.550957	1
166.066	0.0550204	1251	0.268137	-0.55415	1	0	1399.5	-0.140807	-0.858612	0.0396669	0.245434	0.727348	1
167.061	0.0810719	1064	0.284847	-0.588685	1	0	1399.5	-0.371182	-0.795658	0.0341317	0.315471	0.777192	1
168.043	0.213661	160	0.327632	-0.677107	0.897522	0	1399.5	-0.0880008	-0.818659	-0.380474	0.423834	0.520193	1
168.837	0.156219	494	0.349182	-0.721642	0.428132	0	1399.5	-0.0782825	-0.834499	0.4282	0.100145	-0.751805	1
170.833	0.259479	120	0.344219	-0.711385	0.51677	0	1399.5	-0.000970344	-0.862973	0.450343	0.0575498	-0.526379	1
170.884	0.0730072	1162	0.20446	-0.42255	1	0.0215495	39	0.228084	-0.885363	-0.534934	0.434143	-0.28017	1
170.893	0.115961	696	0.335986	-0.694372	0.684842	0.000841714	893	-0.58292	-0.780327	-0.234126	0.533499	0.483112	1
170.945	0.0337398	1397	0.204894	-0.423447	1	0.00941033	300	-0.704695	-0.447217	-0.282283	0.541014	-0.217615	1
171.007	0.374642	29	0.436366	-0.901822	0.00376465	0.0110464	253	-0.164349	-1.20757	0.109511	0.362328	-0.143784	1
171.834	0.138564	531	0.359776	-0.743538	0.280527	0	1399.5	-0.353649	-0.881464	0.259289	0.272952	-0.206894	1
171.888	0.115961	697	0.26589	-0.549505	1	0.00820043	358	-0.369851	-0.591944	-0.344059	0.452875	0.440689	1
172.019	0.115961	698	0.317437	-0.656037	1	0	1399.5	-0.538708	-0.736543	-0.135679	0.476903	0.0707454	1
172.831	0.1487	517	0.338571	-0.699714	0.6305	0	1399.5	-0.117337	-0.78723	0.415672	0.102066	-0.638032	1
172.842	0.0218195	1508	0.0604162	-0.12486	1	0	1399.5	-0.701016	0.0471877	0.271383	0.137102	-0.26797	1
172.881	0.0980084	975	0.295371	-0.610434	1	0.00824363	357	-0.272129	-0.825408	-0.394179	0.524969	0.0469107	1
172.992	0.0874299	1006	0.389422	-0.804806	0.06685	0.00101347	870	-0.550843	-0.792483	0.285994	0.296356	0.0782322	1
173.028	0.115961	699	0.326605	-0.674983	0.926831	0	1399.5	-0.469817	-0.854578	-0.20741	0.49084	0.65246	1
173.832	0.169046	308	0.357575	-0.738989	0.30556	0.00171611	784	-0.269042	-0.833546	0.0875026	0.317877	-0.396823	1
173.843	0.0527189	1305	0.186496	-0.385426	1	0.00272859	682	-0.769101	-0.214077	0.0163299	0.353364	-0.146672	1
173.887	0.159239	335	0.318398	-0.658022	1	0	1399.5	-0.519713	-0.813369	-0.144626	0.475801	0.492351	1
174.533	0.290037	72	0.465934	-0.96293	0.000410548	0.00593253	456	-0.459876	-0.919308	0.15144	0.326378	0.826512	1
174.829	0.141398	521	0.33732	-0.697128	0.65637	0	1399.5	-0.115471	-0.768801	0.346693	0.127831	-0.614817	1
174.84	0.0311823	1424	0.0616934	-0.1275	1	0	1399.5	-0.73981	0.00879089	0.283911	0.157757	-0.286272	1
174.981	0.0231679	1473	0.210218	-0.434451	1	0.000377877	975	-0.400196	-0.629474	-0.307438	0.36858	2.3126	1
175.84	0.0677401	1170	0.1726	-0.356707	1	0.000487564	955	-0.892038	-0.254406	0.261754	0.286389	0.031037	1
176.817	0.000197235	1726	-0.12959	0.267818	1	0	1399.5	-0.551789	0.730966	-0.356211	0.199693	-0.602932	1
176.827	0.141398	522	0.375861	-0.776779	0.134155	0	1399.5	-0.239499	-0.972779	0.334998	0.232178	-0.473055	1
176.837	0.0336601	1402	0.0610262	-0.126121	1	0	1399.5	-0.707153	0.113239	0.251967	0.135461	-0.38656	1
176.901	0.115961	700	0.320679	-0.662736	1	0	1399.5	-0.634433	-0.627815	-0.140017	0.471839	0.333914	1
176.936	0.0980084	976	0.337388	-0.697269	0.65496	0.000776335	903	-0.604208	-0.673722	-0.161538	0.467945	0.664535	1
176.996	0.190366	249	0.318412	-0.658051	1	0	1399.5	-0.355575	-0.826703	-0.0771744	0.38551	0.480843	1
177.059	0.138564	532	0.344866	-0.712724	0.505327	0	1399.5	-0.508526	-0.903339	-0.0986873	0.471165	0.580647	1
178.037	0.115961	701	0.312636	-0.646114	1	0	1399.5	-0.597534	-0.694042	-0.128475	0.468965	0.381	1
178.054	0.138657	528	0.318296	-0.657813	1	0	1399.5	-0.211346	-0.684882	0.00223667	0.240072	0.736189	1
178.816	0.0090323	1600	-0.160779	0.332276	1	0	1399.5	-0.621817	0.834218	-0.408506	0.218617	-0.536674	1
178.834	0.0227858	1478	0.194576	-0.402123	1	0	1399.5	-0.730023	-0.235576	0.19195	0.264931	-0.229407	1
178.976	0.136163	589	0.328945	-0.67982	0.863056	0	1399.5	-0.564757	-0.741169	-0.190308	0.491157	0.553843	1
180.034	0.0425342	1347	0.198657	-0.410558	1	0.0048113	521	0.0434431	-0.638466	-0.510996	0.414282	-0.106709	1
180.827	0.213623	220	-0.268773	0.555464	1	0.00789583	367	-0.286799	1.44577	-0.336622	-0.127961	-0.326831	1
180.907	0.0530851	1268	0.226771	-0.46866	1	0.000805598	897	-0.655547	-0.370512	-0.212523	0.437218	0.411111	1
180.99	0.159239	336	0.324912	-0.671484	0.971515	0	1399.5	-0.509694	-0.801258	-0.156131	0.461672	0.751288	1
181.025	0.0530851	1269	0.197589	-0.40835	1	0.00552352	484	-0.49898	-0.515192	-0.431456	0.527193	0.326503	1
181.031	0.115961	702	0.345572	-0.714183	0.492767	0	1399.5	-0.626275	-0.787349	-0.0945142	0.464703	0.920668	1
181.966	0.00492832	1635	-0.0107056	0.022125	1	0.00530804	494	-0.495428	-0.137169	-0.28632	0.3854	-0.443756	1
181.992	0.155712	497	0.24015	-0.496311	1	0.000651133	921	-0.356852	-0.489924	-0.330013	0.429041	0.0846231	1
182.826	0.302004	65	-0.282616	0.584073	1	0.00942705	299	-0.290243	1.50621	-0.340655	-0.139151	-0.386618	1
183.012	0.00870638	1617	-0.182573	0.377318	1	0	1399.5	0.153748	0.706331	-0.22023	-0.153876	-0.034274	1
183.964	0.159239	337	0.310205	-0.64109	1	0.00255816	695	-0.647876	-0.647437	-0.158379	0.491221	0.33577	1
184.061	0.0984276	921	0.268261	-0.554406	1	0.00485014	520	-0.608699	-0.808458	-0.127608	0.521319	0.0487114	1
184.823	0.213623	221	-0.256956	0.531043	1	0.00706405	409	-0.305591	1.43371	-0.335092	-0.116473	-0.36066	1
184.864	0.0530851	1270	0.23429	-0.484199	1	0.0160575	135	-0.696398	-0.656594	-0.328291	0.60644	0.0584167	1
184.992	0.00148366	1708	-0.0357232	0.0738279	1	0	1399.5	0.0525462	0.516191	0.100393	-0.173613	-0.875572	1
186.851	0.0147029	1556	0.136849	-0.282822	1	0.00845037	348	-0.524871	-0.826155	-0.133765	0.517011	-0.363671	1
187.042	0.115961	703	0.274882	-0.56809	1	0	1399.5	-0.55066	-0.61911	-0.232206	0.4754	0.458603	1
188.036	0.0147029	1557	0.072377	-0.149579	1	0.0127421	211	-0.489752	-0.166106	-0.443464	0.457164	-0.251154	1
188.82	0.0412243	1361	-0.24357	0.503378	1	0.00587488	460	-0.487168	1.16629	-0.56562	0.153332	-0.664184	1
188.904	0.313339	60	0.45166	-0.933431	0.00125299	0.00969221	289	-0.438055	-1.21094	0.164938	0.403027	0.657101	1
189.007	0.115961	704	0.313317	-0.647521	1	0	1399.5	-0.601901	-0.553939	-0.148765	0.445471	0.271586	1
189.047	0.08468	1020	0.268667	-0.555245	1	0	1399.5	-0.0717827	-0.737919	0.0621389	0.176293	0.678227	1
190.817	0.1487	518	-0.248226	0.513001	1	0.00654584	422	-0.478994	1.18443	-0.555519	0.142992	-0.72226	1
190.893	0.334414	46	0.466097	-0.963268	0.000405315	0.0126987	214	-0.363568	-1.39204	0.531855	0.212678	1.47597	0.282024
190.976	0.115961	705	0.316815	-0.654751	1	0	1399.5	-0.543511	-0.75551	-0.121504	0.47064	0.212739	1
191.02	0.138564	533	0.32892	-0.679767	0.863056	0	1399.5	-0.364136	-0.77181	-0.230837	0.45962	0.200288	1
191.062	0.0733703	1156	0.264756	-0.547163	1	0	1399.5	-0.0496963	-0.79707	0.133626	0.144081	0.818026	1
191.893	0.267527	113	0.42946	-0.88755	0.00600789	0.00712219	404	-0.581232	-1.14718	0.242824	0.374241	1.24561	1
192.053	0.0984276	922	0.330358	-0.682739	0.827114	0	1399.5	-0.357758	-0.861277	-0.157215	0.422457	0.730266	1
192.07	0.0489823	1330	0.253997	-0.524927	1	0	1399.5	-0.0305285	-0.772797	0.132775	0.130087	0.821428	1
192.578	0.131359	633	0.27827	-0.575092	1	0	1399.5	-0.377199	-0.720548	-0.182294	0.429539	0.143507	1
192.814	0.082011	1037	-0.241776	0.49967	1	0.0055213	485	-0.464068	1.14149	-0.558934	0.146063	-0.614393	1
192.89	0.299021	68	0.442121	-0.913717	0.00251075	0.0112563	249	-0.366245	-1.41393	0.50041	0.221171	1.76486	0.12787
192.991	0.00151867	1696	0.165035	-0.341072	1	0	1399.5	-0.251852	-0.543862	-0.2874	0.266243	2.56089	1
193.891	0.159239	338	0.382294	-0.790074	0.0970895	0	1399.5	-0.535553	-0.981931	0.149592	0.381108	0.676819	1
193.966	0.115961	706	0.251121	-0.518984	1	0.000874601	889	-0.381779	-0.90107	-0.199962	0.490617	0.157328	1
194.837	0.169046	309	-0.332828	0.687845	0.760725	0.0157354	143	-0.34493	1.58935	-0.490149	-0.0617711	-0.577955	0.229965
194.887	0.334414	47	0.459888	-0.950436	0.000666022	0.00979242	284	-0.376617	-1.19939	0.276216	0.315294	0.825982	1
195.006	0.0984276	923	0.373434	-0.771764	0.15117	0	1399.5	-0.542622	-0.936215	-0.0111181	0.446574	0.691395	1
195.812	0.0674928	1181	0.240908	-0.497877	1	0	1399.5	-0.179101	-0.848245	-0.0978418	0.34094	0.340956	1
196.011	0.0844218	1028	0.259426	-0.536148	1	0	1399.5	-0.146468	-0.843295	-0.34045	0.443274	0.327255	1
196.834	0.285253	75	-0.342184	0.70718	0.557121	0.0156987	147	-0.390591	1.58946	-0.491356	-0.0457105	-0.53854	0.198005
196.927	0.115961	707	0.316474	-0.654046	1	0	1399.5	-0.596946	-0.88052	-0.0734397	0.486801	0.570262	1
197.029	0.0810719	1065	0.161227	-0.333202	1	0	1399.5	-0.499674	-0.152175	-0.308592	0.373053	0.162264	1
197.809	0.0588658	1242	0.222715	-0.460277	1	0	1399.5	-0.0971341	-0.849098	-0.155594	0.317672	0.756491	1
198.832	0.11462	886	-0.283602	0.586112	1	0.0123981	222	-0.408371	1.47257	-0.506195	0.000517381	-0.51734	0.781928
198.867	0.0563181	1244	-0.249052	0.514708	1	0.00570536	469	-0.3572	1.27728	-0.450102	-0.00532102	-0.193348	1
198.869	0.0810719	1066	-0.273538	0.565311	1	0.00856544	340	-0.388878	1.38006	-0.512596	0.0170722	-0.401864	1
198.905	0.11462	887	0.34212	-0.707048	0.557835	0.00153978	804	-0.518578	-0.93417	-0.0543312	0.398331	1.932	1
198.918	0.115961	708	0.310778	-0.642274	1	0.00256067	694	-0.589833	-0.733259	-0.150115	0.475344	0.63713	1
198.923	0.0984276	924	0.352078	-0.727628	0.381687	0	1399.5	-0.473201	-0.878437	-0.136617	0.488238	0.1694	1
198.991	0.104359	899	0.276281	-0.57098	1	0.00707663	406	-0.139097	-0.941176	-0.325191	0.469785	0.14626	1
199.805	0.0980084	977	0.283721	-0.586358	1	0	1399.5	-0.193936	-0.912742	-0.152147	0.376539	0.642083	1
199.906	0.0810719	1067	0.314517	-0.650003	1	0	1399.5	-0.639071	-0.716423	-0.145454	0.509947	0.156762	1
200.002	0.0044477	1653	0.120138	-0.248286	1	0.00780003	373	0.351179	-0.361995	-0.552864	0.269067	-0.759213	1
200.867	0.155712	498	-0.274046	0.566362	1	0.00955814	295	-0.413471	1.37569	-0.45482	0.00663829	-0.537569	1
200.902	0.159239	339	0.339804	-0.702262	0.605812	0	1399.5	-0.573744	-0.772836	-0.126247	0.467827	0.665071	1
200.976	0.0874299	1007	0.20151	-0.416454	1	0	1399.5	0.199842	-0.217181	0.443564	-0.203672	-0.454179	1
200.978	0.0312854	1410	0.135359	-0.279742	1	0	1399.5	0.378571	-0.0451556	0.43842	-0.31817	-0.460266	1
200.981	0.0550204	1252	0.168442	-0.348113	1	0	1399.5	0.297647	-0.14158	0.460823	-0.273063	-0.405592	1
200.987	0.0312854	1411	0.209281	-0.432514	1	0	1399.5	0.256089	-0.253806	0.497382	-0.245011	-0.354475	1
201.003	0.0312854	1412	0.189558	-0.391753	1	0	1399.5	0.25293	-0.214769	0.486144	-0.243173	-0.489633	1
201.023	0.00982485	1586	0.0632361	-0.130688	1	0.00857349	339	0.302483	-0.246511	-0.667535	0.310863	-0.793568	1
201.986	0.0312854	1413	0.18804	-0.388615	1	0	1399.5	0.227635	-0.160934	0.517778	-0.270959	-0.343132	1
202.828	0.169046	310	-0.323402	0.668364	1	0.0194836	66	-0.164801	0.663385	-0.800212	0.308623	-1.14086	1
202.982	0.0147029	1558	0.182716	-0.377614	1	0	1399.5	0.255571	-0.173347	0.536767	-0.286986	-0.345454	1
202.992	0.0874299	1008	0.213527	-0.44129	1	0	1399.5	0.273779	-0.254428	0.532467	-0.266224	-0.397635	1
203.018	0.0469195	1336	0.202791	-0.419101	1	0.00587601	459	-0.122603	-0.443512	-0.526033	0.435833	-0.250273	1
204.054	0.115961	709	0.326336	-0.674427	0.932481	0	1399.5	-0.592698	-0.841564	-0.0946317	0.498508	0.268616	1
204.792	0.000152035	1737	0.0891293	-0.184201	1	0	1399.5	-0.31129	-0.13195	-0.258825	0.276894	0.0554962	1
204.826	0.149445	502	-0.278589	0.57575	1	0.0191025	71	-0.164438	0.542299	-0.788069	0.333481	-1.06071	1
204.881	0.082011	1038	0.295139	-0.609954	1	0.00389432	586	-0.408953	-0.838	-0.305855	0.521375	0.409303	1
206.79	0.00474606	1639	0.0860189	-0.177772	1	0	1399.5	-0.371296	-0.179367	-0.247417	0.314365	-0.0809299	1
206.822	0.131359	634	-0.256108	0.529289	1	0.0219027	36	-0.332535	0.472523	-0.807889	0.420729	-0.93128	1
206.861	0.0156468	1529	0.0108661	-0.0224566	1	0.0342481	2	0.116546	-0.297726	-0.774404	0.456468	-0.987784	1
206.87	0.0530851	1271	0.196168	-0.405414	1	0.00615678	446	-0.16893	-0.852997	-0.500367	0.533138	0.277193	1
206.909	0.115961	710	0.347885	-0.718962	0.45044	0	1399.5	-0.493678	-0.996771	0.213072	0.36586	0.116267	1
207.007	0.159239	340	0.327239	-0.676294	0.90923	0	1399.5	-0.547176	-0.908539	-0.106164	0.50202	0.347872	1
207.013	0.0984276	925	0.0280543	-0.0579789	1	0	1399.5	-0.229159	0.345219	-0.188597	0.0797759	-0.027371	1
207.042	0.115961	711	0.326416	-0.674594	0.931552	0	1399.5	-0.597059	-0.701463	-0.109716	0.447576	0.68332	1
208.786	0.0018186	1679	0.11273	-0.232976	1	0	1399.5	-0.390328	-0.302813	-0.272227	0.346736	0.380314	1
208.846	0.0147029	1559	-0.165726	0.342501	1	0.00148005	812	-0.377598	0.939271	-0.511561	0.140252	-0.444512	1
208.857	0.0156468	1530	0.025734	-0.0531835	1	0.0338381	3	0.14239	-0.347159	-0.809563	0.478328	-1.00542	1
208.868	0.0425342	1348	0.216516	-0.447466	1	0.00637106	433	-0.263266	-0.890281	-0.479651	0.562278	0.436482	1
208.905	0.259479	121	0.398789	-0.824163	0.0397361	0.00396705	581	-0.483016	-1.10972	0.245431	0.357508	0.560488	1
208.986	0.115961	712	0.343329	-0.709546	0.53295	0	1399.5	-0.462403	-0.819504	-0.109372	0.450044	0.259042	1
209.072	0.0312854	1414	0.224832	-0.464653	1	0.0099325	275	-0.548812	-1.04113	-0.107736	0.568413	-0.222042	1
210.843	0.0659299	1208	-0.218309	0.451171	1	0.00242155	708	-0.32693	0.932024	-0.537732	0.139672	-0.532505	1
210.864	0.190366	250	0.3517	-0.726847	0.387365	0	1399.5	-0.374881	-1.0079	-0.194612	0.501002	0.471518	1
210.942	0.235692	150	0.429272	-0.887163	0.00607715	0.00971871	287	-0.427001	-1.16044	0.29387	0.270944	1.7501	1
210.99	0.115961	713	0.309575	-0.639788	1	0	1399.5	-0.596648	-0.720381	-0.158596	0.47824	0.63839	1
210.995	0.115961	714	0.313082	-0.647036	1	0	1399.5	-0.605689	-0.838551	-0.117894	0.50459	0.459376	1
211.001	0.207804	231	-0.247411	0.511316	1	0.00316786	643	0.0278244	0.411508	-0.68997	0.142233	1.22116	1
212.105	0.136163	590	0.356003	-0.73574	0.325429	0	1399.5	-0.605694	-0.824236	-0.0336779	0.458739	0.494233	1
212.786	0.0044477	1654	0.00565966	-0.0116966	1	0	1399.5	-0.513912	0.550904	0.0695572	0.062303	-1.19806	1
212.839	9.13862e-05	1756	-0.111246	0.229909	1	0.00104789	867	-0.482448	0.874679	-0.503187	0.187271	-0.289302	1
212.865	0.000197235	1727	0.0863541	-0.178465	1	0.00691699	414	-0.438563	-0.780812	-0.251572	0.535142	-0.528871	1
212.877	0.0156468	1531	-0.14899	0.307913	1	0.00785037	371	-0.451211	0.63356	-0.596177	0.307477	-0.686923	1
212.887	0.0530851	1272	0.203933	-0.421462	1	0.00447545	541	-0.5101	-0.388208	-0.339843	0.461587	0.115152	1
212.905	0.159239	341	0.319185	-0.65965	1	0	1399.5	-0.619412	-0.756599	-0.182189	0.52429	0.306692	1
213.006	0.159239	342	0.346079	-0.715229	0.485427	0.00075719	906	-0.545326	-0.902061	-0.144499	0.508908	0.532906	1
213.031	0.082011	1039	0.309401	-0.639429	1	0.00741724	392	-0.489047	-0.670957	-0.313977	0.53451	-0.146823	1
213.964	0.0304828	1454	0.200546	-0.414461	1	0	1399.5	-0.38447	-0.431987	-0.00976565	0.253142	0.449364	1
214.014	0.0810719	1068	0.303704	-0.627655	1	0	1399.5	-0.581593	-0.797159	-0.169849	0.503208	0.566824	1
214.049	0.149445	503	0.307098	-0.63467	1	0.0056495	472	-0.567627	-1.04351	0.374831	0.370842	-0.733919	1
214.784	0.000152035	1738	-0.0393797	0.0813848	1	0	1399.5	-0.47289	0.778099	0.0755549	-0.0193458	-1.23476	1
214.837	0.0530851	1273	0.29038	-0.600119	1	0	1399.5	-0.589727	-0.576151	-0.203826	0.463877	0.471569	1
214.863	0.000117992	1746	0.107205	-0.221556	1	0.0065342	425	-0.477956	-0.576302	-0.249757	0.491185	-0.535854	1
214.875	0.0218195	1509	-0.0348925	0.0721113	1	0.0118245	235	-0.329878	0.314945	-0.631991	0.354087	-0.366559	1
214.884	0.115961	715	0.315163	-0.651337	1	0.0010495	866	-0.51805	-0.799449	-0.255325	0.512037	0.741572	1
214.956	0.0018186	1680	-0.159876	0.330411	1	0	1399.5	-0.361443	0.82146	-0.29274	0.0818077	-0.827777	1
215.001	0.0250201	1468	0.176374	-0.364505	1	0.00236506	716	-0.192609	-0.414574	-0.148257	0.293537	-0.653386	1
216.781	0.00474606	1640	-0.0144465	0.0298561	1	0	1399.5	-0.487079	0.706838	0.074505	0.00943064	-1.28749	1
216.871	0.269264	110	0.373373	-0.771637	0.151549	0.00765284	383	-0.349118	-1.10015	0.3246	0.155125	2.8902	0.400396
216.91	0.00531056	1629	-0.129927	0.268516	1	0.017098	108	-0.288418	0.560928	-0.790616	0.353413	-0.573736	1
216.952	0.00436399	1666	0.153791	-0.317836	1	0.00263606	689	-0.708798	-0.190151	-0.305926	0.467324	0.0567305	1
216.982	0.0156468	1532	0.161884	-0.33456	1	0	1399.5	0.00585536	-0.218888	0.528882	-0.173472	-0.379431	1
217.873	0.115961	716	0.337994	-0.698522	0.644075	0	1399.5	-0.580584	-0.941075	-0.0946237	0.490112	0.945011	1
217.93	0.119857	652	0.336597	-0.695634	0.672109	0	1399.5	-0.534972	-1.09894	0.613305	0.193722	0.672204	1
218.073	0.082011	1040	0.263361	-0.544279	1	0	1399.5	-0.0448915	-0.728994	0.0536014	0.166167	0.707568	1
218.777	0.0144865	1572	0.134286	-0.277525	1	0	1399.5	-0.660759	0.164093	-0.0135226	0.239234	-0.587165	1
218.78	0.0144865	1573	0.13023	-0.269141	1	0	1399.5	-0.667078	0.188824	-0.0312427	0.241125	-0.547518	1
218.79	0.0412243	1362	-0.154495	0.319291	1	0	1399.5	-0.440457	1.06665	-0.179603	-0.0384012	-0.273766	1
218.869	0.280763	105	0.427822	-0.884166	0.00668705	0.00957391	292	-0.469682	-1.14492	0.250414	0.276959	2.30671	0.774986
218.905	0.115961	717	0.324071	-0.669746	0.996426	0	1399.5	-0.632697	-0.766717	-0.174497	0.524002	0.402803	1
219.928	0.119857	653	0.351981	-0.727428	0.383144	0	1399.5	-0.513604	-0.969356	0.561951	0.170183	0.73162	1
220.768	0.0291542	1463	-0.213474	0.44118	1	0.00467178	530	-0.493436	1.33418	-0.376147	-0.000188482	-0.292142	1
220.776	0.115961	718	0.274641	-0.567591	1	0	1399.5	-0.629771	-0.356779	0.0708194	0.288088	0.420793	1
220.787	0.000117992	1747	-0.106968	0.221067	1	0	1399.5	-0.416505	0.886213	-0.17458	-0.00046763	-0.229618	1
221.072	0.0605824	1232	0.301377	-0.622845	1	0.0071219	405	-0.280122	-0.891432	-0.326194	0.519373	-0.0553338	1
221.997	0.00151867	1697	0.207962	-0.429789	1	0.00544025	487	-0.742603	-0.348041	-0.350291	0.522291	0.563858	1
222.766	0.159239	343	-0.253734	0.524384	1	0.0076463	384	-0.427555	1.37274	-0.323922	-0.0513142	-0.499201	1
222.81	0.432937	9	0.464428	-0.959818	0.000463978	0.0107612	260	-0.462726	-1.18224	0.719365	0.17432	-0.0591362	1
222.815	0.34415	39	0.433863	-0.896651	0.00447168	0.0213654	41	-0.344069	-1.32732	0.898557	0.0662314	0.340061	0.119994
222.887	0.158999	484	0.184232	-0.380746	1	0.000966445	879	-0.458216	-0.471687	-0.21947	0.416343	-0.0526435	1
222.969	0.0227858	1479	-0.125786	0.259957	1	0	1399.5	-0.0169095	0.791722	-0.0934264	-0.140491	-0.730477	1
223.817	0.34415	40	0.433388	-0.895668	0.00461526	0.0209663	46	-0.332228	-1.29831	0.895433	0.0553267	0.331465	0.189191
224.034	0.159239	344	0.364653	-0.753616	0.227736	0.00283957	669	-0.613085	-0.759959	0.0108983	0.430798	0.308704	1
224.042	0.11462	888	0.329856	-0.681702	0.839691	0	1399.5	-0.431017	-0.608527	0.240222	0.256973	-0.699357	1
224.058	0.08468	1021	0.312902	-0.646664	1	0	1399.5	-0.478254	-0.789028	-0.0692559	0.438472	0.0448455	1
224.07	0.213623	222	0.377473	-0.780112	0.123926	0.0033755	625	-0.112394	-0.955839	-0.280695	0.416654	0.691405	1
224.105	0.115961	719	0.352897	-0.729321	0.368639	0	1399.5	-0.505264	-0.862973	-0.132681	0.4887	0.284059	1
224.763	0.169046	311	-0.257159	0.531461	1	0.00791558	366	-0.410756	1.41547	-0.31627	-0.0710655	-0.551678	1
224.812	0.34415	41	0.429141	-0.886891	0.00612763	0.0216936	37	-0.332561	-1.32129	0.912818	0.0586767	0.227841	0.11854
224.883	0.102876	904	0.254974	-0.526945	1	0.00493701	511	-0.467737	-0.519198	-0.331749	0.489094	-0.0963984	1
225.007	0.213661	161	0.377399	-0.779957	0.124255	0	1399.5	-0.503794	-1.05998	0.00576859	0.441779	1.05521	1
225.018	0.0984276	926	0.317089	-0.655318	1	0	1399.5	-0.44438	-0.870485	-0.169926	0.465467	0.702402	1
225.049	0.0984276	927	0.310014	-0.640696	1	0	1399.5	-0.331388	-0.34708	0.0412954	0.147079	1.23197	1
225.053	0.0980084	978	0.299778	-0.619542	1	0	1399.5	-0.406233	-0.421776	-0.03707	0.238517	1.14236	1
225.814	0.432937	10	0.432706	-0.894259	0.00482823	0.0202828	58	-0.349247	-1.30971	0.88737	0.0706972	0.293896	0.170034
225.916	0.0810719	1069	0.241087	-0.498246	1	0	1399.5	-0.599993	-0.488997	-0.278609	0.47992	0.441691	1
226.018	0.159239	345	0.373937	-0.772803	0.147581	0.00217775	731	-0.618774	-1.0038	-0.0429219	0.526515	0.345383	1
226.049	0.190366	251	0.3866	-0.798972	0.0774883	0.00848739	345	-0.477147	-1.07274	-0.119995	0.552058	-0.139627	1
226.12	0.115961	720	0.356274	-0.7363	0.321478	0	1399.5	-0.532545	-0.868622	-0.130237	0.493824	0.404158	1
226.81	0.313339	61	0.423382	-0.874989	0.0089512	0.0208011	51	-0.347326	-1.32672	0.896658	0.0739849	0.218695	0.126521
227.81	0.432937	11	0.437667	-0.904511	0.00343821	0.0205934	54	-0.348723	-1.32478	0.89527	0.0734001	0.244364	0.130024
227.998	0.159239	346	0.314931	-0.650858	1	0	1399.5	-0.426858	-0.745839	-0.284506	0.508122	0.0643999	1
228.028	0.0659299	1209	0.289283	-0.597852	1	5.20746e-06	1033	-0.519859	-0.939708	-0.140263	0.514167	0.402244	1
228.054	0.0984276	928	0.34409	-0.711119	0.518574	0	1399.5	-0.472346	-0.913211	-0.116784	0.482142	0.300887	1
228.064	0.0659299	1210	0.330072	-0.68215	0.833488	0.000630561	924	-0.629473	-1.00232	-0.0152079	0.505779	0.58039	1
228.806	0.432937	12	0.434209	-0.897365	0.00436867	0.0210213	45	-0.355874	-1.31564	0.908686	0.0647191	0.29485	0.117305
228.843	0.131359	635	-0.256293	0.529672	1	0.023533	25	-0.248479	0.580724	-0.890578	0.396874	-0.925103	1
228.953	0.348732	34	0.481051	-0.994172	0.000113148	0.0101778	271	-0.427216	-1.26363	0.270892	0.349728	0.946292	1
229.808	0.402597	19	0.431927	-0.892648	0.00508995	0.0173478	103	-0.401002	-1.26899	0.839314	0.104559	0.233055	0.365858
230.008	0.159239	347	0.319614	-0.660536	1	0	1399.5	-0.481968	-0.939714	-0.163684	0.50335	0.560516	1
230.803	0.432937	13	0.440477	-0.91032	0.00282342	0.016906	112	-0.365102	-1.25507	0.852568	0.0814559	0.214975	0.453718
230.839	0.0563181	1245	-0.145635	0.300979	1	0.0314228	6	-0.489221	0.215789	-0.788622	0.556722	-1.18591	1
231.804	0.236601	143	0.423548	-0.875333	0.00885942	0.00476506	524	-0.69584	-0.999269	0.41429	0.320553	0.687815	1
232.798	9.13862e-05	1757	-0.0935933	0.193426	1	0	1399.5	-0.718461	0.677721	-0.315415	0.249905	-0.412491	1
232.836	0.0530851	1274	0.299768	-0.619521	1	0.00221489	728	-0.515593	-0.633906	-0.261138	0.487935	0.292926	1
232.85	0.0530851	1275	0.220327	-0.455343	1	0.0014251	817	-0.251641	-0.750767	-0.471894	0.478419	1.18988	1
232.875	0.159239	348	0.345416	-0.71386	0.495521	0.00501513	507	-0.282499	-0.950664	-0.283984	0.521953	-0.157202	1
232.885	0.159239	349	0.35015	-0.723643	0.413313	0	1399.5	-0.616467	-0.899159	-0.0483069	0.494334	0.428738	1
232.953	0.285253	76	0.349658	-0.722626	0.420675	0.019596	63	0.0951093	-0.904499	0.768873	-0.153968	0.210702	1
232.971	0.115961	721	0.330518	-0.683071	0.824565	0	1399.5	-0.529047	-0.846234	-0.088311	0.463205	0.465585	1
232.998	0.115961	722	0.346286	-0.715658	0.481731	0	1399.5	-0.622227	-0.747087	-0.140892	0.505829	0.246851	1
233.909	0.00870638	1618	0.0873033	-0.180427	1	0.00741206	393	-0.329149	-0.586753	-0.223918	0.413164	-0.283545	1
233.952	0.416204	15	0.454281	-0.938847	0.0010282	0.0190583	72	0.00524833	-1.12928	0.674914	-0.0230046	0.467649	1
234.767	0.00152838	1691	-0.182158	0.37646	1	0	1399.5	-0.408346	1.19529	-0.302946	-0.0310449	-0.223564	1
234.846	0.0674928	1182	0.291903	-0.603267	1	0	1399.5	-0.520536	-0.772412	-0.310677	0.535997	0.649604	1
234.86	9.13862e-05	1758	-0.0682475	0.141045	1	0.00327827	634	-0.412933	0.636905	-0.453927	0.205229	-0.2885	1
234.873	0.115961	723	0.300618	-0.621277	1	0.00133383	829	-0.654094	-0.801471	-0.15799	0.541582	0.248255	1
234.881	0.237278	140	0.453107	-0.936422	0.00112366	0.010379	266	-0.370473	-1.26008	0.294468	0.280822	1.68231	1
234.883	0.374642	30	0.476422	-0.984605	0.000169908	0.0129523	208	-0.369113	-1.361	0.40592	0.263057	1.53552	0.5618
234.951	0.285253	77	0.363701	-0.751648	0.237121	0.0205019	56	0.119054	-0.94232	0.79001	-0.16432	0.2521	1
235.906	0.0674928	1183	0.183513	-0.37926	1	0.00596183	453	-0.329733	-0.841722	-0.141491	0.430228	0.0683209	1
235.952	0.402597	20	0.535182	-1.10604	3.54303e-07	0.0161814	130	-0.351319	-1.18333	0.182603	0.354695	0.635881	1
236.024	0.115961	724	0.234453	-0.484537	1	0.0173271	104	0.538747	-0.990499	-0.46859	0.322476	-0.45309	1
236.857	0.0304828	1455	0.0249173	-0.0514958	1	0.00900554	319	-0.547536	0.477454	-0.473004	0.296059	0.0283539	1
236.88	0.190366	252	0.371678	-0.768134	0.164479	0.00150071	809	-0.657273	-0.962566	-0.00929356	0.477735	1.09408	1
236.947	0.324596	52	0.543039	-1.12228	1.26142e-07	0.016061	134	-0.464497	-1.32333	0.508001	0.285386	0.582838	0.95985
238.787	0.0090323	1601	0.160289	-0.331264	1	0.00830228	354	-0.316766	-0.255029	-0.0870208	0.267208	-0.676863	1
238.793	0.0437189	1337	0.314798	-0.650582	1	0.0156031	149	-0.14534	-1.40088	0.0698801	0.445732	-0.491174	1
238.853	0.115961	725	0.314682	-0.650343	1	0.000152378	1009	-0.631778	-0.660856	-0.0715728	0.450488	0.274828	1
238.938	0.159239	350	0.349537	-0.722376	0.422415	0	1399.5	-0.523101	-0.790977	-0.138559	0.456775	0.723994	1
239.794	0.141398	523	0.306269	-0.632956	1	0.0150142	162	-0.201871	-1.39054	0.10397	0.448799	-0.506265	1
239.909	0.115961	726	0.309632	-0.639906	1	0	1399.5	-0.568128	-0.786042	-0.168964	0.510189	0.236943	1
239.925	0.115961	727	0.3259	-0.673526	0.941243	0.00167946	786	-0.599171	-0.80098	-0.26918	0.556669	0.600989	1
240.137	0.115961	728	0.337909	-0.698345	0.645448	0	1399.5	-0.652413	-0.788884	-0.115565	0.498409	0.641673	1
240.785	0.0437189	1338	0.271545	-0.561194	1	0.0169225	111	-0.259209	-0.984068	0.008316	0.408837	-0.690646	1
240.79	0.0984276	929	0.306569	-0.633577	1	0.0159458	141	-0.179933	-1.39757	0.0508214	0.468391	-0.519535	0.949914
240.917	0.0984276	930	0.342183	-0.707178	0.557121	0	1399.5	-0.431322	-0.881305	-0.191304	0.444608	1.31468	1
241.003	0.11837	674	0.260884	-0.539159	1	0	1399.5	-0.301072	-0.68612	0.185914	0.191414	0.646456	1
241.013	0.0677401	1171	0.319618	-0.660545	1	0.00580509	462	-0.0869577	-1.18382	0.28838	0.0788354	3.25924	0.0988229
241.095	0.115961	729	0.322705	-0.666924	1	0.00159388	795	-0.694715	-0.844732	-0.0874068	0.515769	0.669025	1
241.131	0.159239	351	0.355826	-0.735375	0.327711	0.00250618	703	-0.625243	-0.823399	-0.109398	0.497777	0.583	1
241.791	0.141398	524	0.308659	-0.637896	1	0.0182347	83	-0.165807	-1.38313	-0.00104479	0.490673	-0.668463	0.768914
242.014	0.158999	485	0.404896	-0.836786	0.0279134	0.00326078	637	-0.512777	-1.04156	0.104353	0.33105	2.356	1
242.079	0.213661	162	0.400504	-0.827709	0.0360423	0.00333361	628	-0.405025	-0.959982	-0.212717	0.521524	0.175261	1
242.787	0.11837	675	0.309411	-0.639448	1	0.0165551	121	-0.206024	-1.40663	0.0362528	0.487195	-0.505677	0.643015
242.914	0.115961	730	0.317518	-0.656204	1	0	1399.5	-0.543827	-0.804426	-0.125209	0.484636	0.251902	1
243.062	0.115961	731	0.31095	-0.64263	1	0.000155259	1008	-0.607215	-0.694672	-0.113253	0.458558	0.52856	1
243.787	0.0810719	1070	0.318092	-0.657391	1	0.0177477	93	-0.185287	-1.42207	0.0920948	0.45684	-0.499844	0.807146
243.958	0.182187	275	0.340398	-0.703489	0.592422	0	1399.5	-0.514643	-0.827802	-0.219226	0.518803	0.381344	1
244.003	0.159239	352	0.289324	-0.597936	1	0	1399.5	-0.615848	-0.58428	-0.168571	0.4414	0.848776	1
244.047	0.115961	732	0.330144	-0.682297	0.831713	0	1399.5	-0.555488	-0.806279	-0.176153	0.503565	0.468241	1
244.084	0.0219173	1492	0.164589	-0.34015	1	0	1399.5	-0.183846	-0.653869	-0.139441	0.335093	-0.248578	1
244.785	0.11837	676	0.322546	-0.666594	1	0.0176143	98	-0.186778	-1.43226	0.0690758	0.473499	-0.546426	0.569335
244.81	0.0733703	1157	-0.0753458	0.155715	1	0.00187477	756	-0.497984	0.0763222	-0.457714	0.420151	-0.720089	1
245.012	0.0291542	1464	0.294631	-0.608904	1	0.00253809	697	-0.508253	-0.565759	-0.101207	0.407595	-0.0868448	1
245.786	0.0588658	1243	0.345112	-0.713232	0.501261	0.0169706	109	-0.379099	-1.34117	0.0570547	0.519904	-0.408685	0.504603
245.908	0.0980084	979	0.285741	-0.590531	1	0.00101273	872	-0.465364	-0.820528	-0.149651	0.473347	0.202308	1
245.925	0.190366	253	0.327441	-0.676712	0.903197	0.00108134	862	-0.496646	-0.954699	0.112414	0.398748	0.203524	1
246.065	0.159239	353	0.326336	-0.674427	0.932481	0.00156958	797	-0.592734	-0.784648	-0.134342	0.504015	0.208864	1
246.781	0.08468	1022	0.337632	-0.697773	0.650666	0.017949	88	-0.219325	-1.38302	0.094554	0.459423	-0.540689	1
246.807	0.169046	312	-0.12026	0.248538	1	0.000227965	991	-0.366744	0.0562879	-0.48025	0.392266	-0.838865	1
247.923	0.131359	636	0.342525	-0.707884	0.550399	9.72056e-05	1018	-0.58579	-1.02305	-0.0593033	0.498907	0.94059	1
248.776	0.0659299	1211	-0.258628	0.534498	1	0.00574672	466	-0.500875	1.21659	-0.552953	0.139579	-0.694187	1
248.804	0.131359	637	-0.1387	0.286647	1	0	1399.5	-0.427225	0.225103	-0.453942	0.356814	-0.886502	1
248.829	0.190366	254	0.406342	-0.839772	0.0256732	0.0186088	77	-0.349824	-1.34145	0.868773	0.0991062	0.0783208	0.146155
248.838	0.235692	151	0.439234	-0.907751	0.00308109	0.0130311	205	-0.58497	-1.36249	0.547205	0.289043	1.31277	0.0785603
248.931	0.00982485	1587	0.0723652	-0.149555	1	0	1399.5	0.325882	0.0374898	-0.0778745	-0.0759745	-0.457785	1
249.018	0.115961	733	0.328473	-0.678843	0.873591	0	1399.5	-0.568746	-0.71615	-0.115519	0.448455	0.584506	1
249.831	0.213623	223	0.409706	-0.846725	0.021033	0.00972025	286	-0.524965	-1.26956	0.560996	0.260973	0.726697	0.88933
250.739	0.00870638	1619	-0.0451713	0.0933541	1	0	1399.5	-0.483421	0.608154	-0.363256	0.207336	-0.503055	1
250.773	9.13862e-05	1759	-0.23974	0.495463	1	0.00402443	577	-0.597521	1.20351	-0.589257	0.189978	-0.537877	1
250.802	0.000152035	1739	0.0725424	-0.149921	1	0.0136187	191	-0.636377	-0.419955	-0.397356	0.570092	-0.387627	1
250.827	0.213661	163	0.416829	-0.861447	0.0135702	0.0183997	81	-0.279354	-1.33867	0.845158	0.077874	0.179895	0.274463
250.837	0.280763	106	0.483025	-0.998252	9.49063e-05	0.0148182	168	-0.452954	-1.32832	0.712169	0.18841	0.515259	0.357241
250.852	0.136163	591	0.33332	-0.688861	0.749963	0	1399.5	-0.470058	-0.804774	-0.125939	0.433249	0.750273	1
250.858	0.115961	734	0.235764	-0.487246	1	0	1399.5	-0.463759	-0.646813	-0.328557	0.517801	0.00270804	1
250.92	0.285253	78	0.38573	-0.797175	0.0810094	0.0221057	32	0.00895261	-0.993322	0.843595	-0.12691	0.117485	1
250.928	0.0550204	1253	0.144515	-0.298664	1	0	1399.5	0.219376	-0.116549	-0.0609097	-0.00406733	-0.361204	1
250.938	0.115961	735	0.308908	-0.63841	1	0	1399.5	-0.514715	-0.807863	-0.169928	0.480669	0.570142	1
250.951	0.239247	129	0.335846	-0.694082	0.687302	0	1399.5	-0.5413	-0.717634	-0.137642	0.43475	0.882881	1
251.037	0.0810719	1071	0.318425	-0.658078	1	0.000182786	1003	-0.567971	-0.735903	-0.177309	0.495227	0.332507	1
251.802	0.149445	504	0.348537	-0.720309	0.439099	0	1399.5	-0.305279	-1.0352	0.063839	0.329634	1.09275	1
251.827	0.324596	53	0.45699	-0.944447	0.000834553	0.0126291	216	-0.46313	-1.32244	0.665227	0.227136	0.217549	0.523508
252.737	0.0156468	1533	0.018333	-0.0378882	1	0	1399.5	-0.591102	0.550007	-0.31566	0.245489	-0.569892	1
252.78	0.08468	1023	0.349459	-0.722216	0.423298	0.00285243	667	0.0840727	-1.11347	0.258755	0.11833	0.935757	1
252.796	0.0311823	1425	0.125025	-0.258386	1	0.00333841	627	-0.516631	0.211408	-0.351964	0.287133	0.35444	1
252.823	0.313339	62	0.444602	-0.918845	0.00210342	0.0177143	94	-0.288586	-1.3248	0.786046	0.103768	0.217899	0.566793
252.834	0.236601	144	0.450158	-0.930327	0.00140179	0.00867512	331	-0.465149	-1.23243	0.317272	0.363411	0.31145	1
252.856	0.159239	354	0.30783	-0.636182	1	0	1399.5	-0.496945	-0.694115	-0.272989	0.505151	0.261971	1
252.917	0.378209	22	0.389357	-0.804671	0.067053	0.0221024	33	0.0574829	-1.02061	0.815572	-0.132675	0.294281	1
253.012	0.115961	736	0.304335	-0.628958	1	0	1399.5	-0.510612	-0.769958	-0.224269	0.50516	0.338981	1
253.825	0.269264	111	0.42072	-0.869489	0.01063	0.00201844	741	-0.508011	-0.967348	0.414083	0.262739	0.209834	1
254.036	0.184976	270	0.311831	-0.64445	1	0.00891306	324	0.0364971	-0.911042	-0.350964	0.404158	0.196597	1
254.764	0.000152035	1740	-0.00520525	0.0107575	1	0.0129858	207	-0.130135	-0.106266	-0.404531	0.305113	-0.683392	1
254.77	0.0227858	1480	-0.088908	0.183743	1	0.0126635	215	-0.0494749	0.144541	-0.477823	0.24637	-0.86698	1
254.774	0.0227858	1481	-0.0804816	0.166329	1	0.00991399	276	-0.0653599	0.138572	-0.35612	0.185699	-0.647026	1
254.78	0.11462	889	0.358235	-0.740352	0.299111	0.00497923	510	0.30081	-1.18601	0.362575	0.00715655	0.933551	1
254.791	0.11462	890	0.368761	-0.762105	0.188884	0.00372537	594	0.245105	-1.11487	0.323974	0.028072	0.899104	1
254.913	0.280763	107	0.559519	-1.15634	1.15609e-08	0.0226359	27	-0.289155	-1.4388	0.6178	0.211047	0.336032	0.458983
254.916	0.223583	155	0.561901	-1.16126	7.95997e-09	0.0216589	38	-0.323662	-1.37059	0.580383	0.216024	0.472518	1
254.947	0.0563181	1246	0.252291	-0.521401	1	0.00218842	730	-0.355269	-0.753327	-0.439453	0.43765	2.56599	0.906148
255.033	0.1487	519	0.347818	-0.718825	0.451475	0.000956487	881	-0.532918	-1.08586	0.183217	0.371693	1.14077	1
255.111	0.159239	355	0.363923	-0.752108	0.234686	0	1399.5	-0.522357	-0.961629	-0.093608	0.497479	0.437647	1
255.148	0.115961	737	0.31323	-0.647342	1	0	1399.5	-0.541172	-0.776323	-0.178109	0.495852	0.355514	1
256.096	0.115961	738	0.331531	-0.685165	0.795821	0	1399.5	-0.582693	-0.834557	-0.0994983	0.485239	0.473855	1
256.735	0.0149894	1544	-0.011114	0.0229689	1	0	1399.5	-0.601554	0.767028	-0.232433	0.133481	-0.268508	1
256.757	0.127976	645	0.176471	-0.364708	1	0.00767649	379	-0.382763	-0.337803	-0.256318	0.369012	-0.0971538	1
256.761	0.0090323	1602	-0.0467801	0.0966789	1	0.0136069	192	-0.075055	0.000703697	-0.471655	0.291762	-0.81424	1
256.767	0.0227858	1482	-0.0913241	0.188736	1	0.0125609	218	-0.0182105	0.156986	-0.488468	0.236814	-0.884648	1
256.777	0.11462	891	0.366639	-0.757722	0.20836	0.00621767	444	0.339414	-1.20514	0.379669	-0.0114529	0.959354	1
256.789	0.131359	638	0.361164	-0.746405	0.263855	0.00307206	653	0.234101	-1.13996	0.336476	0.0352488	0.861976	1
256.828	0.0311823	1426	0.165454	-0.341938	1	0.00282184	671	-0.621343	-0.0257713	-0.351513	0.396607	0.311752	1
256.894	0.115961	739	0.3001	-0.620207	1	0	1399.5	-0.618425	-0.544105	-0.150217	0.446486	0.337987	1
256.964	0.207804	232	0.382282	-0.79005	0.0970895	0.000221209	993	-0.430308	-0.89992	-0.150298	0.481357	0.236483	1
256.998	0.08468	1024	0.22243	-0.459689	1	0	1399.5	-0.292111	-0.534018	0.154761	0.152849	0.783544	1
258.733	0.0412243	1363	-0.221664	0.458105	1	0.00858808	337	-0.546413	1.46855	-0.2494	-0.0657044	-0.566205	1
258.758	0.000197235	1728	-0.0548985	0.113457	1	0.0113976	243	-0.0816572	0.068679	-0.421845	0.250028	-0.790943	1
258.765	0.0227858	1483	-0.0864649	0.178694	1	0.0142153	177	-0.00873979	0.121491	-0.518059	0.257734	-0.890841	1
258.774	0.11462	892	0.37795	-0.781097	0.120936	0.0066001	421	0.336354	-1.22602	0.385851	-0.006461	0.942451	1
258.786	0.184976	271	0.405537	-0.838109	0.0269289	0.00733156	396	0.140051	-1.29136	0.291513	0.138226	0.809852	1
258.825	0.0527189	1306	0.152056	-0.314248	1	0.00241039	710	-0.569982	-0.00285647	-0.427558	0.425891	-0.0911412	1
258.933	0.285253	79	0.326659	-0.675095	0.925581	0.0184215	80	0.108383	-0.814222	0.804877	-0.18875	-0.0667536	1
258.945	0.0550204	1254	-0.145391	0.300474	1	0	1399.5	0.120717	0.774225	-0.0539521	-0.194802	-0.980715	1
258.981	0.0674928	1184	-0.142904	0.295335	1	0.0112758	248	-0.158724	0.458576	-0.805552	0.353517	-0.850004	1
259.014	0.127976	646	0.277207	-0.572894	1	0	1399.5	-0.483951	-0.735586	0.186485	0.266463	0.824554	1
259.024	0.115961	740	0.356902	-0.737598	0.313743	0.00838577	350	-0.0921322	-1.16549	0.295364	0.0820373	3.0536	0.299811
259.933	0.285253	80	0.363549	-0.751334	0.238744	0.0207616	52	0.0389522	-0.881135	0.851525	-0.171884	0.0695099	1
260.731	0.0227858	1484	-0.202179	0.417836	1	0.00706809	408	-0.527366	1.33857	-0.196545	-0.0554965	-0.681645	1
260.762	0.0227858	1485	-0.0842386	0.174093	1	0.0149672	165	-0.0358232	0.12227	-0.541329	0.280528	-0.924836	1
260.771	0.119857	654	0.341079	-0.704897	0.577064	0	1399.5	0.0971978	-0.805762	0.41857	-0.0609532	1.1513	1
260.787	0.324596	54	-0.38935	0.804657	0.067053	0.0199432	59	-0.174827	1.12279	-0.77064	0.159107	-0.972988	1
260.874	0.0810719	1072	0.320953	-0.663302	1	0	1399.5	-0.56403	-0.84051	-0.147572	0.51249	0.268734	1
260.902	0.0530851	1276	0.237583	-0.491005	1	0.004321	555	-0.615481	-0.398248	-0.211563	0.418296	0.644735	1
260.93	0.285253	81	0.337726	-0.697967	0.649057	0.0196864	61	0.0990732	-0.838596	0.820227	-0.184538	-0.0879872	1
260.942	0.0550204	1255	-0.157443	0.325381	1	0	1399.5	0.0152363	0.871358	-0.123375	-0.146426	-1.04135	1
261.028	0.0674928	1185	0.349783	-0.722885	0.418857	0.000964732	880	-0.395671	-0.95154	-0.260706	0.496003	1.06561	1
261.932	0.399734	21	0.437906	-0.905006	0.00338268	0.0213338	43	-0.0512762	-1.09718	0.752882	-0.0186139	-0.144621	1
261.935	0.374642	31	0.483621	-0.999482	8.99749e-05	0.020458	57	-0.0949892	-1.25531	0.683403	0.0450311	0.512071	1
262.012	0.213661	164	0.333095	-0.688396	0.754663	0	1399.5	-0.574547	-0.85155	-0.190548	0.491878	1.28171	1
262.059	0.159239	356	0.333626	-0.689494	0.743961	0	1399.5	-0.570325	-0.786775	-0.0700441	0.457781	0.370294	1
262.092	0.11837	677	0.21321	-0.440635	1	0.000650115	922	-0.226008	-0.748581	-0.196186	0.399793	-0.134245	1
262.729	0.0044477	1655	-0.0957859	0.197958	1	0	1399.5	-0.561926	0.960312	-0.178696	0.0461739	-0.449152	1
262.759	0.000197235	1729	-0.034408	0.0711099	1	0.0151311	158	-0.142876	-0.00944799	-0.527888	0.340199	-0.665596	1
262.769	0.159239	357	0.252733	-0.522314	1	0	1399.5	-0.44651	-0.461893	0.189022	0.195535	0.346978	1
262.784	0.324596	55	-0.40003	0.82673	0.0369867	0.0209596	48	-0.211025	1.17161	-0.782591	0.163475	-0.948516	1
262.928	0.285253	82	0.416559	-0.860888	0.0137882	0.022173	30	-0.0332033	-1.04101	0.868776	-0.104959	0.0280919	1
263.084	0.213661	165	0.353988	-0.731575	0.353487	0	1399.5	-0.460659	-0.890908	-0.23098	0.520045	0.419568	1
264.075	0.0810719	1073	0.348483	-0.720199	0.439848	0.00148894	811	-0.66258	-0.848147	-0.061195	0.480065	0.92012	1
264.755	0.102876	905	0.308	-0.636533	1	0.00636529	435	-0.542828	-0.695226	-0.0130602	0.418095	-0.13541	1
264.781	0.213623	224	-0.395832	0.818052	0.046862	0.0214142	40	-0.208253	1.14449	-0.778799	0.168954	-0.960926	1
264.807	0.0312854	1415	0.241604	-0.499314	1	0.022529	29	0.261397	-1.51305	-0.297106	0.506841	-0.685507	0.0457044
264.816	0.149445	505	0.359078	-0.742094	0.288774	0.00614999	447	-0.29692	-1.40963	-0.140425	0.54419	0.809397	0.129315
265.012	0.0219173	1493	0.135036	-0.279073	1	0.0163212	125	-0.811058	-0.38239	-0.166701	0.514281	-0.350091	1
265.149	0.000259947	1719	-0.0373046	0.0770961	1	0	1399.5	0.0317731	0.40369	0.0622558	-0.143886	-0.277271	1
266.764	0.0674928	1186	0.325987	-0.673706	0.938716	0.00349114	615	-0.693975	-0.848813	0.740113	0.159659	-0.109282	1
266.779	0.149445	506	-0.335182	0.692709	0.703874	0.0184716	78	-0.273327	0.969944	-0.753737	0.223492	-0.789018	1
266.805	0.0605824	1233	-0.134303	0.277559	1	0.0195552	64	0.0201703	0.313151	-0.696972	0.288763	-1.13456	1
266.813	0.155712	499	0.371391	-0.767541	0.166695	0.00748476	390	-0.359829	-1.4575	-0.0911302	0.559364	0.788307	0.044788
266.898	0.0090323	1603	0.0927754	-0.191736	1	0	1399.5	0.428857	-0.00894149	-0.0624288	-0.109162	-0.460513	1
266.915	0.159239	358	0.319705	-0.660723	1	0	1399.5	-0.628035	-0.620025	-0.123164	0.46402	0.231653	1
266.933	0.138564	534	0.358987	-0.741906	0.289802	0	1399.5	-0.530896	-0.840404	-0.086071	0.456121	0.571766	1
267.022	0.0810719	1074	0.286457	-0.592011	1	0	1399.5	-0.274389	-0.237679	0.328874	0.0167922	-0.0201893	1
267.027	0.334414	48	0.410902	-0.849198	0.0195673	0.000224954	992	-0.439522	-0.791898	0.126031	0.330375	0.0693882	1
267.076	0.115961	741	0.33606	-0.694523	0.684376	0	1399.5	-0.585736	-0.783301	-0.100716	0.473827	0.442484	1
267.093	0.207804	233	0.364305	-0.752897	0.230919	0	1399.5	-0.335296	-0.846489	0.00356157	0.341344	0.557448	1
267.903	0.199687	245	0.3723	-0.76942	0.159525	0.000804071	898	-0.233559	-0.828577	-0.200072	0.424156	-0.066616	1
268.762	0.082011	1041	0.283341	-0.585571	1	0.0113771	244	-0.637908	-0.812796	0.78075	0.111256	-0.163844	1
268.775	0.0231679	1474	0.176353	-0.364463	1	0.00786398	370	-0.636826	-0.361774	-0.36808	0.516637	0.0966622	1
268.801	0.213623	225	-0.275814	0.570016	1	0.0074706	391	-0.109108	1.10207	-0.536551	0.0197225	-0.788197	1
268.81	0.0810719	1075	0.188562	-0.389694	1	0.00522544	497	-0.423462	-0.304194	-0.290217	0.391944	-0.115793	1
268.851	0.0412243	1364	0.222873	-0.460604	1	0.0193776	68	0.0198854	-0.88088	-0.491581	0.492276	-0.295783	1
268.894	0.00982485	1588	0.0840764	-0.173758	1	0	1399.5	0.367784	0.061324	-0.0577599	-0.10703	-0.48499	1
268.949	0.213661	166	0.309986	-0.640637	1	0	1399.5	-0.511083	-0.931231	-0.161753	0.521819	0.335384	1
268.961	0.115961	742	0.351419	-0.726267	0.391614	0	1399.5	-0.517625	-0.876132	-0.129957	0.489523	0.417374	1
269.109	0.082011	1042	0.359441	-0.742844	0.284728	0.00252217	700	-0.546943	-0.88535	0.110971	0.369196	0.824818	1
269.127	0.115961	743	0.358923	-0.741774	0.290137	0	1399.5	-0.608293	-0.873173	-0.0224089	0.47415	0.372328	1
269.763	0.213661	167	0.369554	-0.763744	0.182076	0	1399.5	-0.669832	-1.03894	0.341396	0.358429	0.651309	1
269.949	0.136163	592	0.297239	-0.614294	1	0	1399.5	-0.534601	-0.645285	-0.132136	0.428792	0.465235	1
269.988	0.115961	744	0.29442	-0.608467	1	0	1399.5	-0.601099	-0.693457	-0.101105	0.45604	0.403756	1
270.758	0.0733703	1158	0.265018	-0.547705	1	0.0140898	180	-0.570249	-0.688879	0.860655	0.00835388	-0.0867174	1
270.798	0.348732	35	-0.27503	0.568396	1	0.00835496	351	-0.177125	1.21239	-0.479143	-0.0228171	-0.586741	1
270.824	0.0659299	1212	-0.135989	0.281045	1	0.000150498	1010	-0.46725	0.356477	-0.61753	0.405519	-0.741462	1
270.892	0.0980084	980	0.304003	-0.628273	1	0	1399.5	-0.0914575	-0.460983	-0.112521	0.224944	-0.10105	1
270.945	0.115961	745	0.350987	-0.725372	0.39901	0	1399.5	-0.656169	-0.914039	-0.0383072	0.501015	0.59534	1
270.958	0.115961	746	0.343781	-0.710481	0.523818	0	1399.5	-0.588937	-0.758254	-0.0965497	0.459861	0.569438	1
271.923	0.082011	1043	0.222929	-0.46072	1	0.0036262	599	-0.692033	-0.36525	-0.254755	0.469611	0.413484	1
272.74	0.138564	535	0.249131	-0.514872	1	0.00039452	972	-0.30782	-0.717163	-0.273417	0.440523	0.248717	1
272.757	0.11837	678	0.318997	-0.65926	1	0.00193767	750	-0.683529	-0.788019	0.668628	0.165997	0.0241208	1
272.796	0.000351972	1717	-0.15965	0.329944	1	0.00052862	943	-0.342231	1.0341	-0.430227	0.0519804	-0.256056	1
272.822	0.0337398	1398	-0.0804597	0.166283	1	0	1399.5	-0.305404	0.0524205	-0.566103	0.402889	-0.670931	1
272.943	0.141398	525	0.389271	-0.804493	0.0672905	0.0025181	701	-0.46655	-1.0561	-0.0185323	0.479586	0.183041	1
272.957	0.0659299	1213	-0.0802298	0.165808	1	0.0154697	153	0.0506895	0.074616	-0.468564	0.0449834	2.88777	1
273.034	0.000152035	1741	-0.0805663	0.166504	1	0.0159714	138	0.206421	0.0899713	-0.793593	0.301102	-0.578414	1
273.043	0.0984276	931	0.322166	-0.66581	1	0	1399.5	-0.631634	-0.882088	-0.0339137	0.468994	0.835864	1
273.962	0.207804	234	0.35637	-0.736498	0.320238	0	1399.5	-0.322219	-0.869693	-0.225388	0.452108	0.555523	1
274.019	0.138564	536	0.31182	-0.644427	1	0	1399.5	-0.451421	-0.519691	-0.320204	0.477034	-0.0861599	1
274.792	0.0311823	1427	0.224759	-0.464503	1	0.00227991	723	-0.608618	-0.444157	-0.239916	0.465711	0.153125	1
274.819	0.0304828	1456	0.124388	-0.257069	1	0.0078069	372	-0.510023	-0.515993	-0.432714	0.555695	-0.166317	1
274.869	0.159239	359	0.301437	-0.622971	1	0	1399.5	-0.557432	-0.795701	-0.170474	0.500161	0.435019	1
274.911	0.0149894	1545	0.022878	-0.0472813	1	0	1399.5	0.328872	0.164134	-0.0955589	-0.0895502	-0.77964	1
276.894	0.159239	360	0.37622	-0.777521	0.131832	0	1399.5	-0.531345	-0.720521	-0.13077	0.465326	0.109748	1
276.908	0.0149894	1546	0.0299017	-0.0617969	1	0	1399.5	0.327399	0.106751	-0.117011	-0.0588899	-0.852904	1
276.947	0.0984276	932	0.318491	-0.658216	1	0	1399.5	-0.602286	-0.65711	-0.187783	0.477913	0.602596	1
277.124	0.136163	593	0.290198	-0.599743	1	0	1399.5	-0.539594	-0.563558	-0.0717541	0.371473	0.614716	1
277.185	0.159239	361	0.339424	-0.701477	0.614602	0	1399.5	-0.275702	-0.766588	-0.199244	0.384957	0.713484	1
278.81	0.115961	747	0.256056	-0.529183	1	0.000174993	1006	-0.632555	-0.486772	-0.212495	0.469921	0.237689	1
278.873	0.334414	49	0.392274	-0.810699	0.0571752	0.0144696	174	-0.199196	-1.17173	0.239932	0.14649	3.14833	0.150857
278.904	0.0250201	1469	0.21798	-0.450493	1	0	1399.5	0.134737	-0.322607	-0.150596	0.123287	-0.225321	1
279.028	0.115961	748	0.355	-0.733668	0.33889	0	1399.5	-0.539418	-0.862985	-0.0283479	0.452152	0.281539	1
279.04	0.0810719	1076	0.320659	-0.662695	1	0.000716842	911	-0.568889	-0.926467	-0.156345	0.529258	0.558951	1
279.873	0.159239	362	0.358967	-0.741866	0.289802	0.00238349	713	-0.622632	-0.911808	-0.162015	0.527894	0.986276	1
280.014	0.0932606	1001	0.264754	-0.547159	1	0.01888	75	0.478329	-1.06536	-0.468046	0.360225	-0.318738	1
280.024	0.115961	749	0.339149	-0.700907	0.61964	0	1399.5	-0.509779	-0.812042	-0.103971	0.450763	0.524166	1
280.775	0.0605824	1234	0.246949	-0.510361	1	0	1399.5	-0.429455	-1.04259	0.467136	0.254219	-0.3188	1
280.784	0.0147029	1560	-0.0838704	0.173332	1	0.0234818	26	0.031577	-0.00702839	-0.656148	0.35199	-1.04077	1
280.794	0.0218195	1510	0.0691223	-0.142853	1	0.0173052	105	-0.166097	-0.221021	-0.483437	0.382805	-0.549625	1
280.808	0.0311823	1428	0.200882	-0.415156	1	0.00381243	591	-0.59526	-0.221912	-0.345797	0.443866	0.230338	1
280.869	0.136163	594	0.358055	-0.739979	0.300439	0	1399.5	-0.54794	-0.845269	-0.123519	0.476154	0.691088	1
280.928	0.0990964	915	-0.344992	0.712984	0.503223	0.00788874	369	-0.0707014	1.41694	-0.405683	-0.138612	-0.968324	1
281.025	0.115961	750	0.332462	-0.687088	0.769426	0	1399.5	-0.522279	-0.854057	-0.140201	0.476363	0.700967	1
281.036	0.159239	363	0.36557	-0.755512	0.218612	0	1399.5	-0.484907	-0.837945	-0.167888	0.482635	0.450469	1
281.124	0.115961	751	0.291246	-0.601908	1	0	1399.5	-0.555765	-0.705069	-0.278891	0.539014	0.146148	1
281.776	0.17363	306	0.328951	-0.679832	0.863056	0.00635707	437	-0.557054	-1.30877	0.316038	0.434438	0.02547	0.53897
282.085	0.0984276	933	0.314042	-0.64902	1	0.00310737	647	-0.542555	-0.753999	-0.218502	0.513978	0.255925	1
282.104	0.119857	655	0.31315	-0.647177	1	0	1399.5	0.0150903	-1.01327	0.148308	0.177908	0.73975	1
282.743	0.000197235	1730	-0.0336565	0.0695568	1	0	1399.5	-0.613364	0.348448	-0.242637	0.291213	-0.87288	1
282.772	0.0733703	1159	0.244932	-0.506194	1	0	1399.5	-0.401536	-1.07838	0.51232	0.230054	-0.271761	1
282.782	0.0156468	1534	-0.0742346	0.153418	1	0.0226208	28	0.0156075	0.0319134	-0.677291	0.355253	-1.00373	1
282.792	0.11837	679	0.196908	-0.406943	1	0.0179889	86	-0.467628	-0.758673	-0.356651	0.571192	-0.135457	1
282.911	0.115961	752	0.33887	-0.700332	0.624258	0.000698489	914	-0.593094	-0.85987	-0.139349	0.517111	0.438131	1
282.924	0.0874299	1009	-0.318364	0.657952	1	0.0070377	410	-0.104432	1.41385	-0.381451	-0.134007	-1.01896	1
283.025	0.159239	364	0.363956	-0.752177	0.234459	0	1399.5	-0.562171	-0.892399	-0.143889	0.513131	0.514904	1
283.031	0.235692	152	0.330284	-0.682587	0.828966	0.00896516	320	0.207379	-1.04073	-0.326023	0.371909	0.0355006	1
283.142	0.213661	168	0.335159	-0.692662	0.703961	0.00125148	838	-0.649419	-0.799014	-0.0821774	0.486361	0.597621	1
283.263	0.0810719	1077	0.355872	-0.735469	0.327231	0.00101346	871	-0.443432	-1.0409	0.0927838	0.334416	1.84228	1
283.772	0.0489823	1331	0.29305	-0.605637	1	0.000438108	961	-0.454219	-1.17857	0.422427	0.308249	0.00768291	1
283.928	0.0810719	1078	0.31863	-0.658502	1	0	1399.5	-0.664549	-0.657488	-0.126066	0.479818	0.4458	1
284.024	0.0810719	1079	0.31057	-0.641844	1	0.0097568	285	-0.293821	-0.851503	-0.277343	0.501617	-0.300944	1
284.127	0.213661	169	0.355658	-0.735027	0.329639	0	1399.5	-0.563656	-0.858911	-0.145247	0.492555	0.77153	1
284.74	0.016413	1520	-0.107216	0.221581	1	0	1399.5	-0.579286	0.45676	-0.19377	0.224929	-0.892078	1
284.769	0.0733703	1160	0.248441	-0.513445	1	0	1399.5	-0.407782	-1.11222	0.52981	0.237234	-0.344413	1
284.777	0.0412243	1365	0.240182	-0.496376	1	0.00672879	417	-0.542033	-0.910114	0.176032	0.412812	-0.632419	1
284.788	0.0984276	934	0.274738	-0.567791	1	0	1399.5	-0.543492	-0.598713	-0.238751	0.483029	0.184121	1
284.926	0.159239	365	0.27092	-0.559902	1	0	1399.5	-0.582617	-0.566045	-0.167902	0.456288	0.154176	1
285.769	0.0659299	1214	0.280222	-0.579125	1	0	1399.5	-0.46971	-1.12004	0.490973	0.257833	0.1537	1
285.966	0.115961	753	0.329991	-0.68198	0.835646	0	1399.5	-0.449248	-0.887406	-0.21139	0.487325	0.798502	1
286.024	0.0810719	1080	0.294703	-0.609053	1	0.000504793	950	-0.566104	-0.907014	-0.195768	0.511336	1.19053	1
286.738	0.00870638	1620	-0.138952	0.287168	1	0	1399.5	-0.617178	0.605066	-0.259191	0.224713	-0.82005	1
286.766	0.0733703	1161	0.256603	-0.530314	1	0	1399.5	-0.398916	-1.11141	0.528628	0.235055	-0.362611	1
286.774	0.0527189	1307	0.361739	-0.747595	0.258114	0.00352448	611	-0.511629	-0.950769	-0.109893	0.517978	0.0190315	1
286.8	0.0412243	1366	-0.223407	0.461709	1	0.0196672	62	-0.270825	0.83876	-0.800231	0.283129	-0.809356	1
286.923	0.136163	595	0.353463	-0.730489	0.361052	0	1399.5	-0.427789	-0.948007	-0.181169	0.509154	0.229817	1
286.971	0.0730072	1163	-0.0523955	0.108284	1	0	1399.5	-0.158069	0.246018	0.10777	-0.0573683	-0.0845227	1
287	0.378209	23	0.45009	-0.930187	0.00140818	0.0287725	13	-0.214881	-1.61534	0.968334	0.0616503	0.43308	0.000671852
287.008	0.302004	66	0.489899	-1.01246	5.03719e-05	0.0157008	146	-0.353498	-1.56006	0.722501	0.196262	0.841834	0.0153297
287.766	0.0550204	1256	0.344357	-0.711672	0.514723	0.00691895	413	-0.60304	-1.19245	0.348043	0.410771	-0.127614	1
287.953	0.115961	754	0.330444	-0.682919	0.825527	0	1399.5	-0.549687	-0.791112	-0.166499	0.495996	0.393236	1
288.733	9.13862e-05	1760	-0.0159076	0.0328757	1	0	1399.5	-0.638541	0.161685	-0.239735	0.344999	-0.709399	1
288.761	0.0674928	1187	0.324498	-0.670629	0.985518	0.0013853	819	-0.432402	-1.17753	0.440957	0.305652	-0.303883	1
288.798	0.0527189	1308	-0.274561	0.567427	1	0.0213491	42	-0.33541	0.988199	-0.823779	0.267322	-0.621888	1
288.998	0.285253	83	0.452989	-0.936178	0.00113316	0.0297803	8	-0.212264	-1.61628	0.940038	0.0639092	0.653336	0.000897496
289.012	0.267527	114	0.409541	-0.846384	0.0212333	0.00722194	400	-0.484626	-1.08774	0.0572	0.438629	0.620237	1
289.998	0.24934	128	0.458801	-0.948188	0.00072538	0.01191	233	-0.490725	-1.33605	0.410789	0.348585	0.513899	0.799884
290.002	0.324596	56	0.490048	-1.01277	4.97253e-05	0.0157176	144	-0.392329	-1.46169	0.49492	0.30075	0.64384	0.249184
290.089	0.11837	680	0.198848	-0.410952	1	0.000728597	910	-0.247041	-0.625597	-0.168003	0.355232	-0.0499257	1
290.796	0.0304828	1457	0.123201	-0.254615	1	0.00756347	388	-0.632363	-0.0765189	-0.386576	0.42811	0.393459	1
290.883	0.0874299	1010	0.42004	-0.868082	0.0111004	0.00851203	343	-0.232743	-1.01432	0.251969	0.245548	0.271665	1
290.944	0.159239	366	0.303025	-0.626252	1	0.00103385	869	-0.601623	-0.769346	-0.197357	0.52731	0.329118	1
290.968	0.0144865	1574	0.178538	-0.368978	1	0	1399.5	-0.24019	-0.563139	-0.424459	0.395329	1.24302	1
290.976	0.063588	1230	0.0386304	-0.0798361	1	0	1399.5	-0.356474	-0.379879	-0.257516	0.373899	-0.145646	1
290.995	0.299021	69	0.48233	-0.996816	0.000100935	0.020848	50	-0.241945	-1.55734	0.806352	0.127635	0.535708	0.0180236
291.939	0.115961	755	0.35213	-0.727735	0.381037	0	1399.5	-0.453981	-0.894999	-0.145967	0.480096	0.379502	1
292.089	0.182187	276	0.354407	-0.732441	0.347305	0	1399.5	-0.35647	-0.863174	0.131004	0.294439	0.537544	1
292.819	0.000259947	1720	-0.10494	0.216876	1	0.00442577	546	-0.305382	0.777134	-0.537458	0.166247	-0.336355	1
292.872	0.136163	596	0.33595	-0.694296	0.685324	0	1399.5	-0.476715	-0.749016	-0.115517	0.441287	0.195951	1
292.913	0.102876	906	0.366214	-0.756842	0.212134	0.00309618	651	-0.358417	-0.795548	-0.225394	0.477625	-0.135562	1
292.922	0.159239	367	0.33623	-0.694876	0.680257	0.00019859	1001	-0.572459	-0.818777	-0.134416	0.485264	0.64595	1
293.18	0.0218195	1511	0.227566	-0.470302	1	0.00279066	674	0.440161	-0.402643	-0.415672	0.0931576	1.09498	1
294.816	0.00148366	1709	-0.115036	0.23774	1	0.000143887	1011	-0.39774	0.881236	-0.478467	0.144623	-0.357912	1
294.849	0.115961	756	0.230491	-0.476348	1	0.000914309	886	-0.0299542	-0.760748	-0.385035	0.359956	1.09539	1
294.927	0.182187	277	0.40918	-0.845639	0.0216803	0.00516007	500	-0.48597	-1.11222	-0.0236948	0.447086	1.40923	1
294.939	0.000117992	1748	0.0462283	-0.0955384	1	0.00750788	389	-0.373341	-0.0265481	-0.646725	0.416647	0.863692	1
294.946	0.214775	157	0.329716	-0.681413	0.842072	0.000797044	899	0.0113991	-0.987124	-0.247645	0.409905	-0.299991	1
295.139	0.0408381	1378	0.111868	-0.231195	1	0	1399.5	-0.436436	0.0978867	-0.197067	0.229399	0.0574548	1
295.945	0.115961	757	0.304977	-0.630286	1	0.000826968	894	-0.564693	-0.696429	-0.183464	0.485065	0.344384	1
296.752	0.0090323	1604	-0.0861087	0.177958	1	0.019151	70	-0.203485	-0.40372	-0.491391	0.479285	-1.10087	1
296.812	0.0530851	1277	0.210887	-0.435833	1	0.00454797	535	-0.672952	-0.388696	-0.217283	0.461504	0.197032	1
296.838	0.0810719	1081	0.320776	-0.662938	1	0.0016405	788	-0.614486	-0.749626	-0.170194	0.502483	0.563434	1
296.884	0.115961	758	0.316152	-0.653382	1	0.000951101	883	-0.563169	-0.830764	-0.206563	0.520894	0.616805	1
296.943	0.0674928	1188	0.282609	-0.584059	1	0	1399.5	0.0282967	-1.04119	-0.187753	0.392298	-0.339929	1
296.955	0.213661	170	0.375986	-0.777038	0.133366	0	1399.5	-0.53264	-0.956092	-0.0799849	0.496862	0.363426	1
297.039	0.190366	255	0.388889	-0.803705	0.0686861	0.00183842	765	-0.583583	-1.09074	0.190122	0.380121	1.32934	1
297.151	0.0337398	1399	-0.207866	0.429589	1	0	1399.5	0.20287	0.817673	-0.212878	-0.207069	-0.0517559	1
297.156	0.00474606	1641	-0.210376	0.434778	1	0	1399.5	0.208561	0.811538	-0.203837	-0.212415	-0.0386247	1
298.026	0.0874299	1011	0.247398	-0.511289	1	0.0045789	533	0.699465	-1.20317	-0.252475	0.179858	0.371031	1
298.07	0.000197235	1731	0.139472	-0.288242	1	0	1399.5	-0.181631	-0.590293	-0.114635	0.305265	-0.269417	1
298.721	0.0149894	1547	-0.128227	0.265002	1	0	1399.5	-0.565878	0.872037	-0.298318	0.11532	-0.14373	1
298.73	0.0984276	935	0.253745	-0.524405	1	0	1399.5	0.0275659	-0.825944	0.345057	0.0190248	0.885046	1
298.745	0.0227858	1486	-0.0841779	0.173968	1	0.0195433	65	-0.273298	-0.41261	-0.50276	0.513548	-1.09487	1
298.75	0.0090323	1605	-0.106176	0.219431	1	0.0157406	142	-0.232626	-0.372016	-0.473937	0.471725	-1.07376	1
298.836	0.115961	759	0.330476	-0.682984	0.82514	0	1399.5	-0.557605	-0.835254	-0.0898126	0.475634	0.38217	1
298.959	0.348732	36	0.416949	-0.861694	0.0134758	0.00831117	353	-0.444197	-1.19367	0.379098	0.243312	1.81508	1
299.055	0.213623	226	0.385384	-0.796461	0.0824998	0.00502091	506	-0.380838	-1.1884	0.268359	0.220249	2.86829	0.139296
299.148	0.115961	760	0.194411	-0.401782	1	0	1399.5	-0.561134	-0.166936	-0.24944	0.369083	0.234344	1
300.04	0.119857	656	0.259341	-0.53597	1	0.00828703	356	0.800919	-1.2271	-0.361968	0.210092	0.162995	1
300.068	0.141398	526	0.168425	-0.348079	1	0	1399.5	-0.252535	-0.608112	-0.166477	0.355427	-0.130234	1
300.718	0.00148366	1710	-0.20869	0.431293	1	0.00175957	778	-0.461822	1.12164	-0.305663	0.0198393	-0.395288	1
300.728	0.0674928	1189	0.218178	-0.450901	1	0	1399.5	-0.0787477	-0.677541	0.325301	0.0311243	0.788608	1
300.745	0.0227858	1487	-0.106508	0.220117	1	0.0157152	145	-0.27467	-0.355281	-0.489692	0.485244	-0.964156	1
300.856	0.136163	597	0.313458	-0.647814	1	0.00180373	773	-0.639147	-0.815437	-0.163502	0.536343	0.377609	1
301.082	0.0044477	1656	-0.0517165	0.106881	1	0	1399.5	0.0414303	0.604018	0.324759	-0.347822	0.101123	1
302.007	0.159239	368	0.363453	-0.751135	0.239716	0	1399.5	-0.468157	-0.866428	-0.161285	0.489841	0.270007	1
302.715	0.0044477	1657	-0.24917	0.514952	1	0.00297414	662	-0.442813	1.10149	-0.505467	0.12526	-0.642246	1
302.725	0.0674928	1190	0.206743	-0.427269	1	0	1399.5	-0.129614	-0.734856	0.347605	0.0587407	0.736448	1
302.743	0.0227858	1488	-0.0863793	0.178517	1	0.017842	91	-0.251119	-0.39353	-0.532778	0.501827	-0.840462	1
302.767	0.0530851	1278	-0.166599	0.344305	1	0	1399.5	-0.367347	0.50786	-0.552174	0.28464	-0.564079	1
302.875	0.119857	657	0.270972	-0.560009	1	0.00915742	313	-0.585281	-0.692028	0.706192	0.097609	-0.277299	1
302.892	0.0473764	1333	-0.33151	0.685121	0.795821	0.0128553	210	-0.371489	1.72087	-0.206042	-0.20845	-0.915477	0.0450727
302.936	0.0311823	1429	0.118036	-0.243941	1	0.00258291	693	-0.645308	0.215839	-0.398006	0.377208	-0.0738793	1
302.978	0.141398	527	0.312714	-0.646275	1	0.0041582	563	-0.272735	-0.874279	-0.239085	0.470956	-0.0716647	1
303.876	0.119857	658	0.249891	-0.516442	1	0.00981471	283	-0.551177	-0.633792	0.726555	0.0559635	-0.228618	1
303.932	0.159239	369	0.319699	-0.660712	1	0.00229655	722	-0.530414	-0.818968	-0.124122	0.489739	0.113825	1
304.011	0.136163	598	0.331134	-0.684345	0.807296	0	1399.5	-0.375053	-0.886536	-0.156887	0.441855	0.609552	1
304.034	0.000259947	1721	0.120099	-0.248205	1	0.0059358	455	-0.400877	-0.516642	-0.501128	0.464305	1.56774	1
304.682	0.00152838	1692	-0.128372	0.265303	1	0	1399.5	-0.45136	1.16694	-0.243141	-0.0351294	-0.221645	1
304.711	0.0260356	1467	-0.112894	0.233314	1	0.00559784	477	-0.585947	0.868267	-0.502662	0.229973	-0.324837	1
304.723	0.0605824	1235	0.248194	-0.512935	1	0	1399.5	-0.186861	-0.91698	0.202572	0.195468	0.866221	1
304.737	0.0149894	1548	-0.0245431	0.0507224	1	0.018074	85	-0.530523	0.109659	-0.501134	0.439167	-0.624941	1
304.741	0.000152035	1742	0.0630166	-0.130234	1	0.0241437	24	-0.440135	-0.754997	-0.419367	0.612637	-0.620653	1
304.766	0.259479	122	-0.232277	0.48004	1	0	1399.5	-0.286656	0.601982	-0.517456	0.214901	-0.657005	1
304.87	0.119857	659	0.260928	-0.539251	1	0.00271195	685	-0.56523	-0.646684	0.618216	0.112756	-0.148087	1
304.877	0.119857	660	0.25714	-0.531424	1	0.00789454	368	-0.532345	-0.679934	0.693122	0.0772478	-0.215055	1
304.891	0.0473764	1334	-0.353025	0.729586	0.367492	0.0139571	183	-0.343947	1.81936	-0.260939	-0.221503	-0.903652	0.00635957
304.926	0.0311823	1430	0.0745407	-0.154051	1	0.00731495	397	-0.633879	0.364687	-0.483373	0.372768	-0.111484	1
304.995	0.00151867	1698	-0.0138193	0.0285598	1	0	1399.5	0.20395	0.304693	0.424265	-0.356901	-0.207487	1
305.019	0.00148366	1711	0.123271	-0.254759	1	0	1399.5	-0.277723	-0.232217	-0.474876	0.290556	2.26216	1
305.767	0.0530851	1279	0.271126	-0.560327	1	0.00292949	664	-0.596247	-0.751156	-0.259702	0.548469	0.356087	1
305.875	0.138564	537	0.267718	-0.553285	1	0.00713253	403	-0.564454	-0.668167	0.651463	0.0958054	-0.001911	1
305.997	0.0712891	1166	0.35801	-0.739887	0.300668	0	1399.5	-0.477278	-0.572846	0.216698	0.205842	0.765636	1
306.021	0.213661	171	0.334425	-0.691146	0.722382	0	1399.5	-0.522642	-0.83109	-0.186847	0.493638	0.669751	1
306.735	0.107223	897	-0.345847	0.71475	0.489313	0.0139752	182	-0.410457	1.5118	-0.550102	0.0173187	-0.649839	0.308588
306.762	0.213623	227	-0.194226	0.401401	1	0	1399.5	-0.294473	0.511493	-0.49195	0.236553	-0.761291	1
306.865	0.207804	235	0.313251	-0.647386	1	0.00594327	454	-0.520417	-0.83766	0.693761	0.110861	-0.0763973	1
306.875	0.119857	661	0.252397	-0.52162	1	0.00848638	346	-0.544994	-0.647026	0.68553	0.0681463	-0.0442601	1
306.921	0.115961	761	0.294449	-0.608528	1	0.00086207	891	-0.589932	-0.668245	-0.0728785	0.427029	0.490094	1
307.099	0.131359	639	-0.204464	0.42256	1	0	1399.5	0.297418	0.323822	-0.605953	0.055431	0.573201	1
307.875	0.138564	538	0.25438	-0.525718	1	0.00919689	312	-0.55011	-0.611787	0.675241	0.0621946	0.013097	1
308.731	0.136163	599	-0.33355	0.689337	0.744239	0.0137202	190	-0.471426	1.44837	-0.618384	0.088221	-0.587608	0.27115
308.761	0.0337398	1400	-0.0564955	0.116757	1	0.00201407	742	-0.463838	0.188821	-0.459979	0.36928	-0.577325	1
308.875	0.0874299	1012	0.263625	-0.544824	1	0.00869279	329	-0.537502	-0.685682	0.708378	0.0690153	-0.118998	1
308.951	0.0674928	1191	0.252443	-0.521716	1	0	1399.5	-0.457143	-0.539221	-0.126049	0.380524	0.161945	1
308.99	0.102876	907	0.340946	-0.704623	0.579535	0	1399.5	-0.199374	-0.834811	0.188677	0.244478	-0.416951	1
309.104	0.159239	370	0.327645	-0.677134	0.897522	0	1399.5	-0.623167	-0.822568	-0.136181	0.498481	0.814446	1
309.115	0.115961	762	0.313711	-0.648337	1	0	1399.5	-0.534144	-0.573199	-0.298411	0.483793	0.536804	1
309.152	0.0810719	1082	-0.0998305	0.206316	1	0	1399.5	-0.0308185	0.632233	-0.264309	-0.044564	0.0320858	1
309.176	0.0674928	1192	0.188918	-0.390431	1	0.0071767	401	-0.0888473	-0.480732	-0.496507	0.391374	0.341392	1
309.872	0.149445	507	0.278516	-0.5756	1	0.00133676	828	-0.602778	-0.786019	0.684407	0.142504	-0.298316	1
310.035	0.136163	600	0.33069	-0.683425	0.820573	0.00106602	864	-0.411981	-0.839575	-0.248376	0.452069	1.32359	1
310.727	0.00879923	1612	-0.0329013	0.067996	1	0.0030985	650	-0.661411	0.762467	-0.472468	0.272988	-0.291587	1
310.755	0.00148366	1712	-0.142997	0.295527	1	0.000974785	878	-0.474562	1.15141	-0.46701	0.0828157	-0.180967	1
310.84	0.267527	115	0.404692	-0.836363	0.0282229	0.00766923	380	-0.695973	-1.07959	0.29468	0.363482	1.46541	1
310.873	0.115961	763	0.251181	-0.519108	1	0.00847262	347	-0.549674	-0.648753	0.647918	0.0947094	-0.178168	1
310.878	0.138564	539	0.27641	-0.571247	1	0.00929844	307	-0.562207	-0.725112	0.692484	0.0988833	-0.153062	1
310.906	0.115961	764	0.339405	-0.701437	0.614641	0	1399.5	-0.571793	-0.884222	-0.126689	0.502984	0.583908	1
310.922	0.0674928	1193	0.159897	-0.330453	1	0.014987	164	-0.0365141	-0.655642	-0.580218	0.504485	-0.566043	1
311.17	0.0147029	1561	-0.220577	0.455859	1	0	1399.5	0.213262	0.848046	-0.221956	-0.215515	-0.0489888	1
312.729	0.11462	893	-0.239153	0.49425	1	0.014407	176	-0.199177	0.593506	-0.636947	0.251967	-0.889456	1
312.751	0.0788207	1154	-0.272743	0.563669	1	0.0105396	264	-0.286161	1.38845	-0.427043	-0.0697831	-0.305532	1
312.816	0.0810719	1083	0.272638	-0.563453	1	0	1399.5	-0.542928	-0.538656	-0.26727	0.479204	0.184782	1
312.838	0.169046	313	0.387663	-0.801169	0.0733655	0.00206174	740	-0.585388	-0.920043	0.140294	0.375709	0.91053	1
312.875	0.182187	278	0.352798	-0.729116	0.370095	0	1399.5	-0.477892	-0.954293	0.660249	0.13563	0.0981828	1
312.92	0.0810719	1084	0.226465	-0.468028	1	0.00873413	328	-0.16735	-0.579257	-0.474077	0.473337	-0.384971	1
312.938	0.182187	279	0.382256	-0.789995	0.0971651	0.00445717	543	-0.430566	-1.02475	-0.168346	0.423669	2.37944	0.628484
312.95	0.0810719	1085	-0.199426	0.412147	1	0.00539573	489	-0.10989	0.485147	-0.705499	0.242647	-0.0723498	1
313.166	0.0527189	1309	-0.0537048	0.11099	1	0	1399.5	-0.141733	0.493584	-0.214551	0.00472733	0.218596	1
313.175	0.136163	601	0.25886	-0.534977	1	0	1399.5	-0.505887	-0.365359	-0.131694	0.33883	0.440763	1
313.94	0.213661	172	0.351634	-0.726711	0.388274	0	1399.5	-0.586462	-0.827757	-0.100788	0.467248	0.853916	1
313.954	0.115961	765	0.309595	-0.639829	1	0.000688688	915	-0.604949	-0.754941	-0.11506	0.484897	0.336997	1
314.031	0.159239	371	0.33758	-0.697665	0.651085	8.45103e-05	1021	-0.62627	-0.964227	-0.080808	0.519536	0.693342	1
314.727	0.0990964	916	-0.277627	0.573762	1	0.014538	173	-0.146033	0.645442	-0.666856	0.237851	-1.03071	1
314.748	0.0250201	1470	-0.245615	0.507604	1	0.00889266	325	-0.256341	1.35674	-0.400212	-0.0828347	-0.348075	1
314.813	0.115961	766	0.30337	-0.626964	1	0	1399.5	-0.588315	-0.678209	-0.131834	0.460939	0.414392	1
314.834	0.115961	767	0.338845	-0.700279	0.624458	0.00118888	848	-0.526361	-0.93207	-0.0687088	0.490158	0.197079	1
314.935	0.159239	372	0.337791	-0.698102	0.648259	0	1399.5	-0.525894	-0.94431	-0.161088	0.497915	1.02767	1
314.954	0.115961	768	0.362866	-0.749922	0.245744	0.00029512	983	-0.507221	-0.936617	-0.104685	0.477981	0.686721	1
315.041	0.0984276	936	0.311007	-0.642747	1	0.0030077	658	-0.382574	-0.855654	-0.198441	0.467108	0.369658	1
315.046	0.182187	280	0.359492	-0.74295	0.28422	0.0121144	230	-0.152165	-0.960549	0.167779	0.0768085	3.68984	0.125391
315.05	0.214775	158	0.358108	-0.740089	0.299883	0.0127127	213	0.075208	-1.14867	0.269466	0.0200045	3.1756	0.255192
315.95	0.159239	373	0.359149	-0.74224	0.287986	0	1399.5	-0.563458	-0.801719	-0.0869489	0.460715	0.512453	1
316.723	0.149445	508	-0.271691	0.561495	1	0.013508	195	-0.159379	0.641862	-0.642464	0.228972	-0.959918	1
316.736	0.348732	37	0.373241	-0.771364	0.152487	0.012518	220	-0.402041	-0.948408	0.844292	0.0157701	0.13268	1
316.746	0.184976	272	0.237717	-0.491283	1	0	1399.5	-0.486656	-0.204321	0.605816	-0.0388972	-0.12215	1
316.77	0.0527189	1310	0.186589	-0.385617	1	0.00337641	624	-0.521685	-0.298713	-0.448529	0.493861	0.0799724	1
316.832	0.159239	374	0.35427	-0.732158	0.34931	0	1399.5	-0.393506	-0.976617	-0.13032	0.476149	0.311832	1
316.892	0.00213051	1674	0.135883	-0.280825	1	0	1399.5	0.102904	-0.378404	0.459036	-0.112437	-0.781985	1
316.969	0.285253	84	0.418092	-0.864058	0.0125457	0.00547998	486	-0.494994	-1.19195	0.161858	0.396723	1.16186	1
317.74	0.267527	116	0.400656	-0.828023	0.0357445	0.00537093	490	-0.54798	-0.99325	0.695882	0.151326	0.206685	1
317.894	0.159239	375	0.408751	-0.844753	0.0222411	0.0123444	225	-0.436121	-1.10649	0.326312	0.287816	0.82064	1
318.72	0.0674928	1194	-0.226653	0.468415	1	0.0135767	193	-0.288075	0.535078	-0.605376	0.288787	-0.91664	1
318.735	0.378209	24	0.365739	-0.75586	0.21693	0.017418	101	-0.331573	-0.955201	0.923659	-0.0447385	0.0867096	1
318.746	0.0412243	1367	-0.2389	0.493727	1	0.00353313	609	-0.491234	0.843422	-0.577726	0.257005	-0.750496	1
318.768	0.0530851	1280	0.257662	-0.532501	1	0.00124281	840	-0.544094	-0.623191	-0.27668	0.504359	0.267145	1
318.833	0.115961	769	0.297058	-0.613921	1	0.000566007	930	-0.62041	-0.642694	-0.172531	0.481036	0.442993	1
318.859	0.0147029	1562	0.00255917	-0.00528895	1	0	1399.5	-0.496644	0.725644	-0.283472	0.136347	-0.409269	1
318.889	0.0550204	1257	0.128618	-0.26581	1	0	1399.5	0.0808796	-0.301692	0.456397	-0.122428	-0.829864	1
318.95	0.169046	314	0.282667	-0.584178	1	0	1399.5	-0.118538	-0.893369	-0.0809678	0.323819	0.317995	1
319.047	0.159239	376	0.337991	-0.698514	0.644075	0	1399.5	-0.557411	-0.885241	-0.13277	0.4996	0.606832	1
319.736	0.466076	3	0.379123	-0.783521	0.114034	0.0139143	186	-0.337776	-0.985792	0.824316	0.0121001	0.119704	1
320.027	0.159239	377	0.316878	-0.654882	1	0	1399.5	-0.580863	-0.786983	-0.0931001	0.475317	0.318154	1
320.716	0.0219173	1494	-0.0355575	0.0734855	1	0.0131382	201	-0.443338	0.00076853	-0.499669	0.427408	-0.436791	1
320.733	0.378209	25	0.371802	-0.768391	0.163542	0.0176986	95	-0.346766	-0.979114	0.937061	-0.0442736	0.207947	1
320.743	0.149445	509	-0.34902	0.721307	0.431031	0.0130788	204	-0.286852	1.17366	-0.645741	0.119134	-0.791534	1
320.83	0.115961	770	0.333084	-0.688375	0.754663	0.000779421	902	-0.55478	-0.749994	-0.212115	0.516437	0.214169	1
320.859	0.000197235	1732	-0.00108746	0.00224741	1	0	1399.5	-0.444499	0.708834	-0.362536	0.159022	-0.411109	1
320.885	0.0984276	937	0.362212	-0.748571	0.253244	0.00848754	344	-0.0301486	-1.01871	0.346139	0.1486	-0.228557	1
320.903	0.115961	771	0.313021	-0.646911	1	0	1399.5	-0.526292	-0.759274	-0.175079	0.471227	0.621	1
320.923	0.285253	85	0.461428	-0.953618	0.000589542	0.0153298	156	0.0788704	-1.08838	0.708976	-0.0490306	-0.160818	1
320.937	0.0147029	1563	-0.0853284	0.176345	1	0	1399.5	0.212186	0.598213	-0.126111	-0.138953	-1.10764	1
320.947	0.158999	486	0.33081	-0.683675	0.817086	0	1399.5	-0.315356	-0.803583	-0.185767	0.417826	0.427677	1
321.017	0.0218195	1512	0.134303	-0.27756	1	0	1399.5	-0.502491	0.0311039	-0.220509	0.299179	-0.24436	1
321.733	0.280763	108	0.378157	-0.781525	0.1197	0.0146914	170	-0.388521	-0.952866	0.919105	-0.0294942	0.253696	1
322.045	0.00162631	1685	-0.00352722	0.0072896	1	0.00278967	675	-0.19264	0.0875443	-0.631139	0.315827	0.694871	1
322.729	0.378209	26	0.371441	-0.767644	0.166379	0.0173626	102	-0.34549	-0.987656	0.935908	-0.0372464	0.112949	1
322.74	0.173801	304	-0.313866	0.648657	1	0.0090401	316	-0.352506	1.18369	-0.573451	0.110245	-0.862713	1
322.9	0.159239	378	0.350936	-0.725267	0.399665	0.000431975	962	-0.561289	-0.912631	-0.101833	0.508523	0.305449	1
322.93	0.0674928	1195	0.286362	-0.591814	1	0	1399.5	-0.455894	-0.407612	-0.169924	0.366727	0.0908025	1
322.985	0.182187	281	0.32915	-0.680243	0.857462	0.000796486	900	-0.47838	-0.705282	-0.263845	0.471499	0.7957	1
323.029	0.00162631	1686	0.0121083	-0.0250237	1	0.00374776	592	-0.15994	-0.202988	-0.631179	0.342959	1.6071	1
323.092	0.158999	487	0.387034	-0.79987	0.0758533	0	1399.5	-0.489467	-0.961851	0.0457184	0.418072	0.450144	1
323.106	0.0412243	1368	0.279721	-0.578089	1	0	1399.5	-0.612573	-0.506171	-0.0467781	0.397645	0.0548468	1
323.171	0.0810719	1086	-0.106752	0.220622	1	0	1399.5	-0.059947	0.514662	-0.280514	-0.00127108	0.223438	1
323.73	0.302004	67	0.384985	-0.795635	0.0842096	0.00930591	305	-0.431377	-0.982546	0.746115	0.0941538	-0.0920962	1
324.039	0.115961	772	0.27763	-0.573769	1	0.0132566	199	0.370038	-1.02431	-0.446614	0.372298	-0.166555	1
324.049	0.213661	173	0.361195	-0.74647	0.263628	0	1399.5	-0.538637	-0.951975	-0.0907555	0.475014	0.953219	1
324.728	0.466076	4	0.376971	-0.779073	0.126994	0.0131154	202	-0.385306	-0.935511	0.87112	-0.00817179	0.155925	1
324.738	0.00213051	1675	-0.1688	0.348853	1	0.00779028	374	-0.506075	0.835515	-0.646824	0.290598	-0.598803	1
324.762	0.115961	773	-0.212503	0.439173	1	0.00985415	280	-0.290036	0.763661	-0.659979	0.249417	-0.899648	1
324.784	0.115961	774	0.313388	-0.647669	1	0	1399.5	-0.450439	-0.898275	-0.175464	0.480276	0.662004	1
324.877	0.0437189	1339	-0.346577	0.71626	0.475729	0.0167202	117	-0.369211	1.8226	-0.434439	-0.139948	-0.69862	0.00411899
325.035	0.138564	540	0.325059	-0.671789	0.966504	0.000311523	980	-0.467011	-0.851975	-0.131742	0.483389	0.0141888	1
325.045	0.159239	379	0.346238	-0.715558	0.482426	0.000303678	982	-0.546573	-0.95812	-0.187438	0.541394	0.626421	1
325.106	0.285253	86	0.396311	-0.819044	0.0456474	0.00775361	376	-0.517866	-1.0874	0.195656	0.397419	0.364996	1
325.185	0.0550204	1258	-0.230964	0.477326	1	0	1399.5	0.232835	0.865649	-0.264191	-0.207582	-0.0554403	1
325.727	0.168188	323	0.405196	-0.837406	0.0274543	0.00569733	470	-0.480703	-0.988455	0.448442	0.241748	0.21524	1
326.031	0.0250201	1471	0.20501	-0.423687	1	0.00252773	698	-0.445982	-0.517559	-0.322197	0.395171	1.5966	1
326.723	0.0437189	1340	0.153189	-0.31659	1	0.00134671	825	-0.838212	-0.419243	0.262577	0.313734	0.00695974	1
326.76	0.0980084	981	-0.254588	0.526149	1	0.00386176	588	-0.227639	1.02699	-0.509948	0.0621545	-0.54658	1
326.817	0.136163	602	0.35714	-0.738089	0.310634	0	1399.5	-0.347341	-1.07232	-0.126845	0.489136	0.20926	1
326.875	0.0250201	1472	-0.304222	0.628725	1	0.0109527	255	-0.445667	1.71211	-0.259295	-0.162902	-0.693437	0.0512603
327.002	0.138564	541	0.315033	-0.651067	1	0.000768228	904	-0.605495	-0.827465	-0.149535	0.518054	0.424961	1
327.181	0.0674928	1196	-0.0603821	0.12479	1	0	1399.5	-0.0400549	0.5521	-0.310917	0.00419764	0.0288605	1
328.046	0.0112681	1583	0.153651	-0.317545	1	0.0117041	240	0.00615814	-0.588486	-0.411955	0.202022	3.35875	1
328.718	0.00474606	1642	0.102036	-0.210875	1	0	1399.5	-0.69395	-0.477319	0.22989	0.312457	-0.444974	1
328.757	0.0312854	1416	-0.211621	0.43735	1	0.00356636	603	-0.28015	1.05972	-0.46504	0.0395559	-0.297415	1
328.784	9.13862e-05	1761	0.0827134	-0.170941	1	0.00981496	282	-0.529911	-0.0678672	-0.425914	0.429602	-0.116006	1
328.805	0.115961	775	0.361301	-0.746688	0.262737	0.00404555	572	-0.685841	-0.840411	-0.0639816	0.52669	0.108511	1
328.813	0.169046	315	0.374081	-0.7731	0.14658	0.00289141	665	-0.334691	-1.11574	-0.116865	0.493962	0.167418	1
328.873	0.374642	32	0.478325	-0.988539	0.000144008	0.0148374	166	-0.541771	-1.16162	0.473594	0.274008	0.813772	1
328.914	0.159239	380	0.344213	-0.711374	0.51677	0	1399.5	-0.513539	-0.794284	-0.183827	0.50315	0.146139	1
329.974	0.0810719	1087	0.300128	-0.620264	1	0	1399.5	-0.681425	-0.655727	-0.19672	0.520677	0.41875	1
330.026	0.159239	381	0.317064	-0.655265	1	0	1399.5	-0.630648	-0.717362	-0.143809	0.48757	0.54848	1
330.051	0.159239	382	0.336012	-0.694425	0.684638	0	1399.5	-0.485723	-0.788403	-0.095974	0.430666	0.531963	1
330.717	0.00870638	1621	0.188881	-0.390355	1	0.00233345	719	-0.719636	-0.612212	0.0729434	0.421534	-0.151288	1
330.755	0.00879923	1613	0.0172327	-0.0356143	1	0.00431248	556	-0.530379	0.498639	-0.430949	0.281512	-0.351062	1
330.78	0.000152035	1743	-0.00270392	0.00558809	1	0.00452939	539	-0.452237	0.226293	-0.475733	0.353856	-0.413524	1
330.805	0.138564	542	0.386144	-0.798032	0.0792948	0.000584773	927	-0.506315	-0.968983	0.0812693	0.42305	0.167671	1
330.811	0.115961	776	0.332346	-0.686848	0.772599	0	1399.5	-0.381644	-0.897237	-0.11708	0.4384	0.400976	1
330.904	0.11837	681	0.379022	-0.783313	0.114572	0.004882	515	-0.556411	-1.10665	-0.174886	0.543195	1.43296	0.339966
330.918	0.136163	603	0.344492	-0.71195	0.51239	0	1399.5	-0.470083	-0.904456	-0.16677	0.503948	0.272191	1
330.948	0.213661	174	0.376306	-0.777699	0.131323	0.00166274	787	-0.578836	-0.998076	-0.112938	0.537686	0.457118	1
330.958	0.213661	175	0.380832	-0.787052	0.104401	0	1399.5	-0.501802	-0.934507	-0.0258134	0.449373	0.442757	1
330.995	0.0527189	1311	0.215439	-0.445241	1	0.00624589	442	-0.535471	-0.653129	-0.354208	0.565528	-0.131482	1
331.003	0.0984276	938	0.324273	-0.670165	0.989993	0	1399.5	-0.552498	-0.862773	0.00279937	0.439146	0.346567	1
331.928	0.136163	604	0.366582	-0.757603	0.208682	0	1399.5	-0.474641	-0.725726	-0.19112	0.456772	0.470462	1
331.945	0.213661	176	0.33331	-0.688841	0.749963	0.000507583	949	-0.585029	-0.920263	-0.10027	0.499932	0.705942	1
332.716	0.340863	44	0.473149	-0.977841	0.000225159	0.0176777	96	-0.233765	-1.59714	0.644284	0.248184	-0.201719	0.0389806
332.749	0.0311823	1431	0.180493	-0.373018	1	0.00273243	681	-0.668527	-0.164636	-0.320832	0.447165	0.153884	1
332.776	0.0311823	1432	0.185985	-0.384368	1	0.00896214	321	-0.505392	-0.361131	-0.40658	0.498155	-0.185531	1
332.87	0.0605824	1236	-0.22801	0.47122	1	0	1399.5	0.201481	0.826281	-0.364494	-0.091068	-1.01216	1
332.902	0.159239	383	0.369816	-0.764286	0.179924	0	1399.5	-0.619537	-0.884631	-0.0535937	0.477644	0.769499	1
332.946	0.115961	777	0.360203	-0.744419	0.275303	0.00152641	805	-0.552549	-0.999603	-0.150122	0.517491	1.05192	1
333.06	0.374642	33	0.449032	-0.928	0.00152263	0.0120767	232	-0.281443	-1.20825	0.440031	0.145555	2.0441	1
333.716	0.267527	117	0.451604	-0.933315	0.00125761	0.0168563	114	-0.604967	-1.41506	0.347662	0.460276	0.187656	0.0626877
334.055	0.269264	112	0.466478	-0.964054	0.000393078	0.00662603	419	-0.388154	-1.00803	0.0863305	0.374386	0.427969	1
334.714	0.285253	87	0.447531	-0.924898	0.00170061	0.0150838	160	-0.221411	-1.57137	0.661458	0.224555	-0.130747	0.061556
334.866	0.0677401	1172	-0.209887	0.433766	1	0	1399.5	0.189727	0.841375	-0.365537	-0.0970618	-0.872395	1
334.915	0.115961	778	0.320579	-0.66253	1	0	1399.5	-0.570371	-0.803084	-0.103521	0.473027	0.483118	1
335.714	0.213623	228	0.462963	-0.956789	0.000522114	0.014824	167	-0.266245	-1.59537	0.731594	0.212978	-0.0863156	0.0180236
335.87	0.0844218	1029	0.266329	-0.550413	1	0	1399.5	-0.532406	-0.33871	-0.193433	0.385887	0.122218	1
336.061	0.159239	384	0.348144	-0.719498	0.445991	0.000474205	956	-0.502071	-0.86759	-0.178735	0.489413	0.731786	1
336.711	0.259479	123	0.449589	-0.929151	0.00146132	0.0134726	197	-0.228407	-1.57209	0.69821	0.209365	-0.118962	0.0447989
336.767	0.0311823	1433	0.287712	-0.594605	1	0.000660898	920	-0.583766	-0.653231	-0.234589	0.482278	0.807575	1
336.819	0.115961	779	0.361812	-0.747745	0.257376	0.00129457	833	-0.582633	-0.908443	-0.146567	0.543001	0.17437	1
336.861	0.00492832	1636	0.00564319	-0.0116626	1	0.00530093	495	-0.373174	0.268362	-0.442512	0.307053	-0.647763	1
336.865	0.000117992	1749	-0.0517856	0.107024	1	0.00417168	561	-0.205379	0.526774	-0.465551	0.184744	-0.741715	1
336.901	0.0412243	1369	0.154403	-0.3191	1	0	1399.5	0.558573	-0.172068	-0.147773	-0.057277	-0.755635	1
336.911	0.138564	543	0.332068	-0.686274	0.779535	0	1399.5	0.185018	-0.540328	-0.130709	0.169411	-0.488717	1
336.985	0.138564	544	0.402913	-0.832687	0.0313334	0.00756688	386	-0.421085	-0.783848	0.0623155	0.370496	-0.331803	1
337.046	0.115961	780	0.317643	-0.656462	1	0	1399.5	-0.572943	-0.767821	-0.14566	0.471749	0.740343	1
337.186	0.0810719	1088	0.134961	-0.278919	1	0	1399.5	-0.134406	-0.10724	-0.365497	0.210809	0.946675	1
337.208	0.158999	488	0.329467	-0.680898	0.847563	0.00859178	336	0.0765491	-0.72232	-0.354654	0.289204	1.19478	1
337.712	0.438311	6	0.461689	-0.954158	0.000577676	0.0162062	128	-0.285907	-1.60013	0.633465	0.268427	-0.0835924	0.0299203
337.981	0.159239	385	0.330443	-0.682915	0.825527	0.000204967	999	-0.582625	-0.954419	-0.117738	0.53736	0.280338	1
338.149	0.213661	177	0.342721	-0.708291	0.546419	2.45358e-05	1029	-0.584657	-0.833404	-0.157324	0.515276	0.43011	1
338.707	0.285253	88	0.455481	-0.941328	0.000937835	0.0161498	131	-0.188994	-1.60781	0.670542	0.221887	-0.206249	0.0347294
338.743	0.0527189	1312	0.230533	-0.476434	1	0.00687124	415	-0.596712	-0.690135	-0.204732	0.531622	-0.202238	1
338.767	0.0311823	1434	0.218243	-0.451036	1	0	1399.5	-0.497263	-0.179787	-0.236423	0.354061	-0.0142197	1
338.814	0.182187	282	0.348999	-0.721265	0.431115	0	1399.5	-0.447062	-0.856658	-0.105413	0.440969	0.510237	1
338.885	0.131359	640	-0.318294	0.657807	1	0.0105924	262	-0.142066	1.46465	-0.467676	-0.104302	-0.784275	1
339.202	0.0144865	1575	-0.211082	0.436235	1	0	1399.5	0.26825	0.7442	-0.273968	-0.187004	0.0555624	1
339.708	0.348732	38	0.466503	-0.964106	0.000392497	0.0135646	194	-0.318366	-1.45967	0.621367	0.241805	0.0133437	0.273718
339.979	0.138564	545	0.380956	-0.787309	0.103775	0.00187061	757	-0.334657	-1.04628	-0.104082	0.438623	0.784662	1
339.99	0.11837	682	0.278425	-0.575412	1	0.00646588	427	-0.218586	-1.12471	-0.285863	0.52817	0.264011	1
340.012	0.0674928	1197	0.297633	-0.615107	1	0.000548826	936	-0.576791	-0.691039	-0.20252	0.505982	0.160151	1
340.034	0.159239	386	0.337535	-0.697572	0.651829	0.00221034	729	-0.179853	-0.917594	-0.25974	0.425644	0.603278	1
340.165	0.159239	387	0.338145	-0.698832	0.641402	0.00110237	859	-0.615526	-0.907744	-0.109548	0.5267	0.405436	1
340.203	0.0090323	1606	-0.139359	0.288009	1	0	1399.5	0.133977	0.569482	-0.298803	-0.0811718	0.203932	1
340.704	0.213623	229	0.457981	-0.946494	0.000772772	0.0123837	224	-0.253159	-1.5202	0.620905	0.232831	0.0479882	0.164916
340.739	0.0527189	1313	0.166512	-0.344125	1	0.0159586	139	-0.498222	-0.482769	-0.482944	0.551692	0.1263	1
340.763	0.115961	781	0.31104	-0.642816	1	0.001006	873	-0.61762	-0.566039	-0.0766174	0.409683	0.50004	1
340.883	0.159239	388	-0.269232	0.556414	1	0.00878209	327	-0.261105	1.43687	-0.409633	-0.0860912	-0.628109	1
340.996	0.259479	124	0.35899	-0.741912	0.289802	0.00334454	626	-0.388954	-0.975268	-0.106367	0.399693	1.63337	1
341.062	0.0527189	1314	0.214014	-0.442295	1	0	1399.5	-0.539507	-0.676492	-0.0840384	0.410504	0.594811	1
341.101	0.168188	324	0.404379	-0.835716	0.0287371	0.00578442	463	-0.441859	-1.0569	0.0352839	0.447054	0.135332	1
341.705	0.239247	130	0.433201	-0.895281	0.00467239	0.0153883	154	-0.563727	-1.2151	0.219957	0.474574	-0.365195	1
342.027	0.115961	782	0.304727	-0.62977	1	2.33392e-05	1030	-0.562179	-0.637848	-0.154586	0.424542	0.95501	1
342.051	0.182187	283	0.261918	-0.541297	1	0.00645999	428	0.450746	-1.23292	-0.314644	0.332266	-0.0396194	1
342.063	0.149445	510	0.368763	-0.76211	0.188884	0.00189909	753	-0.536013	-0.964206	-0.0496848	0.492461	0.228507	1
342.11	0.213661	178	0.379253	-0.783789	0.113326	0.00309549	652	-0.354181	-1.04312	-0.105892	0.43934	0.924962	1
342.68	0.0149894	1549	0.0915207	-0.189143	1	0	1399.5	-0.666192	-0.130078	-0.0814656	0.30051	0.613945	1
342.7	0.00474606	1643	-0.0514575	0.106346	1	0	1399.5	-0.57292	0.281498	-0.317821	0.322195	-0.693518	1
342.728	0.0336601	1403	0.176499	-0.364765	1	0.00637016	434	-0.601125	-0.865254	0.0702932	0.457469	-0.309259	1
342.736	0.0984276	939	0.270801	-0.559655	1	0.00959813	291	-0.488899	-0.73572	-0.349526	0.56514	-0.0471836	1
342.771	0.169046	316	0.395272	-0.816896	0.048356	0.00321562	640	-0.529123	-1.01683	0.0840256	0.428908	0.48665	1
342.794	0.159239	389	0.302125	-0.624392	1	0.000359589	977	-0.601022	-0.650099	-0.183162	0.486316	0.32776	1
342.854	0.378209	27	0.518695	-1.07197	2.57469e-06	0.0151118	159	-0.29173	-1.33552	0.36263	0.300238	0.415685	1
342.882	0.0311823	1435	0.274376	-0.567043	1	0	1399.5	-0.499511	-0.443421	-0.204385	0.399502	0.310919	1
342.906	0.0527189	1315	0.255509	-0.528051	1	0	1399.5	0.307757	-0.596579	0.494795	-0.142275	-0.842759	1
342.916	0.0412243	1370	-0.187722	0.387959	1	0.000423245	966	-0.222972	1.06254	-0.514184	0.0842618	-1.21911	1
342.92	0.0550204	1259	-0.243686	0.503618	1	0.000538715	940	-0.0752003	1.20097	-0.541258	0.00664896	-1.33124	1
342.928	0.0810719	1089	0.291019	-0.601439	1	0.00136708	822	-0.679123	-0.589711	-0.16226	0.476935	0.57822	1
344.041	0.182187	284	-0.293872	0.607335	1	0	1399.5	0.0133763	0.749733	-0.651276	0.0495419	0.866971	1
344.678	0.0144865	1576	-0.137996	0.285193	1	0	1399.5	-0.548359	0.553419	0.211819	-0.0451419	-0.103852	1
344.697	0.0175288	1518	-0.179096	0.370133	1	0	1399.5	-0.68383	0.505726	-0.453734	0.360115	-0.588794	1
344.724	0.0156468	1535	0.226981	-0.469094	1	0.00946477	298	-0.624367	-0.894052	-0.0993192	0.54645	-0.123013	1
344.76	0.0550204	1260	0.221588	-0.457949	1	0.00559424	479	-0.48851	-0.430834	-0.237055	0.420531	0.0324821	1
344.784	0.115961	783	0.304417	-0.629129	1	0	1399.5	-0.606147	-0.676823	-0.206479	0.514785	0.164409	1
344.851	0.193054	247	0.477381	-0.986588	0.000156351	0.0176187	97	-0.0551376	-1.38672	0.323875	0.255298	0.16139	1
344.902	0.119857	662	0.413908	-0.85541	0.016269	0.00472407	528	-0.432034	-1.05787	0.00453526	0.442781	0.459743	1
344.913	0.285253	89	0.394485	-0.815269	0.0505436	0.000555514	933	-0.491257	-0.905663	-0.141741	0.472733	0.854053	1
344.966	0.159239	390	0.310043	-0.640755	1	0.000980623	876	-0.622474	-0.663173	-0.143042	0.484954	0.205215	1
345.014	0.0810719	1090	0.328254	-0.678391	0.88008	0	1399.5	-0.535433	-0.736718	-0.134683	0.459616	0.398656	1
345.046	0.0810719	1091	0.266584	-0.550941	1	0	1399.5	-0.509997	-0.759666	-0.228774	0.479038	0.865924	1
345.071	0.0044477	1658	-0.0928562	0.191903	1	0	1399.5	0.0824846	0.524477	0.379806	-0.337862	-0.509693	1
345.089	0.115961	784	0.31647	-0.654038	1	0	1399.5	-0.616514	-0.778837	-0.145108	0.511387	0.317088	1
346.035	0.115961	785	0.361306	-0.7467	0.262737	0	1399.5	-0.588832	-0.962108	-0.0825637	0.503092	0.744004	1
346.043	0.0810719	1092	0.321032	-0.663465	1	0	1399.5	-0.549898	-0.616482	-0.194942	0.448742	0.623915	1
346.056	0.000259947	1722	0.0198759	-0.0410769	1	0.0167847	115	-0.104194	-0.254499	-0.315583	0.106281	3.28447	1
346.676	0.0412243	1371	-0.134227	0.277402	1	0	1399.5	-0.402038	0.707389	-0.00379408	-0.0406695	-0.136028	1
346.693	0.000117992	1750	-0.0584807	0.12086	1	0	1399.5	-0.722508	0.255838	-0.340941	0.368492	-0.0838872	1
346.719	0.0408381	1379	0.259631	-0.536572	1	0.00736672	395	-0.754569	-0.365973	-0.250113	0.50854	0.0541747	1
346.757	0.0219173	1495	0.0927957	-0.191778	1	0.00485966	518	-0.634174	0.151123	-0.346324	0.367779	-0.0934502	1
346.825	0.0227858	1489	0.110578	-0.228528	1	0.00436084	552	-0.837538	0.145781	0.0645079	0.279369	-0.686212	1
346.88	0.159239	391	0.285832	-0.59072	1	0	1399.5	-0.564573	-0.664175	-0.21346	0.494988	0.241481	1
346.926	0.213661	179	0.357181	-0.738173	0.31025	0	1399.5	-0.576876	-0.861162	-0.132889	0.502268	0.563253	1
347.825	0.000152035	1744	0.011733	-0.0242482	1	0	1399.5	-0.80317	0.347964	0.165561	0.152626	-0.523186	1
347.923	0.115961	786	0.297223	-0.614262	1	0.00304045	655	-0.610525	-0.67584	-0.18645	0.484583	0.627499	1
348.012	0.138564	546	0.321701	-0.664849	1	0	1399.5	-0.528816	-0.70279	-0.184442	0.471648	0.387079	1
348.06	0.115961	787	0.373879	-0.772682	0.147887	0	1399.5	-0.49218	-0.88015	-0.120778	0.441217	1.16057	1
348.673	0.00982485	1589	0.0909312	-0.187924	1	0	1399.5	-0.476559	-0.0431617	-0.0754302	0.201733	0.589355	1
348.694	0.0147029	1564	0.15134	-0.312769	1	0.0161361	132	-0.0815591	-0.841634	-0.188744	0.39308	-0.664956	1
348.712	9.13862e-05	1762	-0.120275	0.248569	1	0.00467011	531	-0.608148	0.589308	-0.527201	0.327635	-0.278985	1
348.757	0.0149894	1550	0.210948	-0.435959	1	0.0043827	548	-0.627735	-0.363731	-0.314905	0.473291	0.414208	1
348.78	0.0810719	1093	0.281242	-0.581234	1	0	1399.5	-0.502493	-0.712925	-0.107348	0.432481	0.288881	1
348.822	0.000117992	1751	0.0742536	-0.153457	1	0	1399.5	-0.778567	0.367329	0.206008	0.113132	-0.411295	1
348.827	0.00213051	1676	0.0311255	-0.0643261	1	0	1399.5	-0.871821	0.41692	0.266257	0.102782	-0.347944	1
348.914	0.159239	392	0.386181	-0.798108	0.0791849	0.00327249	636	-0.539653	-1.06211	0.0140259	0.464007	0.805455	1
349.066	0.0291542	1465	0.122804	-0.253795	1	0	1399.5	0.336173	-0.0238741	0.43015	-0.301358	-0.519124	1
349.694	0.0844218	1030	0.283688	-0.586288	1	0.0110527	252	-0.464243	-0.938781	-0.225855	0.551734	0.0187599	1
349.824	0.0156468	1536	-0.0129691	0.0268029	1	0	1399.5	-0.853374	0.478602	0.290177	0.0807915	-0.64301	1
349.912	0.115961	788	0.337083	-0.696639	0.662439	0	1399.5	-0.535551	-0.765869	-0.129326	0.471837	0.264311	1
349.955	0.115961	789	0.348685	-0.720617	0.436424	0	1399.5	-0.579966	-0.822736	-0.0871529	0.472303	0.529303	1
350.687	0.0147029	1565	0.142136	-0.293748	1	0.0172462	107	-0.0285601	-0.825422	-0.213798	0.38652	-0.797917	1
350.692	0.0090323	1607	0.129295	-0.267209	1	0.0169303	110	-0.0317951	-0.789378	-0.209002	0.37574	-0.809887	1
350.712	0.00531056	1630	-0.168678	0.348602	1	0.0011654	852	-0.560613	0.814504	-0.492936	0.239727	-0.507038	1
350.778	0.0219173	1496	0.0852908	-0.176268	1	0.00556832	482	-0.564114	0.212876	-0.361758	0.330385	-0.0848575	1
350.821	0.00870638	1622	-0.0377667	0.0780512	1	0	1399.5	-0.811301	0.446472	0.240706	0.0916507	-0.520146	1
350.829	0.00148366	1713	0.0604927	-0.125018	1	0	1399.5	-0.790097	0.241741	0.326412	0.0939432	-0.366586	1
350.913	0.182187	285	0.368838	-0.762265	0.188541	0.00142913	815	-0.421641	-1.00281	-0.113589	0.48674	0.304363	1
351.06	0.207804	236	0.433148	-0.895174	0.00468637	0.00880279	326	-0.313712	-0.940553	0.284256	0.286932	-0.715119	1
351.082	0.0527189	1316	0.171443	-0.354316	1	0	1399.5	0.322595	-0.166518	0.409769	-0.252621	-0.374289	1
351.816	0.0044477	1659	0.0567571	-0.117298	1	0	1399.5	-0.791415	0.294985	0.216849	0.136174	-0.466733	1
352.685	0.0090323	1608	0.118098	-0.244068	1	0.0160971	133	-0.0535173	-0.791752	-0.207253	0.383409	-0.800405	1
352.71	0.00937656	1594	0.067895	-0.140316	1	0.0102311	268	-0.709676	0.143416	-0.41455	0.437358	-0.222115	1
352.774	0.0149894	1551	0.0680853	-0.14071	1	0.00562705	475	-0.535812	0.343517	-0.397081	0.309479	-0.302866	1
352.797	0.136163	605	0.3531	-0.729739	0.366474	0	1399.5	-0.460391	-0.760908	-0.181335	0.449539	0.621607	1
352.821	0.0156468	1537	-0.044373	0.0917042	1	0	1399.5	-0.761091	0.58018	0.274552	0.0282679	-0.731496	1
352.856	0.239247	131	0.358049	-0.739968	0.300439	0.0296994	9	-0.0854219	-0.91625	1.01329	-0.186703	-0.0312236	1
352.98	0.0219173	1497	0.164013	-0.33896	1	0	1399.5	0.242637	-0.367737	0.371688	-0.137897	-0.555703	1
353.078	0.207804	237	0.396957	-0.820377	0.0440128	0	1399.5	-0.490172	-0.628499	-0.0683727	0.37652	0.469177	1
353.199	0.0527189	1317	0.220181	-0.455041	1	0.000456514	959	-0.252501	-0.724191	-0.233005	0.421515	-0.156604	1
353.857	0.34415	42	0.386616	-0.799006	0.0774677	0.0278508	16	-0.188543	-0.940677	0.988498	-0.134343	0.0886108	1
354.116	0.119857	663	0.357973	-0.73981	0.300994	0.00019557	1002	-0.540712	-0.928513	-0.117554	0.489136	0.800473	1
354.682	0.0090323	1609	0.130084	-0.268841	1	0.0179147	90	-0.065029	-0.758418	-0.221001	0.385149	-0.807384	1
354.712	0.00151867	1699	0.117526	-0.242887	1	0.0270296	19	-0.633106	-0.336492	-0.484193	0.589745	-0.458913	1
354.772	0.0530851	1281	0.240309	-0.496638	1	0.00154115	802	-0.543771	-0.420738	-0.250817	0.438152	0.181569	1
354.796	0.159239	393	0.345201	-0.713416	0.499619	0	1399.5	-0.553258	-0.822143	-0.118495	0.478341	0.498694	1
354.821	0.00531056	1631	-0.00306659	0.00633761	1	0	1399.5	-0.81439	0.410394	0.254139	0.0959277	-0.503115	1
354.829	0.00151867	1700	0.122572	-0.253316	1	0.00436866	550	-0.875304	0.111684	0.240405	0.180329	0.141374	1
354.853	0.239247	132	0.353236	-0.73002	0.364667	0.0294569	10	-0.0704208	-0.94192	1.00407	-0.184126	0.0408194	1
354.948	0.136163	606	0.349918	-0.723163	0.417178	0.000241705	989	-0.549887	-0.843588	-0.193389	0.521391	0.445298	1
354.962	0.138564	547	0.349402	-0.722098	0.424107	0	1399.5	-0.415997	-0.859743	-0.192613	0.478585	0.362287	1
355.114	0.0674928	1198	0.0834102	-0.172381	1	0	1399.5	-0.229642	0.28033	-0.277208	0.133828	0.116844	1
355.853	0.313339	63	0.368548	-0.761666	0.190692	0.0283586	14	-0.138307	-0.935256	0.983576	-0.15323	0.100053	1
356.041	0.190366	256	0.329434	-0.68083	0.847976	0	1399.5	-0.483246	-0.871325	-0.129342	0.472825	0.458018	1
356.118	0.239247	133	0.345641	-0.714326	0.492221	0	1399.5	-0.377943	-0.998017	0.223903	0.279527	0.902559	1
356.133	0.236601	145	0.362944	-0.750084	0.244968	0.00402799	576	-0.292475	-1.25763	0.00877804	0.446258	0.426344	1
356.678	0.0408381	1380	0.148538	-0.306978	1	0.0184455	79	-0.0716935	-0.78105	-0.193369	0.383978	-0.869995	1
356.683	0.0408381	1381	0.147555	-0.304947	1	0.0189937	74	-0.0782613	-0.787308	-0.197798	0.390667	-0.876075	1
356.702	0.0412243	1372	-0.133545	0.275993	1	0.00953911	296	-0.506968	0.547246	-0.579457	0.346633	-0.712446	1
356.709	0.0219173	1498	-0.0947303	0.195776	1	0.0183074	82	-0.366475	-0.183805	-0.656556	0.543269	-0.808449	1
356.794	0.159239	394	0.33651	-0.695454	0.673303	0	1399.5	-0.601719	-0.687573	-0.12469	0.471249	0.289856	1
356.826	0.0530851	1282	0.246291	-0.509001	1	0.00324623	638	-0.81431	-0.436432	-0.0574959	0.450019	0.257637	1
356.85	0.187525	267	0.35818	-0.740239	0.299371	0.0292183	12	-0.0764735	-0.931002	1.00773	-0.184445	-0.00615415	1
357.851	0.416204	16	0.447741	-0.925332	0.00167531	0.0255896	21	-0.240648	-1.11142	0.828194	0.00840168	0.135343	1
358.057	0.285253	90	0.354576	-0.732791	0.345278	0	1399.5	-0.4862	-0.945856	-0.0321312	0.443991	0.562227	1
358.677	0.00436399	1667	-0.0409555	0.0846413	1	0.0123414	226	-0.454338	0.30138	-0.49558	0.357793	-0.731438	1
358.7	0.0659299	1215	-0.156607	0.323654	1	0.0162494	127	-0.477586	0.414782	-0.612333	0.392379	-0.784619	1
358.707	0.0437189	1341	-0.0978804	0.202286	1	0.0174253	100	-0.356626	-0.21058	-0.59776	0.513519	-0.689817	1
358.73	0.149445	511	0.407177	-0.841499	0.0244413	0.010206	269	-0.537725	-1.16164	0.238031	0.438355	-0.314099	1
358.833	0.0437189	1342	0.305102	-0.630545	1	0.00437311	549	-0.322113	-0.568685	-0.131861	0.363601	-0.32799	1
358.848	0.475635	2	0.415921	-0.859571	0.0143462	0.0265308	20	-0.26337	-1.00649	0.948119	-0.063786	0.00420464	1
358.883	0.0408381	1382	-0.12924	0.267097	1	0.00345668	619	0.189799	0.832947	-0.448123	-0.0526965	-0.928217	1
359.004	0.159239	395	0.35553	-0.734762	0.331418	0	1399.5	-0.635859	-0.84617	0.041352	0.445134	0.402557	1
360.036	0.159239	396	0.283855	-0.586633	1	0.000549129	935	-0.475272	-0.807625	-0.257928	0.506023	0.60072	1
360.073	0.159239	397	0.373884	-0.772694	0.147887	0	1399.5	-0.480302	-0.926431	-0.0258285	0.433161	0.562903	1
360.676	0.00492832	1637	-0.144839	0.299334	1	0.00561163	476	-0.548431	0.865276	-0.535504	0.245271	-0.599862	1
360.699	0.00879923	1614	-0.0353673	0.0730925	1	0.0181658	84	-0.497218	-0.0964428	-0.556969	0.506983	-0.520558	1
360.727	0.131359	641	0.353742	-0.731067	0.356946	0.0179819	87	-0.272398	-1.3113	0.107899	0.453162	-0.548419	1
360.829	0.115961	790	0.291851	-0.603159	1	0	1399.5	-0.260591	-0.652294	-0.077956	0.300199	0.473873	1
362.029	0.115961	791	0.315168	-0.651347	1	0.0022194	727	-0.566075	-0.716636	-0.216075	0.520126	0.0665271	1
362.051	0.285253	91	-0.387001	0.799803	0.0759404	0.0146997	169	-0.16396	1.15572	-0.641474	0.0628792	-0.528344	1
362.187	0.115961	792	0.297604	-0.615049	1	0.00154092	803	-0.459624	-0.75085	-0.319582	0.510831	0.650455	1
362.696	0.000117992	1752	0.187297	-0.387081	1	0.0077881	375	-0.685718	-0.154153	-0.216171	0.423486	-0.320838	1
362.724	0.000259947	1723	0.115941	-0.239611	1	0.00929889	306	-0.316048	-0.532217	-0.112337	0.373905	-1.00696	1
362.836	0.0412243	1373	0.260502	-0.538371	1	0	1399.5	-0.737005	-0.271016	-0.149399	0.422577	0.142008	1
362.966	0.213661	180	0.36331	-0.750841	0.24124	0	1399.5	-0.593976	-0.912963	0.0170957	0.456797	0.465887	1
362.977	0.115961	793	0.322042	-0.665554	1	0.00285875	666	-0.584388	-0.703199	-0.120509	0.443783	0.77995	1
363.96	0.159239	398	0.319018	-0.659304	1	0	1399.5	-0.435229	-0.74104	-0.198637	0.45736	0.309884	1
364.022	0.115961	794	0.32613	-0.674002	0.934001	0.00126187	836	-0.519699	-0.925751	-0.106198	0.500416	0.265336	1
364.055	0.0810719	1094	0.315219	-0.651453	1	0.0057434	467	-0.595456	-0.845156	-0.107001	0.515646	0.0760385	1
364.671	0.00151867	1701	-0.0665931	0.137626	1	0.00426852	558	-0.183509	0.269357	-0.290567	0.163022	-0.665851	1
364.693	0.016413	1521	-0.0375613	0.0776267	1	0.00194835	747	-0.759128	0.749361	-0.0831465	0.133639	-0.398095	1
364.722	0.00870638	1623	0.0181913	-0.0375954	1	0.00645475	429	-0.45569	-0.0848351	-0.391199	0.411908	-0.583552	1
364.894	0.0408381	1383	0.159402	-0.329431	1	0.00430035	557	-0.627894	-0.0478175	-0.348631	0.413353	0.115955	1
364.901	0.00937656	1595	-0.010377	0.0214458	1	0.00267218	687	-0.501062	0.682829	-0.467899	0.236132	-0.36827	1
365.99	0.0810719	1095	0.312385	-0.645596	1	0.000233848	990	-0.503138	-0.736148	-0.226894	0.465283	0.939989	1
366.023	0.0659299	1216	0.11634	-0.240436	1	0.00149463	810	-0.461769	0.104671	-0.410797	0.332702	0.187345	1
366.669	0.00982485	1590	-0.089035	0.184006	1	0.00492204	512	-0.122289	0.293416	-0.32168	0.151559	-0.748134	1
366.691	0.000197235	1733	-0.0447946	0.0925755	1	0	1399.5	-0.714214	0.909452	-0.128307	0.09814	-0.520869	1
366.717	0.0219173	1499	0.154077	-0.318425	1	0.00660187	420	-0.503775	-0.393097	-0.384432	0.486851	0.00922139	1
366.889	0.0980084	982	0.332995	-0.68819	0.755945	0	1399.5	-0.627025	-0.867798	-0.0718016	0.496185	0.521118	1
366.959	0.115961	795	0.417888	-0.863636	0.0127023	0.00503906	504	-0.553679	-1.11775	0.0977446	0.468907	0.311455	1
366.974	0.115961	796	0.277105	-0.572684	1	0	1399.5	-0.432166	-0.68972	-0.262666	0.339443	3.09401	0.860147
367.024	0.136163	607	0.353159	-0.729863	0.365711	0	1399.5	-0.46831	-0.935282	-0.108154	0.457073	0.84117	1
368.195	0.0810719	1096	0.364001	-0.752269	0.2341	0	1399.5	-0.543129	-0.879309	-0.106904	0.473767	0.740827	1
368.664	0.0156468	1538	-0.0946524	0.195615	1	0.00629273	440	-0.135505	0.295969	-0.35014	0.170225	-0.765092	1
368.713	0.0311823	1436	0.175694	-0.363101	1	0.00831903	352	-0.574936	-0.121244	-0.331095	0.396501	0.311381	1
368.774	0.159239	399	0.339867	-0.702391	0.604618	0	1399.5	-0.504484	-0.856506	-0.0303142	0.429501	0.458534	1
368.834	0.0219173	1500	0.215379	-0.445116	1	0	1399.5	0.283971	-0.619911	0.3717	-0.0819455	-0.548453	1
368.976	0.0368155	1395	0.398038	-0.822611	0.0414279	0.00435274	553	-0.336392	-0.969736	-0.0634531	0.422087	0.280261	1
369.113	0.149445	512	0.273357	-0.564937	1	0	1399.5	-0.458323	-0.434443	-0.240656	0.416434	-0.065319	1
369.128	0.0156468	1539	-0.210226	0.434468	1	0	1399.5	0.103078	0.871828	-0.345353	-0.124971	0.0223318	1
369.836	0.138564	548	0.287329	-0.593813	1	0.00181894	770	0.172746	-0.888262	0.370102	0.0294008	-0.370836	1
370.042	0.159239	400	0.314816	-0.65062	1	0.0117196	239	0.222593	-1.24901	-0.271508	0.418552	-0.361221	1
370.046	0.115961	797	0.30464	-0.629589	1	0.0125872	217	0.287157	-1.11346	-0.382688	0.401923	-0.230008	1
370.136	0.138657	529	-0.296549	0.612869	1	0	1399.5	0.155594	0.660916	-0.391147	-0.0290196	-0.689369	1
370.158	0.0304828	1458	-0.19162	0.396014	1	0	1399.5	0.010161	0.355845	-0.403983	0.118349	-0.661849	1
370.663	0.0044477	1660	-0.0918563	0.189836	1	0.00525627	496	-0.148469	0.308206	-0.334868	0.158191	-0.634829	1
370.711	0.00449994	1647	-0.0698901	0.14444	1	0	1399.5	-0.516834	0.790637	-0.420126	0.170841	0.00445024	1
370.774	0.115961	798	0.334272	-0.690829	0.724731	0.000784563	901	-0.566664	-0.824425	-0.141752	0.494279	0.517523	1
370.807	0.290037	73	0.419611	-0.867197	0.0114036	0.00598144	451	-0.382251	-0.982454	-0.000749734	0.42547	0.0253628	1
370.83	0.0219173	1501	0.215655	-0.445687	1	0	1399.5	0.264458	-0.633981	0.395132	-0.0813053	-0.555694	1
370.925	0.0810719	1097	0.325377	-0.672445	0.956238	0	1399.5	-0.549442	-0.793271	-0.182721	0.509112	0.291032	1
370.957	0.138564	549	0.398509	-0.823585	0.0403369	0.00106034	865	-0.346628	-0.675275	0.107835	0.276374	-0.057531	1
371.125	0.0147029	1566	0.082558	-0.17062	1	0	1399.5	-0.417816	0.210169	-0.362243	0.237451	0.717475	1
371.13	0.0147029	1567	-0.040994	0.084721	1	0	1399.5	-0.458381	0.18677	-0.348888	0.312821	-0.53394	1
372.062	0.115961	799	0.302297	-0.624748	1	0	1399.5	-0.510197	-0.837814	-0.132512	0.47542	0.449763	1
372.144	0.0527189	1318	-0.25226	0.521337	1	0	1399.5	-0.228826	0.738696	-0.499948	0.17968	-1.37535	1
372.659	0.0144865	1577	-0.02436	0.0503439	1	0.00486236	517	-0.228694	0.216484	-0.312687	0.204437	-0.635648	1
372.685	0.00870638	1624	0.0329709	-0.0681399	1	0.0107923	259	-0.681377	-0.129397	-0.408746	0.500611	-0.197973	1
372.707	0.00449994	1648	-0.0624899	0.129146	1	0	1399.5	-0.400693	0.788622	-0.38018	0.108799	-0.00917085	1
372.772	0.0984276	940	0.335242	-0.692833	0.702624	0	1399.5	-0.527773	-0.792643	-0.168697	0.481905	0.545009	1
372.829	0.0219173	1502	0.237225	-0.490265	1	0	1399.5	0.272558	-0.697559	0.397518	-0.0740521	-0.41519	1
373.148	0.0984276	941	0.287858	-0.594906	1	0	1399.5	-0.490651	-0.77662	-0.109023	0.451296	0.197948	1
373.829	0.169046	317	0.446083	-0.921905	0.00188929	0.0112477	250	-0.0428052	-1.21111	0.342093	0.209399	-0.209181	1
374.048	0.115961	800	0.298304	-0.616495	1	0.000934301	885	-0.433654	-0.631091	-0.32969	0.492179	0.216909	1
374.682	0.0311823	1437	0.105535	-0.218106	1	0.0175436	99	-0.648374	-0.392764	-0.384213	0.562415	-0.425016	1
374.707	0.0844218	1031	0.153691	-0.317629	1	0.0188349	76	-0.259489	-0.569322	-0.331401	0.431664	-0.259088	1
374.825	0.102876	908	0.337091	-0.696655	0.662439	0.00190741	752	0.205568	-0.908145	0.270363	0.0696131	-0.361183	1
374.849	0.0018186	1681	-0.00756999	0.0156446	1	0	1399.5	-0.231973	0.087541	-0.136124	0.163792	-0.74786	1
374.894	0.213661	181	0.37074	-0.766196	0.172097	0.00265928	688	-0.494199	-1.01359	-0.223428	0.501625	1.73528	0.930431
374.905	0.115961	801	0.336256	-0.694928	0.680257	0	1399.5	-0.479249	-0.81496	-0.190809	0.482702	0.495091	1
375.062	0.115961	802	0.34586	-0.714778	0.489313	0	1399.5	-0.452353	-1.01761	-0.118144	0.502853	0.346019	1
376.068	0.0810719	1098	0.320326	-0.662007	1	0.00184659	762	-0.628888	-0.779476	-0.158759	0.531057	0.143361	1
376.704	0.000351972	1718	0.0559451	-0.11562	1	0.0320513	4	0.0717262	-0.509703	-0.576596	0.447231	-1.14149	1
376.79	0.0810719	1099	0.288967	-0.597198	1	0.000182118	1004	-0.55761	-0.693468	-0.249799	0.524637	0.102289	1
376.82	0.0527189	1319	0.137757	-0.284697	1	0.000824682	895	-0.420455	0.149795	-0.247007	0.256585	-0.453352	1
376.847	0.00531056	1632	-0.0201807	0.0417067	1	0	1399.5	-0.132199	0.140579	-0.0652636	0.076002	-0.729291	1
377.061	0.0437189	1343	-0.163329	0.337547	1	0	1399.5	0.32506	0.805524	0.155015	-0.394023	-0.709294	1
377.201	0.102876	909	0.343935	-0.7108	0.521806	0	1399.5	-0.474406	-0.803791	0.00783766	0.368725	0.796399	1
378.058	0.0659299	1217	-0.2199	0.454459	1	0	1399.5	0.0748631	1.08886	-0.291304	-0.143012	-1.2158	1
378.068	0.00870638	1625	-0.0641124	0.132499	1	0	1399.5	0.120513	0.443802	0.169999	-0.230474	-0.486954	1
378.663	0.136163	608	0.355737	-0.735191	0.328635	0	1399.5	-0.657382	-0.811073	0.0850207	0.420418	0.446506	1
378.702	0.000259947	1724	0.0169012	-0.0349291	1	0.0347933	1	-0.0405787	-0.197162	-0.675878	0.436046	-0.890585	1
378.791	0.115961	803	0.259569	-0.536443	1	0	1399.5	-0.606035	-0.553839	-0.179934	0.451451	0.49019	1
378.817	0.0044477	1661	0.000298196	-0.000616272	1	0	1399.5	-0.740149	0.732889	-0.411426	0.278662	-0.213776	1
378.844	0.0674928	1199	0.299001	-0.617936	1	0.00254524	696	-0.5316	-0.82725	-0.0167008	0.446776	0.00100382	1
378.871	0.421039	14	0.508671	-1.05125	7.73064e-06	0.0172463	106	-0.430836	-1.16999	0.621851	0.190528	0.247041	1
379.059	0.0550204	1261	0.260117	-0.537576	1	0	1399.5	-0.500508	-0.443545	-0.294548	0.423605	0.715103	1
379.077	0.00162631	1687	-0.0334654	0.0691617	1	0	1399.5	0.346443	0.464027	0.196736	-0.315361	-0.900494	1
379.991	0.115961	804	0.364338	-0.752965	0.230699	0	1399.5	-0.521349	-0.802863	-0.0878997	0.43499	0.732165	1
380.003	0.0530851	1283	0.316735	-0.654585	1	0.00177078	776	-0.53525	-0.827335	-0.136056	0.499563	0.115744	1
380.656	0.0932606	1002	0.341388	-0.705534	0.571694	0.00111455	858	-0.706913	-0.879399	0.227363	0.409857	0.0510806	1
380.699	0.00151867	1702	0.0221281	-0.0457313	1	0.0252509	22	-0.54582	0.100001	-0.482242	0.445443	-0.765339	1
380.722	0.0527189	1320	0.215363	-0.445084	1	0.0139753	181	-0.626889	-0.797262	-0.375271	0.666443	-0.443896	0.479914
380.812	0.082011	1044	0.250308	-0.517303	1	0	1399.5	-0.628761	-0.442559	-0.0610141	0.378348	0.350281	1
380.822	0.159239	401	0.31656	-0.654223	1	0.00222398	726	-0.657015	-0.761949	-0.101451	0.504481	0.248222	1
380.974	0.082011	1045	0.308371	-0.637299	1	0	1399.5	-0.517277	-0.512972	-0.0538631	0.341558	0.581963	1
380.988	0.0980084	983	0.345602	-0.714245	0.49247	0.000108204	1017	-0.591608	-0.754027	-0.0207132	0.445661	0.105279	1
381.007	0.115961	805	0.308995	-0.63859	1	0.00174377	780	-0.648441	-0.840095	-0.0639878	0.500626	0.354831	1
381.97	0.159239	402	0.38944	-0.804843	0.0668252	0	1399.5	-0.424261	-0.951909	0.0481626	0.386705	0.503117	1
382.002	0.159239	403	0.358199	-0.740279	0.299371	0	1399.5	-0.485526	-0.871939	-0.0716873	0.449057	0.402517	1
382.016	0.159239	404	0.346004	-0.715075	0.486489	0	1399.5	-0.405609	-0.924694	-0.162671	0.483907	0.257709	1
382.655	0.08468	1025	0.361682	-0.747477	0.258643	0.00276255	677	-0.488513	-1.10577	0.0163183	0.493609	0.0137399	1
382.697	0.0219173	1503	0.143832	-0.297253	1	0.00994737	274	-0.594464	-0.27245	-0.340059	0.46769	-0.0304987	1
382.719	0.00937656	1596	0.0482423	-0.0997008	1	0.019152	69	-0.610923	-0.398884	-0.465227	0.583583	-0.322287	1
382.839	0.00449994	1649	0.0885728	-0.18305	1	0.0056398	474	-0.685342	0.443292	-0.386798	0.315381	0.0679645	1
382.985	0.159239	405	0.342361	-0.707546	0.553584	0	1399.5	-0.522129	-0.891092	-0.0623316	0.464449	0.393475	1
383.007	0.416204	17	0.458497	-0.94756	0.000742525	0.00983168	281	-0.45331	-1.11485	0.174672	0.406968	0.0225347	1
383.131	0.122524	648	-0.215443	0.44525	1	0	1399.5	0.533131	0.249978	-0.427549	-0.120612	1.04343	1
383.144	0.0712891	1167	-0.308429	0.63742	1	0	1399.5	0.268417	0.957482	-0.488395	-0.139605	-0.0765717	1
383.975	0.115961	806	0.307926	-0.63638	1	0	1399.5	-0.645999	-1.00743	-0.0733381	0.552527	0.342883	1
384	0.0425342	1349	-0.0502311	0.103811	1	0.0105376	265	-0.163186	0.100791	-0.528695	0.142224	3.001	1
384.021	0.0527189	1321	0.196761	-0.40664	1	0	1399.5	-0.537771	-0.304009	-0.336014	0.456222	-0.0942948	1
384.034	0.169046	318	-0.281216	0.581179	1	0.0117977	237	-0.344265	1.30359	-0.536709	0.041465	-0.571118	1
384.06	0.236601	146	0.388825	-0.803571	0.06889	0.00184338	764	-0.142408	-1.04077	-0.173865	0.416601	0.373905	1
384.118	0.0090323	1610	0.0881348	-0.182145	1	0.00922381	311	-0.408029	-0.212755	-0.664323	0.553241	-0.434076	1
384.139	0.0437189	1344	-0.243402	0.503031	1	0	1399.5	-0.0145208	0.658396	-0.487731	0.078095	-0.596897	1
384.72	0.00474606	1644	0.0386323	-0.07984	1	0.0144579	175	-0.567423	0.155686	-0.531859	0.428933	-0.0837304	1
384.812	0.00151867	1703	-0.0560198	0.115774	1	0	1399.5	0.227643	0.386858	-0.229814	-0.0530999	-0.729048	1
384.834	0.00449994	1650	0.0191028	-0.0394791	1	0.00344684	621	-0.658066	0.610538	-0.352773	0.250843	-0.138675	1
384.96	0.159239	406	0.369414	-0.763455	0.183251	0.000395338	971	-0.46777	-0.941796	-0.0469558	0.45647	0.276634	1
384.985	0.0144865	1578	0.0206574	-0.0426919	1	0.0244589	23	-0.0335703	-0.143376	-0.488346	0.0988939	3.93551	0.38337
385.005	0.159239	407	0.356776	-0.737337	0.314981	0	1399.5	-0.564853	-0.905004	-0.0947544	0.478636	0.845039	1
385.022	0.213661	182	0.381871	-0.7892	0.098881	0	1399.5	-0.516402	-0.991475	-0.043243	0.461055	0.830333	1
385.147	0.0677401	1173	-0.261016	0.539432	1	0	1399.5	-0.0815271	0.70679	-0.432061	0.0682641	-0.701466	1
385.169	0.00436399	1668	-0.133041	0.274951	1	0	1399.5	-0.115671	0.397233	-0.358928	0.156431	-1.1538	1
385.989	0.159239	408	0.324441	-0.670512	0.986119	0	1399.5	-0.611995	-0.773752	-0.137426	0.495735	0.502296	1
386.005	0.0810719	1100	0.314603	-0.65018	1	0.00108856	860	-0.562401	-0.712979	-0.11349	0.463102	0.186854	1
386.018	0.259479	125	0.333094	-0.688393	0.754663	0	1399.5	-0.50558	-0.869971	-0.107754	0.48398	0.178436	1
386.131	0.00162631	1688	-0.0648196	0.133961	1	0	1399.5	-0.201025	0.213255	-0.451656	0.239321	-0.180512	1
386.717	0.0311823	1438	0.109815	-0.22695	1	0.0093925	301	-0.575834	-0.0220948	-0.403894	0.403315	0.308553	1
386.739	0.159239	409	0.332773	-0.68773	0.761884	0	1399.5	-0.523883	-0.863833	-0.1136	0.473033	0.576365	1
386.808	0.000197235	1734	-0.0674853	0.13947	1	0	1399.5	0.227014	0.441885	-0.255046	-0.0568299	-0.723532	1
386.986	0.115961	807	0.328593	-0.679092	0.87133	0.00328243	631	-0.581644	-0.767956	-0.136304	0.469102	0.772783	1
387.137	0.0980084	984	0.301049	-0.622168	1	0	1399.5	-0.440864	-0.975246	-0.185255	0.487843	0.986236	1
387.154	0.016413	1522	-0.160102	0.330878	1	0	1399.5	-0.344052	0.507091	-0.382455	0.168375	-0.00145333	1
388.003	0.138564	550	0.361684	-0.74748	0.258643	0	1399.5	-0.513345	-0.822275	-0.0786426	0.431713	0.760871	1
388.068	0.285253	92	0.344415	-0.711791	0.51378	0	1399.5	-0.538824	-0.830466	-0.138707	0.490716	0.375428	1
388.627	0.00449994	1651	0.0248024	-0.0512582	1	0	1399.5	-0.759217	0.681456	-0.237285	0.201189	0.13289	1
388.712	0.0530851	1284	0.230125	-0.475591	1	0.00269976	686	-0.589403	-0.569482	-0.216769	0.476778	0.287471	1
388.738	0.0530851	1285	0.273803	-0.56586	1	0.000143726	1012	-0.598718	-0.651833	-0.177446	0.469708	0.611344	1
388.805	0.0147029	1568	-0.0145932	0.0301592	1	0	1399.5	0.181882	0.321276	-0.220855	-0.0280823	-0.584426	1
390.001	0.136163	609	0.30362	-0.627481	1	0.00283285	670	-0.539455	-0.672014	-0.263215	0.507107	0.330622	1
390.083	0.159239	410	0.324449	-0.670527	0.986119	0.00299335	661	-0.573317	-0.844004	-0.114325	0.502411	0.243185	1
390.197	0.0810719	1101	0.30266	-0.625496	1	0	1399.5	-0.49626	-0.566819	-0.262011	0.45988	0.333626	1
390.625	0.000117992	1753	-0.0096613	0.0199667	1	0	1399.5	-0.645325	0.441232	-0.160906	0.214745	-0.385374	1
390.685	0.0810719	1102	0.249397	-0.51542	1	0.00297144	663	-0.584158	-0.595725	-0.156084	0.475624	-0.179652	1
390.736	0.0311823	1439	0.279894	-0.578447	1	0.00245347	707	-0.587356	-0.746293	-0.146746	0.503375	0.0731927	1
390.827	0.0312854	1417	-0.188948	0.390492	1	0.00197879	745	-0.294762	1.15485	-0.434906	0.0194516	-0.630415	1
390.87	0.0984276	942	0.318983	-0.659231	1	0	1399.5	-0.55045	-0.895637	-0.0907402	0.480895	0.586018	1
391.006	0.285253	93	0.445407	-0.920507	0.00198435	0.00866061	333	-0.440055	-1.21316	0.273235	0.315869	1.43379	1
391.227	0.159239	411	0.368824	-0.762236	0.188552	0.00766313	382	-0.484511	-1.05218	-0.26018	0.547781	1.28755	0.791285
392.018	0.207804	238	0.398548	-0.823667	0.0402694	0.00283989	668	-0.606763	-0.891992	0.0881018	0.434122	0.20848	1
392.624	0.00879923	1615	0.173248	-0.358045	1	0	1399.5	-0.69486	0.0643746	-0.0252649	0.277627	-0.404879	1
392.669	0.00982485	1591	0.265709	-0.549132	1	0.0138995	188	-0.581819	-1.22417	-0.0057316	0.58248	-0.175162	0.241812
392.683	0.136163	610	0.105392	-0.21781	1	0.00354036	607	-0.475288	-0.142487	-0.309175	0.389238	-0.425025	1
392.771	0.0219173	1504	0.0786327	-0.162507	1	0.00231449	720	-0.865539	0.338042	0.0209484	0.243319	-0.423127	1
392.826	0.0408381	1384	-0.149653	0.309283	1	0.00701562	411	-0.0677726	0.821074	-0.574356	0.10122	-0.766332	1
392.904	0.0984276	943	0.374821	-0.774631	0.141516	0.0063238	439	-0.557976	-1.01318	-0.0970395	0.447191	2.12224	0.650271
393.056	0.0489823	1332	0.344137	-0.711216	0.517884	0.00454325	537	-0.298229	-0.820399	-0.0245553	0.366153	-0.135425	1
393.072	0.0874299	1013	0.294813	-0.60928	1	0	1399.5	-0.581825	-0.64292	-0.194328	0.452798	0.946645	1
393.774	0.00148366	1714	-0.0521479	0.107772	1	0	1399.5	-0.757219	0.663818	-0.232345	0.229786	-0.427218	1
393.905	0.159239	412	0.340186	-0.703051	0.597078	0	1399.5	-0.581061	-0.841886	-0.206309	0.525689	0.723423	1
394.057	0.0810719	1103	0.309467	-0.639566	1	0	1399.5	-0.538228	-0.836359	-0.201381	0.511894	0.588004	1
394.637	0.0674928	1200	0.13895	-0.287164	1	0.00769876	377	-0.776454	-0.384748	-0.280277	0.54973	-0.221435	1
394.67	0.0291542	1466	0.287144	-0.593431	1	0.0109622	254	-0.441848	-1.10601	0.0862182	0.453521	-0.215268	1
394.679	0.115961	808	0.174383	-0.360391	1	0.00534002	492	-0.373315	-0.334654	-0.286845	0.384463	-0.210835	1
394.822	0.0231679	1475	0.187978	-0.388488	1	0.0139477	184	-0.614537	-0.196668	-0.32229	0.463662	-0.417693	1
394.85	0.239247	134	0.400251	-0.827186	0.0365344	0.00929047	308	0.289488	-1.06022	0.101421	0.17973	-0.743108	1
394.905	0.115961	809	0.339125	-0.700858	0.619783	0.00021691	996	-0.589099	-1.03987	-0.0513856	0.529467	0.3471	1
395.771	0.00449994	1652	-0.00864773	0.017872	1	0.00227134	724	-0.856681	0.64415	-0.121783	0.21814	-0.37455	1
395.969	0.136163	611	0.339769	-0.702189	0.606269	0.000216237	997	-0.477255	-0.88888	-0.0936712	0.476815	0.0749118	1
396.062	0.102876	910	0.178093	-0.368058	1	0.0118075	236	0.869636	-1.01873	-0.472486	0.20848	-0.497904	1
396.116	0.158999	489	0.300878	-0.621815	1	0.00766526	381	0.0156976	-0.943367	-0.249044	0.377467	0.0982448	1
396.637	0.00162631	1689	0.114394	-0.236414	1	0.0048712	516	-0.622334	-0.172828	-0.287731	0.446132	-0.475829	1
396.666	0.0156468	1540	0.296121	-0.611984	1	0.0122417	229	-0.446108	-1.22664	-0.0311863	0.542914	-0.160638	0.971415
396.725	0.115961	810	0.2899	-0.599126	1	0.00041347	969	-0.563298	-0.63074	-0.19854	0.467026	0.468663	1
396.775	0.0810719	1104	-0.144474	0.29858	1	0.00201006	743	-0.667822	1.08844	-0.0956273	0.010178	-0.44554	1
396.845	0.0227858	1490	-0.166845	0.344813	1	0	1399.5	-0.118213	1.22465	-0.456895	-0.0476824	-0.831928	1
396.937	0.190366	257	0.343598	-0.710103	0.527744	0	1399.5	-0.076805	-0.516959	0.00409333	0.183866	-0.185916	1
396.952	0.0810719	1105	0.350753	-0.724889	0.402788	0	1399.5	-0.483943	-0.881767	-0.0409536	0.44638	0.197694	1
397.16	0.0425342	1350	0.138987	-0.287239	1	0	1399.5	-0.279081	-0.24836	-0.321375	0.332581	-0.0476427	1
397.225	0.182187	286	0.326348	-0.674453	0.932481	0.000446574	960	-0.36422	-0.957944	-0.246709	0.51949	0.219219	1
397.773	0.0304828	1459	0.112173	-0.231824	1	0.00345027	620	-0.84209	0.170901	-0.00548628	0.280949	-0.133753	1
398.017	0.115961	811	0.307891	-0.636309	1	0	1399.5	-0.563932	-0.77364	-0.161006	0.485998	0.557392	1
398.634	0.0425342	1351	0.147353	-0.30453	1	0.00276163	678	-0.687972	-0.429791	-0.290798	0.530546	-0.150961	1
398.662	0.0412243	1374	0.338916	-0.700427	0.623806	0.0141874	178	-0.540043	-1.28442	-0.0367052	0.600712	-0.221067	0.113704
398.699	0.0311823	1440	0.186741	-0.385932	1	0.00936867	303	-0.697647	-0.390713	-0.280096	0.510444	0.00709556	1
398.773	0.00870638	1626	-0.107765	0.222714	1	0.000288069	985	-0.804008	0.966712	-0.0445379	0.0815716	-0.635826	1
398.803	0.213661	183	0.405168	-0.837348	0.0274799	0.00610069	449	-0.568944	-1.15919	0.636102	0.247288	-0.0473525	1
398.82	0.267527	118	0.439586	-0.908477	0.00300691	0.00947246	297	-0.513173	-1.05177	0.183085	0.323503	1.79157	1
398.842	0.0312854	1418	-0.151196	0.312472	1	0	1399.5	-0.340146	1.08311	-0.343238	0.00771964	-0.507223	1
398.943	0.213661	184	0.365154	-0.754651	0.222737	0	1399.5	-0.541235	-0.82708	-0.113936	0.466748	0.630014	1
399.155	0.159239	413	0.332076	-0.686291	0.779535	0.00136876	821	-0.419134	-0.931639	-0.241519	0.505914	0.7339	1
399.997	0.136163	612	0.316738	-0.654592	1	0	1399.5	-0.499362	-0.956737	-0.110916	0.500632	0.3312	1
400.069	0.159239	414	0.305565	-0.6315	1	0.00363863	598	-0.433545	-0.94068	-0.226526	0.529717	0.253641	1
400.134	0.0175288	1519	-0.187298	0.387082	1	0	1399.5	0.118851	0.258555	-0.272299	0.0502712	-0.834842	1
400.687	0.0144865	1579	0.137617	-0.284409	1	0.0145691	172	-0.606095	-0.53983	-0.372318	0.57921	-0.352497	1
400.841	0.0425342	1352	0.174359	-0.360342	1	0.00731154	398	-0.589098	-0.212778	-0.352537	0.457477	-0.0921996	1
400.865	0.0227858	1491	0.230804	-0.476994	1	0.00565511	471	-0.515283	-0.439526	-0.0678287	0.380189	-0.546258	1
400.938	0.267527	119	0.429911	-0.888483	0.0058308	0.00838894	349	-0.397321	-1.10344	-0.0507888	0.467151	0.496885	1
401.017	0.236601	147	0.390792	-0.807637	0.0620151	0.000576984	929	-0.448076	-0.987985	0.0376205	0.438198	-0.0658317	1
401.142	0.0312854	1419	-0.170511	0.35239	1	0	1399.5	-0.0324246	0.335773	-0.405767	0.151662	-0.882473	1
401.99	0.0810719	1106	0.316192	-0.653463	1	0	1399.5	-0.511705	-0.753733	-0.230842	0.503691	0.346949	1
402.011	0.0044477	1662	-0.0039086	0.00807776	1	0.00405975	571	-0.262168	-0.31821	-0.56657	0.419539	0.861995	1
402.084	0.159239	415	0.331892	-0.68591	0.784336	0	1399.5	-0.546496	-0.848732	-0.0886734	0.470115	0.478677	1
402.651	0.00148366	1715	-0.00374643	0.00774261	1	0.00353012	610	-0.723232	0.56139	-0.387801	0.304597	-0.101002	1
402.721	0.0810719	1107	0.27257	-0.563311	1	0.00261498	690	-0.547945	-0.760152	-0.243024	0.519222	0.471043	1
402.805	0.159239	416	0.358258	-0.740401	0.299111	0	1399.5	-0.498748	-0.898037	-0.0282027	0.438947	0.442332	1
402.859	0.0984276	944	0.345811	-0.714676	0.489313	0	1399.5	-0.511469	-0.874347	-0.107435	0.470751	0.526424	1
402.971	0.159239	417	0.327657	-0.677158	0.897522	0	1399.5	-0.520579	-0.877654	-0.203388	0.518819	0.569235	1
402.997	0.000197235	1735	0.0527594	-0.109036	1	0	1399.5	0.0228971	-0.414494	-0.489665	0.265612	1.62258	1
403.013	0.213661	185	0.384693	-0.795032	0.0855008	0.000556998	932	-0.550451	-1.01634	-0.117157	0.534352	0.451852	1
403.131	0.0810719	1108	0.326784	-0.675354	0.92324	0	1399.5	-0.626456	-0.894208	-0.0151022	0.48323	0.380084	1
403.985	0.115961	812	0.304483	-0.629265	1	0	1399.5	-0.469332	-0.864699	-0.17899	0.48164	0.618318	1
404.005	0.115961	813	0.324623	-0.670887	0.981374	0	1399.5	-0.617661	-0.830126	-0.136876	0.508787	0.606281	1
404.063	0.119857	664	0.355791	-0.735302	0.328024	0.00193774	749	-0.439014	-1.06835	-0.15684	0.544246	0.0614369	1
404.718	0.082011	1046	0.217391	-0.449274	1	0.00507391	503	-0.586826	-0.523476	-0.205849	0.47812	-0.146557	1
404.969	0.159239	418	0.331531	-0.685163	0.795821	0	1399.5	-0.659366	-0.853209	-0.0881003	0.519509	0.365492	1
405.004	0.0980084	985	0.294456	-0.608542	1	0.000535181	941	-0.574938	-0.807974	-0.144928	0.498507	0.427986	1
405.094	0.0408381	1385	0.00529677	-0.0109467	1	0	1399.5	-0.32868	0.203761	-0.177663	0.146133	0.114725	1
405.982	0.0530851	1286	0.237073	-0.489951	1	0	1399.5	-0.566791	-0.441054	-0.275077	0.449117	0.499977	1
405.998	0.08468	1026	0.299146	-0.618234	1	0	1399.5	-0.522375	-0.850612	-0.198583	0.478246	1.22535	1
406.014	0.0674928	1201	0.332622	-0.687419	0.765498	0.00185823	760	-0.578161	-0.822539	-0.161782	0.509462	0.479645	1
406.067	0.213661	186	0.363042	-0.750286	0.243957	0	1399.5	-0.511057	-0.940395	-0.0947144	0.489103	0.406808	1
406.648	0.0563181	1247	0.196527	-0.406155	1	0.0168875	113	-0.448627	-0.721281	-0.354944	0.564971	-0.398252	1
406.714	0.0530851	1287	0.224706	-0.464393	1	0.00260256	692	-0.577731	-0.312875	-0.261419	0.421577	0.260172	1
406.967	0.0674928	1202	0.198428	-0.410084	1	0.00327663	635	-0.377459	-0.118467	-0.476519	0.318044	1.81673	1
407.024	0.00151867	1704	0.175859	-0.363442	1	0.00867208	332	-0.453177	-0.23761	-0.359519	0.427518	-0.331605	1
407.091	0.0218195	1513	0.0560238	-0.115783	1	0	1399.5	-0.216747	0.108864	-0.264564	0.152647	0.520859	1
408.013	0.0144865	1580	0.129314	-0.267248	1	0.0154737	152	0.00997775	-0.375134	0.0171252	-0.038978	2.81827	1
408.647	0.00937656	1597	0.0370064	-0.0764799	1	0.0278888	15	-0.390259	-0.548767	-0.401442	0.529808	-0.696884	1
408.737	0.0810719	1109	0.230246	-0.475842	1	0.00611805	448	-0.661849	-0.249039	-0.318352	0.45478	0.422176	1
408.882	0.0980084	986	0.326309	-0.674372	0.932481	0	1399.5	-0.537534	-0.9128	-0.192686	0.508207	1.03158	1
408.974	0.159239	419	0.365108	-0.754557	0.223094	0	1399.5	-0.552686	-0.909286	-0.0618751	0.478951	0.437983	1
409.019	0.11837	683	0.367332	-0.759154	0.201653	0.00135709	823	-0.507307	-0.857467	-0.0894572	0.46938	0.240852	1
409.236	0.239247	135	0.400791	-0.828301	0.0354853	0.00520019	499	-0.605063	-0.966991	-0.0922248	0.483479	1.41164	1
410.026	0.182187	287	0.397435	-0.821365	0.0428698	0.00367053	597	-0.440989	-0.953779	0.0487741	0.405556	0.246168	1
410.643	0.0018186	1682	-0.0138003	0.0285205	1	0.0270759	17	-0.330189	-0.395721	-0.5008	0.50843	-0.653194	1
410.733	0.0659299	1218	0.149593	-0.30916	1	0.00474059	526	-0.636854	-0.0796452	-0.258381	0.376041	0.259653	1
410.814	0.213661	187	0.434651	-0.898279	0.0042395	0.01467	171	-0.437467	-1.22683	0.804259	0.150426	-0.340842	0.577236
410.824	0.0677401	1174	0.24725	-0.510983	1	0	1399.5	-0.160884	-0.38614	-0.206473	0.277692	-0.162891	1
412.057	0.0385149	1394	0.199441	-0.412178	1	0.0124928	221	0.900956	-1.01619	-0.483559	0.203403	-0.546368	1
412.646	0.0147029	1569	0.0539004	-0.111394	1	0.0270388	18	-0.272602	-0.542142	-0.384266	0.475351	-0.706038	1
412.73	0.0311823	1441	0.242822	-0.501832	1	0.00209225	737	-0.602553	-0.421097	-0.205682	0.431012	0.35257	1
412.784	0.111358	896	0.32669	-0.675159	0.92525	0.00444294	544	-0.658052	-0.593832	-0.115033	0.493052	-0.376354	1
412.812	0.193054	248	0.363172	-0.750555	0.242726	0.0177722	92	-0.28214	-1.04285	0.868672	0.00651402	-0.309291	1
412.888	0.082011	1047	0.412975	-0.853481	0.0172228	0.00633828	438	-0.289213	-1.08101	0.100021	0.360633	0.226223	1
413.058	0.136163	613	0.370351	-0.765393	0.175421	0.00028848	984	-0.245158	-1.00542	-0.157483	0.439184	0.345779	1
414.071	0.0712891	1168	0.182874	-0.377939	1	0.0159537	140	0.938221	-0.965813	-0.490339	0.172161	-0.422875	1
414.085	0.138564	551	0.347994	-0.719187	0.448529	0.0128996	209	0.231978	-1.00073	-0.333212	0.365874	-0.202689	1
414.641	0.0810719	1110	0.238302	-0.49249	1	0.0210656	44	-0.374029	-0.920956	-0.328151	0.568858	-0.146542	1
414.665	0.0044477	1663	0.0416791	-0.0861369	1	0.0130233	206	-0.541858	-0.223442	-0.438798	0.488758	-0.200427	1
414.728	0.159239	420	0.324248	-0.670112	0.990103	0.000218032	995	-0.670427	-0.791488	-0.0371183	0.459218	0.839953	1
414.781	0.0149894	1552	0.132682	-0.274209	1	0	1399.5	-0.468902	-0.132873	0.162228	0.156098	-0.351884	1
414.798	0.239247	136	0.442476	-0.914451	0.00245015	0.00970663	288	-0.580052	-1.24627	0.16552	0.465443	0.688547	0.714681
414.808	0.122524	649	0.416609	-0.860991	0.0137528	0.016053	137	-0.360505	-1.04318	0.814529	0.065147	-0.370266	1
414.888	0.136163	614	0.37261	-0.77006	0.157111	0.00245865	705	-0.285047	-1.05333	-0.0148001	0.403568	0.273423	1
414.899	0.285253	94	0.362834	-0.749857	0.245961	0	1399.5	-0.555956	-0.854958	0.00719014	0.408713	0.922534	1
415.076	0.0563181	1248	0.187859	-0.388242	1	0.011291	246	-0.0505387	-0.616071	-0.519647	0.424036	0.39246	1
415.968	0.138564	552	0.339085	-0.700777	0.619866	0.00151148	806	-0.50914	-0.834195	-0.170163	0.505471	0.16503	1
416.065	0.159239	421	0.322788	-0.667095	1	0	1399.5	-0.484423	-0.862336	-0.158494	0.491094	0.321368	1
416.661	0.0218195	1514	-0.000699562	0.00144576	1	0.00990149	277	-0.560693	-0.0299421	-0.539242	0.485712	-0.142334	1
416.776	0.0605824	1237	0.34574	-0.71453	0.49051	0.000204275	1000	-0.553984	-0.424281	0.0383188	0.311048	0.0623587	1
416.841	0.0133818	1582	-0.0424722	0.087776	1	0.0162049	129	-0.252207	0.702931	-0.6344	0.215937	-0.390607	1
416.954	0.0659299	1219	0.333457	-0.689145	0.746185	0	1399.5	-0.536844	-0.902641	-0.0885616	0.475222	0.61654	1
417.24	0.158999	490	0.382114	-0.789703	0.0977823	0.00351106	612	-0.610642	-1.21405	0.23846	0.428287	0.7908	0.954842
417.963	0.0984276	945	0.254323	-0.5256	1	0.00454047	538	-0.636544	-0.711692	-0.36521	0.580734	0.819191	1
418.08	0.136163	615	0.323291	-0.668134	1	0	1399.5	-0.517922	-0.859349	-0.0700405	0.459488	0.350628	1
418.66	0.00937656	1598	0.0655126	-0.135393	1	0.0193893	67	-0.520387	-0.330178	-0.561194	0.57119	-0.238887	1
418.842	0.0231679	1476	0.275637	-0.56965	1	0.00867513	330	-0.506962	-0.516398	-0.290514	0.492081	-0.274471	1
418.947	0.138564	553	0.346085	-0.715243	0.485427	0.000263223	988	-0.569341	-0.854401	-0.109085	0.474376	0.810099	1
419.051	0.136163	616	0.34981	-0.72294	0.418651	0.00356336	604	-0.524076	-0.882399	-0.1286	0.473025	0.83948	1
419.087	0.159239	422	0.355443	-0.734581	0.332327	0.000553383	934	-0.584389	-0.93298	-0.0912911	0.512084	0.432142	1
419.108	0.0527189	1322	-0.236546	0.488862	1	0	1399.5	0.278833	0.688758	-0.461273	-0.102505	0.402123	1
419.258	0.0659299	1220	0.184466	-0.381229	1	0	1399.5	-0.354834	-0.774694	0.422617	0.0592855	2.01567	1
419.962	0.0810719	1111	0.31235	-0.645524	1	0.000491161	954	-0.623227	-0.799626	-0.0987977	0.502001	0.229531	1
419.981	0.138564	554	0.312172	-0.645156	1	0	1399.5	-0.541936	-0.627434	-0.18177	0.442989	0.615016	1
419.998	0.0336601	1404	-0.10805	0.223304	1	0	1399.5	-0.361457	-0.00599337	-0.244053	0.301046	-0.953817	1
420.011	0.00152838	1693	-0.0338533	0.0699635	1	0.000843166	892	-0.595207	0.391404	-0.50865	0.362624	-0.115381	1
420.656	0.00870638	1627	0.215569	-0.44551	1	0.00892326	323	-0.46331	-0.542828	-0.412847	0.521419	0.142114	1
420.683	0.000259947	1725	0.173454	-0.358471	1	0.00819097	359	-0.410933	-0.982685	-0.366838	0.612223	-0.00472597	1
420.8	0.082011	1048	0.223113	-0.4611	1	0.00157937	796	-0.702968	-0.57111	-0.188168	0.50577	0.310922	1
420.95	0.0990964	917	0.362073	-0.748285	0.25462	0.00403939	573	-0.238624	-0.749763	0.520079	0.0629189	-0.114523	1
421.067	0.0425342	1353	-0.0970568	0.200584	1	0	1399.5	-0.084965	0.607835	-0.238016	-0.0199712	-0.16774	1
421.106	0.00151867	1705	-0.0390751	0.0807553	1	0	1399.5	-0.0369307	0.102322	-0.334208	0.127107	0.354344	1
421.123	0.082011	1049	-0.128503	0.265573	1	0.00180131	774	-0.0809508	0.10795	-0.348503	0.19707	-0.653535	1
421.228	0.159239	423	0.36167	-0.747451	0.258643	0	1399.5	-0.455463	-0.727005	-0.0872147	0.414164	0.18044	1
421.972	0.159239	424	0.32446	-0.670551	0.986119	0	1399.5	-0.58431	-0.921917	-0.0124281	0.462784	0.611797	1
421.995	0.0018186	1683	0.096462	-0.199355	1	0	1399.5	-0.666308	-0.119347	-0.150268	0.371533	-0.252977	1
422.01	0.0530851	1288	0.277578	-0.573661	1	0	1399.5	-0.528518	-0.640749	-0.216088	0.479035	0.173783	1
422.027	0.182187	288	0.341394	-0.705549	0.571694	0	1399.5	-0.511068	-0.838819	-0.2049	0.52141	0.220851	1
422.68	0.0605824	1238	0.198154	-0.409518	1	0.00807066	362	-0.405775	-0.587985	-0.304135	0.483673	-0.341683	1
422.858	0.00436399	1669	0.0180504	-0.0373041	1	0.00414904	564	-0.599624	0.690424	-0.35167	0.208318	-0.203528	1
423	0.115961	814	0.317957	-0.65711	1	0	1399.5	-0.606528	-0.857682	-0.113531	0.507694	0.472047	1
423.064	0.0527189	1323	-0.0393908	0.0814077	1	0	1399.5	-0.145961	0.542317	-0.350974	0.0603904	0.155328	1
423.969	0.115961	815	0.345029	-0.71306	0.502766	0.00051135	948	-0.630393	-0.924958	-0.127583	0.530486	0.728519	1
423.978	0.0311823	1442	0.311596	-0.643966	1	0	1399.5	-0.545777	-0.807566	-0.225789	0.528425	0.372583	1
423.994	0.00436399	1670	-0.0197465	0.0408093	1	1.2922e-05	1031	-0.359071	0.173028	-0.584463	0.328939	0.771309	1
424.007	0.0810719	1112	-0.163103	0.33708	1	0.00572521	468	0.0858001	0.256223	-0.432985	0.0174228	1.74023	1
424.147	0.102876	911	0.32744	-0.67671	0.903197	0.00412333	568	-0.647005	-0.788268	-0.0729665	0.502041	0.0924419	1
424.628	0.063588	1231	-0.0165157	0.0341324	1	0.0035535	605	-0.483019	0.217759	-0.327414	0.287326	-0.202115	1
424.678	0.0984276	946	0.277817	-0.574156	1	0.00313669	644	-0.523067	-0.77871	-0.208369	0.501677	0.405265	1
424.702	0.0530851	1289	0.274672	-0.567656	1	0.00807274	361	-0.617522	-0.815316	-0.176626	0.551261	0.0218447	1
424.854	0.115961	816	0.299987	-0.619974	1	0.00150391	808	-0.58351	-0.596888	-0.219879	0.459294	0.803024	1
424.942	0.285253	95	0.374418	-0.773797	0.144229	0.0190522	73	0.0687634	-0.844607	0.861234	-0.19397	-0.0214316	1
424.964	0.00264004	1673	0.0238649	-0.0493208	1	0	1399.5	0.222897	0.350574	0.299912	-0.297318	-0.642066	1
424.979	0.00148366	1716	0.0861194	-0.17798	1	0	1399.5	0.0238273	0.22631	-0.273209	0.0733124	-0.355949	1
424.992	0.0984276	947	0.262378	-0.542248	1	0.00245864	706	-0.469746	-0.728486	-0.241818	0.514085	-0.248717	1
425.002	0.0980084	987	0.333223	-0.688662	0.751142	0	1399.5	-0.405965	-0.756302	-0.209046	0.466376	0.0820924	1
425.952	0.466076	5	0.536853	-1.1095	2.86018e-07	0.0152313	157	-0.353125	-1.17026	0.615051	0.17771	-0.0358824	1
425.966	0.0147029	1570	0.169797	-0.350913	1	0	1399.5	-0.0619104	0.131137	0.194785	-0.0773618	-0.614797	1
426.026	0.0845975	1027	0.202768	-0.419053	1	0	1399.5	-0.263116	-0.75942	0.211272	0.208776	0.164442	1
426.042	0.159239	425	0.349492	-0.722282	0.422984	0	1399.5	-0.585189	-0.898442	-0.0759384	0.503452	0.25905	1
426.624	0.0336601	1405	-0.0468791	0.0968834	1	0.00122084	842	-0.412832	0.384332	-0.2925	0.195513	-0.184109	1
426.791	0.00870638	1628	0.193135	-0.399145	1	0.00648959	426	-0.0583402	-0.734898	-0.0719573	0.301567	-0.737216	1
426.933	0.168188	325	0.386	-0.797733	0.0798737	0.0049855	509	-0.528238	-1.00192	0.0944093	0.434654	0.165595	1
426.959	0.182187	289	0.374437	-0.773837	0.144177	0.0039141	585	-0.410363	-0.798776	0.120285	0.309201	0.3795	1
426.981	0.115961	817	0.358577	-0.74106	0.294809	0.00097891	877	-0.52198	-0.931254	-0.0667039	0.481374	0.321542	1
427.031	0.0810719	1113	0.212801	-0.439789	1	0	1399.5	-0.451425	-0.36273	-0.112216	0.312407	0.349405	1
427.965	0.0810719	1114	0.384124	-0.793857	0.0880693	0	1399.5	-0.576254	-0.838106	-0.110902	0.45674	1.15615	1
427.987	0.115961	818	0.351943	-0.727349	0.383543	0	1399.5	-0.478976	-0.853395	-0.154697	0.481082	0.396437	1
428.05	0.159239	426	0.359273	-0.742497	0.286655	0.00214146	734	-0.0558961	-1.16957	-0.234283	0.454127	0.270757	1
428.063	0.213661	188	0.334399	-0.691092	0.722382	3.38224e-05	1028	-0.563145	-0.816708	-0.134007	0.495071	0.34899	1
428.621	0.0984276	948	0.051188	-0.105789	1	0	1399.5	-0.543144	0.206926	-0.267882	0.280178	-0.101326	1
428.668	0.0659299	1221	0.205828	-0.425377	1	0.00439209	547	-0.6668	-0.340135	-0.24844	0.469258	0.00518812	1
428.787	0.00531056	1633	0.136475	-0.282048	1	0	1399.5	0.0486758	-0.33327	-0.072006	0.142722	-0.666893	1
429.088	0.0311823	1443	0.262407	-0.542308	1	0.00115581	856	-0.558276	-0.429271	-0.3404	0.491586	0.122516	1
429.995	0.0408381	1386	0.139916	-0.289159	1	0.00510518	502	-0.497199	-0.466033	-0.455429	0.551172	-0.246544	1
430.07	0.0990964	918	0.280446	-0.579588	1	0.0113404	245	0.776492	-1.1565	-0.413756	0.240794	-0.19206	1
430.081	0.259479	126	0.352923	-0.729374	0.368462	0	1399.5	-0.555961	-0.645064	-0.0393596	0.392073	0.478141	1
430.632	0.34415	43	0.453727	-0.937702	0.00107224	0.00912522	315	-0.452501	-1.1166	0.439616	0.273944	0.170595	1
430.646	0.0425342	1354	0.274581	-0.567467	1	0.00463064	532	-0.561406	-0.564608	-0.264142	0.479526	0.450254	1
430.668	0.0311823	1444	0.237329	-0.490479	1	0	1399.5	-0.50292	-0.458269	-0.21806	0.422211	0.0871424	1
430.729	0.115961	819	0.323939	-0.669474	1	0	1399.5	-0.520858	-0.969426	-0.133213	0.509741	0.610991	1
430.772	0.0810719	1115	0.312652	-0.646147	1	0	1399.5	-0.519028	-0.66236	-0.0973295	0.40815	0.528526	1
430.785	0.0218195	1515	0.327824	-0.677503	0.892719	0.00558845	481	-0.119134	-0.905026	-0.0545289	0.340587	-0.223815	1
430.852	0.115961	820	0.333596	-0.689432	0.744239	0	1399.5	-0.462325	-0.842155	-0.107276	0.4466	0.445677	1
431.097	0.239247	137	0.433734	-0.896384	0.00450899	0.00699397	412	-0.459827	-1.17135	0.326655	0.291932	1.30961	1
431.118	0.138564	555	0.325712	-0.673139	0.946846	0.00260393	691	-0.427922	-0.899675	-0.364471	0.595694	-0.0434343	1
431.947	0.115961	821	0.31623	-0.653541	1	0	1399.5	-0.500024	-0.767625	-0.197404	0.476283	0.578039	1
432.081	0.11837	684	0.297943	-0.61575	1	0.00532329	493	-0.253643	-0.93584	-0.328726	0.50512	0.323935	1
432.63	0.285253	96	0.410851	-0.849092	0.0196172	0.00639527	430	-0.558198	-1.0978	0.529121	0.264176	0.213449	1
432.642	0.0674928	1203	0.206279	-0.426311	1	0.0153517	155	-0.598033	-0.474419	-0.398197	0.549633	0.07045	1
432.666	0.0408381	1387	0.215777	-0.445938	1	0.00654055	424	-0.697842	-0.65852	-0.333661	0.60197	0.229102	1
432.758	0.115961	822	0.301005	-0.622076	1	0	1399.5	-0.647604	-0.522975	-0.166087	0.465808	0.197587	1
432.807	0.0311823	1445	0.241752	-0.499621	1	0.00112171	857	-0.442139	-0.849941	-0.251735	0.521159	0.209765	1
432.93	0.115961	823	0.344305	-0.711564	0.515151	0	1399.5	-0.515519	-0.859607	-0.0476396	0.439361	0.531597	1
434.076	0.115961	824	0.350124	-0.723589	0.413511	0	1399.5	-0.566776	-0.843063	-0.109486	0.463337	0.957376	1
434.575	0.0530851	1290	0.0751713	-0.155354	1	0	1399.5	-0.688137	0.413854	-0.230003	0.247445	0.125644	1
434.626	0.207804	239	0.427108	-0.882691	0.00700966	0.00861991	335	-0.580034	-1.10716	0.268089	0.404914	0.0991392	1
434.659	0.016413	1523	0.160718	-0.332151	1	0.0209607	47	-0.473942	-0.751761	-0.440692	0.595903	0.195066	1
434.664	0.016413	1524	0.0989401	-0.204476	1	0.0198208	60	-0.518008	-0.451872	-0.530207	0.575174	0.078712	1
434.752	0.159239	427	0.34339	-0.709673	0.532034	0	1399.5	-0.466359	-0.764858	-0.13336	0.438962	0.435411	1
434.806	0.0219173	1505	0.179146	-0.370234	1	0.00360999	600	-0.572261	-0.364253	-0.267538	0.463108	-0.286294	1
434.927	0.239247	138	0.356624	-0.737022	0.316832	0	1399.5	-0.504668	-0.852014	-0.0279803	0.430136	0.396378	1
435.083	0.0810719	1116	0.0145222	-0.0300126	1	0	1399.5	-0.217676	0.288407	-0.295998	0.137998	0.0730012	1
435.253	0.207804	240	0.430606	-0.889918	0.00556602	0.00793877	364	-0.430356	-1.25995	0.173511	0.403041	0.803548	1
435.976	0.0810719	1117	-0.182518	0.377204	1	0.016689	118	-0.507283	0.518744	-0.688021	0.386594	-0.292462	1
436.011	0.138564	556	0.328599	-0.679104	0.87133	0.00436338	551	-0.48188	-0.781794	-0.200397	0.499283	0.064827	1
436.077	0.119857	665	0.300387	-0.6208	1	0.00181916	769	-0.563128	-0.681641	-0.120163	0.465828	0.0141241	1
436.663	0.016413	1525	0.0128671	-0.026592	1	0.0220188	35	-0.47267	-0.247765	-0.530403	0.529591	-0.549432	1
436.743	0.0984276	949	0.317987	-0.657173	1	0	1399.5	-0.570627	-0.673356	-0.119477	0.445951	0.43494	1
436.778	0.0149894	1553	0.220648	-0.456006	1	0.00231309	721	-0.665845	-0.249619	-0.193623	0.380913	0.761517	1
436.803	0.0659299	1222	0.315251	-0.651519	1	0.00350547	613	-0.564767	-0.753178	-0.276478	0.54245	0.410534	1
436.931	0.0408381	1388	0.160199	-0.331079	1	0	1399.5	-0.46483	0.173045	-0.213585	0.216928	0.260723	1
437.057	0.119857	666	0.30694	-0.634342	1	0.00300306	660	-0.622847	-0.788931	-0.0173544	0.474111	-0.0664235	1
437.083	0.0527189	1324	0.0830014	-0.171536	1	0	1399.5	-0.352271	0.18821	-0.265484	0.205541	0.0273809	1
437.269	0.127976	647	0.338727	-0.700037	0.626679	0.00489875	514	-0.382056	-1.28912	0.146265	0.362501	1.71601	0.845526
437.724	9.13862e-05	1763	-0.0487012	0.100649	1	0	1399.5	-0.558493	0.856995	-0.257699	0.106383	-0.331086	1
437.948	0.0984276	950	0.327054	-0.675911	0.914632	0	1399.5	-0.540833	-0.775953	-0.10531	0.466326	0.24265	1
437.968	0.0408381	1389	0.233344	-0.482243	1	0.00472784	527	-0.607931	-0.403294	-0.301181	0.473063	0.360694	1
438.024	0.0810719	1118	0.328548	-0.678999	0.871621	0.000683787	917	-0.576019	-0.841852	-0.180813	0.528821	0.362147	1
438.065	0.138564	557	0.322455	-0.666407	1	6.69568e-05	1023	-0.6	-0.807047	-0.060429	0.468961	0.398386	1
438.658	0.0412243	1375	0.149407	-0.308775	1	0.0141783	179	-0.523327	-0.361757	-0.347161	0.472829	-0.100649	1
438.72	9.13862e-05	1764	-0.126629	0.2617	1	0	1399.5	-0.518296	1.12621	-0.213447	-0.0100901	-0.264523	1
438.937	0.182187	290	0.309058	-0.63872	1	0.00129277	834	-0.584411	-0.844173	-0.223169	0.563222	0.144362	1
439.72	0.000117992	1754	-0.104038	0.215012	1	0	1399.5	-0.584693	1.12208	-0.257566	0.0330886	-0.174157	1
439.961	0.138564	558	0.326392	-0.674544	0.931633	3.87619e-05	1027	-0.60567	-0.726254	-0.114719	0.463735	0.611638	1
440.064	0.285253	97	0.368245	-0.76104	0.193246	0	1399.5	-0.594031	-0.859379	-0.0848606	0.479653	0.68441	1
440.651	0.0530851	1291	0.312036	-0.644874	1	0.00383689	589	-0.680925	-0.62132	-0.30647	0.561292	0.452886	1
440.677	0.0550204	1262	0.224204	-0.463354	1	0.0101874	270	-0.545873	-0.571933	-0.308389	0.513579	0.0973102	1
440.796	0.0674928	1204	0.236726	-0.489234	1	0.00235166	717	-0.654176	-0.354459	-0.269721	0.464069	0.311916	1
440.929	0.0112681	1584	0.174078	-0.359762	1	0	1399.5	0.392049	-0.184499	0.219701	-0.177821	-0.492174	1
440.947	0.168188	326	0.345474	-0.713981	0.494587	0.000699622	913	-0.490654	-1.06177	-0.0747115	0.507869	0.377719	1
441.104	0.082011	1050	0.244294	-0.504873	1	0.00398576	579	-0.746211	-0.473697	-0.137422	0.465473	0.411157	1
441.931	0.206274	244	0.501142	-1.03569	1.684e-05	0.0107009	261	-0.226372	-1.02405	0.0966392	0.318202	0.306618	1
441.944	0.182187	291	0.365241	-0.754832	0.221919	0	1399.5	-0.492821	-0.829724	-0.103567	0.445765	0.595523	1
441.995	0.115961	825	0.283195	-0.585269	1	0	1399.5	-0.57367	-0.502072	-0.221058	0.450973	0.341922	1
442.019	0.00436399	1671	-0.102814	0.212483	1	0	1399.5	-0.417615	0.570097	0.136647	-0.0605849	-0.173846	1
442.079	0.182187	292	0.341732	-0.706246	0.565529	0.000898963	888	-0.487874	-0.855582	-0.196216	0.451521	1.51669	1
442.676	0.0149894	1554	0.0891467	-0.184237	1	0.00933625	304	-0.475106	-0.0927629	-0.470133	0.437563	-0.130059	1
442.721	0.0112681	1585	-0.161264	0.333279	1	0.00115839	853	-0.543967	1.25465	-0.232207	-0.0270629	-0.285789	1
442.795	0.0530851	1292	0.220087	-0.454846	1	0.00590179	457	-0.551149	-0.216139	-0.35587	0.409694	0.661153	1
442.983	0.378209	28	0.444043	-0.917688	0.00218971	0.00986828	279	-0.454363	-1.22407	0.36597	0.355788	-0.151928	1
443.021	0.138564	559	0.33662	-0.695681	0.672109	0.00310886	646	-0.714111	-0.923303	-0.0327188	0.521791	0.622288	1
443.083	0.159239	428	0.335701	-0.693781	0.691083	0	1399.5	-0.587311	-0.74906	-0.112232	0.462401	0.60475	1
443.949	0.190366	258	0.360454	-0.744939	0.272377	0	1399.5	-0.559293	-0.945311	-0.0782371	0.495565	0.521713	1
444.081	0.0473764	1335	0.206225	-0.426198	1	0	1399.5	-0.334424	-0.756586	0.145214	0.25069	0.498288	1
444.614	0.187525	268	0.382175	-0.789827	0.0975285	0.0132558	200	-0.350222	-1.27465	0.1929	0.42314	-0.365259	1
444.675	0.0219173	1506	0.0726626	-0.150169	1	0.00432252	554	-0.564708	0.139463	-0.38589	0.338068	0.440365	1
444.764	0.0677401	1175	0.0938406	-0.193937	1	0	1399.5	-0.371538	0.157785	-0.24208	0.226221	-0.304247	1
445.976	0.115961	826	0.330279	-0.682576	0.828966	0.00108499	861	-0.269301	-1.01195	-0.230641	0.390354	2.33507	1
445.989	0.000152035	1745	0.0231887	-0.0479233	1	0.00122069	843	-0.381305	0.0748039	-0.432284	0.306543	0.487055	1
446.074	0.159239	429	0.328196	-0.678272	0.880622	0	1399.5	-0.550655	-0.826087	-0.18223	0.506514	0.547256	1
446.611	0.207804	241	0.364705	-0.753724	0.227304	0.00857623	338	-0.23432	-1.19158	0.121926	0.384118	-0.261689	1
446.675	0.0408381	1390	0.188883	-0.390357	1	0.00396045	583	-0.487122	-0.369283	-0.308587	0.428498	0.200089	1
446.699	0.0810719	1119	0.297174	-0.61416	1	0.00450671	540	-0.586175	-0.764854	-0.211573	0.536365	0.1306	1
446.933	0.0312854	1420	0.177395	-0.366616	1	0.00183532	768	0.236478	-0.348747	0.565894	-0.243804	-0.338388	1
446.947	0.0044477	1664	0.163927	-0.338782	1	0	1399.5	0.0359832	-0.0638813	0.433366	-0.173809	-0.588252	1
446.981	0.136163	617	0.34088	-0.704486	0.58078	0	1399.5	-0.592779	-0.700521	-0.220388	0.492421	0.808392	1
446.998	0.190366	259	0.409347	-0.845983	0.0214735	0.00521353	498	-0.494973	-1.10337	0.0702882	0.463551	0.142565	1
447.934	0.0677401	1176	0.221601	-0.457975	1	0	1399.5	0.0447853	-0.388605	0.504358	-0.12516	-0.441872	1
447.974	0.115961	827	0.323943	-0.669482	1	0.000757013	907	-0.591312	-0.715459	-0.13913	0.465786	0.633032	1
448.005	0.0311823	1446	0.0941043	-0.194482	1	0.00310724	648	-0.410833	-0.226559	-0.429254	0.429947	-0.09033	1
448.09	0.159239	430	0.339183	-0.700977	0.61921	5.80078e-05	1024	-0.544729	-0.986217	-0.0971126	0.527134	0.176451	1
448.608	0.237278	141	0.377441	-0.780045	0.124057	0.00987136	278	-0.257783	-1.31246	0.196497	0.382601	-0.0625566	1
448.697	0.138564	560	0.30075	-0.62155	1	0.00600959	450	-0.564705	-0.795988	-0.198674	0.534895	0.0475148	1
448.779	0.334414	50	0.386228	-0.798204	0.0790333	0.0138508	189	-0.522086	-0.763359	0.774503	0.0544414	-0.131458	1
448.788	0.0530851	1293	0.230393	-0.476146	1	0.00118907	847	-0.524245	-0.215949	-0.180534	0.335548	0.248483	1
448.931	0.159239	431	0.328228	-0.678338	0.880231	0.00320591	642	0.152032	-0.713646	0.467636	-0.0465962	-0.63222	1
448.993	0.115961	828	0.336872	-0.696203	0.666045	0.000641083	923	-0.649759	-0.905245	-0.0576097	0.51269	0.439152	1
449.005	0.159239	432	0.309874	-0.640407	1	0	1399.5	-0.498849	-0.718947	-0.194581	0.470476	0.370303	1
450.599	0.287454	74	0.388295	-0.802476	0.0708947	0.00637822	432	-0.251057	-1.13215	0.125616	0.357027	0.0476341	1
450.63	0.0156468	1541	0.2183	-0.451153	1	0.0167282	116	-0.680842	-0.94978	-0.262758	0.669058	-0.277218	0.175766
450.772	0.236601	148	0.400416	-0.827527	0.0362062	0.0091286	314	-0.433213	-1.05412	0.697406	0.133421	0.0145359	1
450.786	0.0408381	1391	0.173711	-0.359003	1	0.00399386	578	-0.610364	0.0384293	-0.231699	0.342033	-0.213383	1
452.63	0.0311823	1447	0.167849	-0.346888	1	0.0162521	126	-0.507906	-0.98206	-0.212752	0.600846	-0.534637	1
452.781	0.0874299	1014	0.36551	-0.755386	0.219126	0.0058681	461	-0.832052	-0.683961	0.109795	0.458543	0.0328244	1
452.808	0.082011	1051	0.291832	-0.60312	1	0.00667084	418	-0.420745	-0.874355	-0.163236	0.493313	-0.115123	1
454.803	0.0144865	1581	0.102812	-0.212479	1	0.0123876	223	-0.367191	0.0825808	-0.37499	0.325157	-0.636344	1
454.913	0.115961	829	0.341564	-0.705898	0.56821	0	1399.5	-0.543138	-0.861453	-0.175566	0.527496	0.192066	1
455.029	0.115961	830	0.337677	-0.697865	0.64992	0	1399.5	-0.54406	-0.89925	-0.179067	0.509846	0.831879	1
456.058	0.0984276	951	0.357586	-0.739012	0.30556	0.00189629	754	-0.527668	-1.00743	-0.0810945	0.520163	0.153423	1
456.086	0.104359	900	0.330668	-0.683381	0.820598	0.00559675	478	-0.188955	-1.09163	-0.303677	0.517799	0.224447	1
456.62	0.0677401	1177	0.241452	-0.499001	1	0.0117624	238	-0.605434	-0.988406	-0.176049	0.603392	-0.136842	1
456.659	0.115961	831	0.347095	-0.71733	0.465297	0.00454704	536	-0.567648	-0.905514	-0.0324389	0.488698	0.036004	1
456.801	0.016413	1526	0.142807	-0.295134	1	0.00213703	735	-0.535697	0.1243	-0.299452	0.310578	0.012157	1
458.067	0.182187	293	0.248174	-0.512894	1	0.0160564	136	0.743885	-1.0151	-0.515968	0.247769	0.0960583	1
458.648	0.0311823	1448	0.283603	-0.586113	1	0.00491873	513	-0.593531	-0.647914	-0.172003	0.478416	0.309016	1
458.794	0.0550204	1263	0.295374	-0.61044	1	0.00234163	718	-0.501307	-0.685921	-0.182026	0.463207	0.218894	1
458.822	0.0980084	988	0.278643	-0.575863	1	0.00578066	464	-0.744725	-0.511813	-0.178969	0.503546	0.243904	1
458.911	0.115961	832	0.338924	-0.700442	0.623806	0	1399.5	-0.523097	-0.884998	-0.106547	0.4718	0.652434	1
459.077	0.159239	433	0.370338	-0.765365	0.175428	0.00115688	855	-0.452365	-1.00742	-0.0227449	0.426859	0.926849	1
459.962	0.0980084	989	0.340271	-0.703226	0.595307	0.000546031	938	-0.521117	-0.847049	-0.277541	0.543659	0.609808	1
459.995	0.213661	189	0.368056	-0.760649	0.19484	0.00154924	800	-0.682382	-1.06913	0.0514514	0.525484	0.324137	1
460.073	0.0844218	1032	0.283874	-0.586673	1	0.000416505	967	-0.291684	-0.813371	-0.00729648	0.335587	0.239344	1
460.09	0.184976	273	0.362166	-0.748476	0.253641	0.00515716	501	-0.349912	-0.93422	-0.13744	0.450939	0.309291	1
460.594	0.0844218	1033	0.137263	-0.283678	1	0.0164066	123	-0.217054	-0.55131	-0.183099	0.360807	-0.701653	1
460.82	0.115961	833	0.344338	-0.711632	0.514783	0.000425962	965	-0.583123	-0.854321	-0.0544296	0.468098	0.505151	1
460.948	0.138564	561	0.357117	-0.738042	0.31076	0.00303632	656	-0.574057	-1.01702	-0.15845	0.558628	0.547914	1
461.956	0.0674928	1205	0.195965	-0.404994	1	0.00217748	732	-0.353458	-0.678816	-0.349672	0.480112	0.314935	1
462.007	0.0810719	1120	0.341793	-0.706372	0.564722	0	1399.5	-0.534364	-0.909987	-0.0921314	0.486699	0.435479	1
462.021	0.159239	434	0.316936	-0.655002	1	0	1399.5	-0.601057	-0.819203	-0.174713	0.524788	0.450257	1
462.093	0.11837	685	0.36245	-0.749064	0.25047	0.00241418	709	-0.49048	-1.04615	-0.0300551	0.480105	0.419095	1
462.589	0.0156468	1542	0.099422	-0.205472	1	0.0123322	227	-0.160106	-0.391012	-0.194062	0.297647	-0.683044	1
462.671	0.0530851	1294	0.28391	-0.586747	1	0.00321513	641	-0.688578	-0.654132	-0.142996	0.507111	0.214043	1
462.758	0.299021	70	0.482551	-0.997272	9.90016e-05	0.0155007	151	-0.2157	-1.3201	0.630769	0.149008	0.209322	1
462.866	0.169046	319	0.339978	-0.702621	0.602135	0.00309923	649	-0.66451	-0.872428	-0.068503	0.528111	0.145353	1
462.911	0.0312854	1421	-0.101893	0.210579	1	0	1399.5	0.33685	0.704481	-0.0596902	-0.262887	-0.804167	1
463.99	0.00982485	1592	0.154779	-0.319876	1	0	1399.5	-0.463824	-0.400859	0.307476	0.11329	0.661892	1
464.003	0.0311823	1449	-0.160941	0.332612	1	0	1399.5	-0.246889	0.790359	-0.583525	0.152511	-0.134516	1
464.586	0.0408381	1392	0.0937138	-0.193675	1	0.010139	272	-0.18303	-0.41457	-0.182184	0.305967	-0.651809	1
464.669	0.0530851	1295	0.307099	-0.63467	1	0.000379067	974	-0.575756	-0.718479	-0.161736	0.488614	0.2734	1
464.753	0.338971	45	0.407001	-0.841136	0.0246868	0.012311	228	0.00849916	-1.18977	0.799483	-0.0355269	-0.178116	1
464.9	0.082011	1052	0.228632	-0.472507	1	0	1399.5	-0.146792	-0.0615123	-0.0916943	0.10291	0.299239	1
464.99	0.159239	435	0.361397	-0.746888	0.261752	0	1399.5	-0.550512	-1.05044	0.0366463	0.478033	0.301583	1
465.003	0.213661	190	0.359428	-0.742817	0.284728	0	1399.5	-0.650681	-0.833636	-0.162497	0.523943	0.829421	1
465.96	0.0304828	1460	0.226385	-0.467863	1	0.0057594	465	-0.721558	-0.354145	-0.196867	0.456826	0.272652	1
465.986	0.159239	436	0.364497	-0.753294	0.229191	0.000135418	1014	-0.497867	-0.960599	-0.0576688	0.457581	0.714013	1
466.002	0.213661	191	0.347207	-0.717561	0.463625	0	1399.5	-0.575901	-0.701848	-0.0371389	0.403048	0.725667	1
466.582	0.156219	495	0.255612	-0.528265	1	0.00467792	529	-0.306771	-0.720961	-0.0951213	0.372952	-0.100846	1
466.695	0.0674928	1206	0.326448	-0.674658	0.931203	0	1399.5	-0.500588	-0.749589	-0.188402	0.456534	0.799055	1
466.75	0.259479	127	0.418677	-0.865266	0.012093	0.0121107	231	-0.00295347	-1.1698	0.840955	-0.0459391	-0.402405	1
466.962	0.0530851	1296	0.317877	-0.656946	1	0.00107582	863	-0.599067	-0.608069	-0.210936	0.482445	0.418973	1
467.957	0.213661	192	0.371331	-0.767417	0.1671	0.00130044	832	-0.484612	-1.01982	-0.0528274	0.496883	0.089515	1
468.603	0.0044477	1665	-0.088222	0.182325	1	0.0205575	55	-0.461052	-0.187797	-0.555949	0.523706	-0.623136	1
468.69	0.0810719	1121	0.228638	-0.472519	1	0.00115827	854	-0.571067	-0.392826	-0.269065	0.449378	0.179213	1
468.745	0.324596	57	0.522645	-1.08013	1.63534e-06	0.0166618	119	-0.178882	-1.24965	0.575543	0.151859	-0.0155208	1
468.926	0.0874299	1015	-0.291716	0.602879	1	0.00715998	402	-0.0227122	1.6702	-0.163038	-0.348412	-0.892481	0.0782883
469.934	0.000117992	1755	-0.0446337	0.0922429	1	0	1399.5	-0.533207	1.03633	-0.293716	0.0769539	-0.631186	1
470.598	0.0304828	1461	0.0715059	-0.147779	1	0.0207109	53	-0.545514	-0.466893	-0.412955	0.544238	-0.133982	1
470.606	0.0149894	1555	0.020166	-0.0416764	1	0.0209437	49	-0.537727	-0.439158	-0.50348	0.578682	-0.180757	1
470.627	0.0659299	1223	0.301279	-0.622644	1	0.0109021	256	-0.445923	-0.969582	-0.156146	0.537434	-0.339779	1
470.69	0.0530851	1297	0.271643	-0.561395	1	0.00620125	445	-0.711837	-0.546537	-0.227875	0.516757	0.400767	1
470.772	0.0980084	990	0.364549	-0.7534	0.228762	0.00324599	639	-0.549653	-0.912835	0.0380357	0.429069	0.483422	1
470.92	0.016413	1527	0.231291	-0.478	1	0.00485619	519	-0.650628	-0.0326617	-0.280028	0.398138	-0.15962	1
472.076	0.158999	491	0.326926	-0.675647	0.918683	0.00406084	570	-0.20553	-0.798809	-0.41984	0.494182	0.257667	1
472.092	0.235692	153	0.372754	-0.770358	0.156154	0.000267483	987	-0.476445	-0.897416	-0.113439	0.46569	0.550964	1
472.6	0.0530851	1298	0.165723	-0.342495	1	0.0155852	150	-0.57636	-0.603241	-0.382639	0.587076	-0.271883	1
472.624	0.0874299	1016	0.256715	-0.530544	1	0.0179441	89	-0.394799	-0.95043	-0.382555	0.624741	-0.433033	1
472.684	0.115961	834	0.292685	-0.604882	1	0.00125605	837	-0.611349	-0.700646	-0.204515	0.503266	0.571234	1
472.771	0.158999	492	0.4081	-0.843407	0.0231253	0.0102815	267	-0.537099	-1.07188	0.128651	0.457497	-0.16585	1
473.038	0.0984276	952	0.35768	-0.739206	0.304823	0.000428959	963	-0.517443	-0.987286	-0.109233	0.51802	0.27718	1
474.072	0.0984276	953	0.311571	-0.643913	1	0	1399.5	-0.537047	-0.89737	-0.27214	0.56628	0.510114	1
474.105	0.190366	260	0.353751	-0.731086	0.356946	0	1399.5	-0.435522	-1.03208	-0.145615	0.497506	0.685173	1
474.174	0.00436399	1672	-0.104707	0.216395	1	0.00503819	505	-0.268231	0.427339	-0.406671	0.147049	0.560491	1
474.621	0.00531056	1634	0.152943	-0.316082	1	0.0220485	34	-0.555284	-0.718931	-0.440806	0.643251	-0.344353	1
474.803	0.0311823	1450	0.220521	-0.455744	1	0.0014415	814	-0.532714	-0.341957	-0.303218	0.425748	0.404921	1
475.937	0.159239	437	0.357858	-0.739573	0.302447	0.00036097	976	-0.479439	-0.985238	-0.105199	0.481476	0.687925	1
476.079	0.0425342	1355	0.271293	-0.560672	1	0	1399.5	-0.397543	-0.803546	-0.265501	0.469343	0.800431	1
476.089	0.0408381	1393	0.250002	-0.516671	1	0	1399.5	-0.563888	-0.598771	-0.251592	0.447666	1.21867	1
476.569	0.168188	327	0.0405559	-0.0838156	1	0	1399.5	-0.397789	0.120404	-0.132989	0.188002	-0.158256	1
476.613	0.0231679	1477	0.153025	-0.316251	1	0.0114714	241	-0.638649	-0.42928	-0.333778	0.519797	0.106917	1
476.62	0.0425342	1356	0.161024	-0.332783	1	0.0134994	196	-0.55319	-0.451691	-0.401841	0.524692	0.135553	1
476.804	0.0810719	1122	0.258689	-0.534625	1	0.00128355	835	-0.66265	-0.480615	-0.161612	0.463644	0.0644713	1
476.894	0.115961	835	0.343927	-0.710782	0.521806	0	1399.5	-0.529609	-0.888662	-0.130954	0.503815	0.298257	1
476.918	0.115961	836	0.313873	-0.648671	1	0.0023977	712	-0.665989	-0.732899	-0.166725	0.526194	0.342479	1
477.01	0.0810719	1123	0.31984	-0.661003	1	0.00133909	826	-0.627735	-0.844543	-0.105356	0.515012	0.327447	1
477.085	0.136163	618	0.360997	-0.746059	0.26583	0.00275671	679	-0.54618	-0.999552	-0.121453	0.544188	0.153337	1
478.008	0.0984276	954	0.317137	-0.655417	1	0	1399.5	-0.484259	-0.834643	-0.21638	0.512069	0.29227	1
478.567	0.0527189	1325	-0.0149531	0.0309031	1	0	1399.5	-0.385244	0.361584	-0.208297	0.160445	-0.373932	1
478.614	0.0425342	1357	0.245021	-0.506376	1	0.00739777	394	-0.637583	-0.691716	-0.33779	0.555787	0.95734	1
478.637	0.0147029	1571	0.184801	-0.381922	1	0.0127262	212	-0.552023	-0.645395	-0.438367	0.610326	-0.144606	1
478.644	0.00474606	1645	0.15841	-0.327381	1	0.0112217	251	-0.454385	-0.658407	-0.430748	0.577245	-0.229154	1
478.734	0.0605824	1239	0.229292	-0.47387	1	0	1399.5	0.147012	-0.65839	0.145943	0.0803832	-0.373235	1
479.966	0.0527189	1326	0.0849735	-0.175612	1	0.00555723	483	-0.456183	-0.214671	-0.486567	0.464966	0.0388747	1
480.019	0.115961	837	0.367992	-0.760517	0.195208	0	1399.5	-0.389547	-0.909785	-0.178186	0.481347	0.248661	1
480.049	0.0980084	991	0.304088	-0.628448	1	0.00413132	566	-0.477449	-0.698779	-0.153097	0.457972	-0.0741704	1
480.311	0.280763	109	0.356745	-0.737274	0.315219	0.00161335	791	-0.120268	-0.904761	-0.347663	0.422244	1.00022	1
480.561	0.0984276	955	0.0674004	-0.139294	1	0	1399.5	-0.438691	0.115063	-0.132879	0.200838	-0.0696633	1
480.637	0.0527189	1327	0.206603	-0.426979	1	0.0150811	161	-0.678158	-0.569037	-0.256083	0.555454	-0.264213	1
480.73	0.0219173	1507	0.158081	-0.326701	1	0	1399.5	0.214654	-0.411866	0.0735276	0.0220549	-0.444465	1
480.818	0.0810719	1124	0.266732	-0.551245	1	0.00396392	582	-0.665699	-0.357668	-0.16935	0.425848	0.222296	1
481.045	0.159239	438	0.393796	-0.813845	0.0525277	0.00341324	623	-0.453996	-1.00918	-0.0576994	0.486984	0.0373555	1
481.938	0.0810719	1125	0.296843	-0.613476	1	0.00369791	595	-0.709425	-0.845284	-0.0985242	0.540913	0.373181	1
481.953	0.159239	439	0.322921	-0.66737	1	0	1399.5	-0.653926	-0.851471	-0.0680279	0.501377	0.491605	1
482.006	0.138564	562	0.300801	-0.621654	1	0.0033311	629	-0.51282	-0.777128	-0.189182	0.507471	0.000245501	1
482.058	0.213661	193	0.359865	-0.74372	0.279518	0	1399.5	-0.558157	-0.816031	-0.0893216	0.453718	0.726568	1
482.635	0.0530851	1299	0.270856	-0.559769	1	0.00596439	452	-0.612181	-0.654	-0.297852	0.543527	0.385905	1
482.729	0.0337398	1401	0.182678	-0.377535	1	0	1399.5	0.126841	-0.475679	0.14416	0.0390893	-0.423128	1
482.81	0.0530851	1300	0.301423	-0.622941	1	0	1399.5	-0.550557	-0.587665	-0.159424	0.441892	0.24496	1
482.9	0.416204	18	0.421637	-0.871384	0.0100232	0.0221085	31	-0.0581328	-1.05231	0.84604	-0.0775487	-0.0529518	1
482.936	0.138564	563	0.336243	-0.694902	0.680257	0.00134978	824	-0.411505	-0.768978	-0.164909	0.451875	0.0656284	1
483.949	0.0659299	1224	0.312291	-0.645401	1	0	1399.5	-0.596043	-0.748552	-0.0917967	0.484659	-0.000214178	1
483.971	0.115961	838	0.357664	-0.739173	0.304842	0.000215756	998	-0.513333	-0.966392	-0.06073	0.481387	0.403181	1
484.724	0.138564	564	0.28386	-0.586644	1	0	1399.5	-0.133847	-0.693059	0.0271887	0.246845	-0.226501	1
484.846	0.0980084	992	0.310588	-0.641882	1	0	1399.5	-0.507042	-0.579151	-0.143751	0.40323	0.500925	1
484.894	0.541859	1	0.489992	-1.01265	4.99588e-05	0.0166407	120	-0.264328	-1.11365	0.750761	0.0442184	0.360301	1
485.969	0.115961	839	0.324455	-0.670541	0.986119	0.00131377	831	-0.636544	-0.872054	-0.0922223	0.514396	0.444588	1
485.986	0.159239	440	0.305174	-0.630693	1	0.000766072	905	-0.586412	-0.650167	-0.228329	0.510492	0.155254	1
486.024	0.159239	441	0.354428	-0.732485	0.347203	0	1399.5	-0.598186	-0.763417	-0.111909	0.473758	0.536162	1
486.602	0.136163	619	0.264859	-0.547376	1	0.0114421	242	-0.454724	-0.894474	-0.261072	0.561792	-0.182263	1
486.746	0.0844218	1034	0.311162	-0.643068	1	0.00589061	458	-0.461343	-0.772346	-0.312221	0.541942	0.0662432	1
487.164	0.236601	149	0.427896	-0.884319	0.00665793	0.012527	219	-0.298012	-1.24385	0.0183169	0.416351	0.920647	1
488.602	0.0984276	956	0.231558	-0.478552	1	0.00639309	431	-0.603456	-0.554807	-0.275055	0.489588	0.625691	1
488.622	0.0659299	1225	0.2632	-0.543947	1	0.000711513	912	-0.662477	-0.45658	-0.133055	0.423423	0.477963	1
488.744	0.0844218	1035	0.279779	-0.578211	1	0.0040334	575	-0.575403	-0.796186	-0.229668	0.53797	0.379642	1
488.93	0.190366	261	0.372652	-0.770147	0.156873	0.000746633	908	-0.476931	-1.02235	-0.0619328	0.478711	0.515937	1
488.943	0.213661	194	0.32309	-0.667719	1	0.000513479	947	-0.488847	-0.800871	-0.22275	0.501714	0.407505	1
490	0.213661	195	0.343119	-0.709112	0.537168	0.00030876	981	-0.581017	-0.841703	-0.14047	0.51894	0.205304	1
490.017	0.115961	840	0.361269	-0.746623	0.262858	0	1399.5	-0.450447	-0.922705	-0.159771	0.49796	0.280361	1
490.768	0.324596	58	0.462325	-0.955473	0.000549265	0.00622009	443	-0.620968	-0.966004	0.160609	0.402398	0.707308	1
492.621	0.0810719	1126	0.251194	-0.519135	1	0.00193902	748	-0.613618	-0.628413	-0.215627	0.494695	0.447091	1
492.709	0.115961	841	0.330534	-0.683104	0.824565	0.00160269	792	-0.487847	-0.868626	-0.206921	0.526796	0.121034	1
494.618	0.0437189	1345	0.198851	-0.410958	1	0.0118453	234	-0.484133	-0.675737	-0.395049	0.576095	-0.220012	1
494.708	0.199687	246	0.122585	-0.253343	1	0	1399.5	-0.286681	0.212543	-0.144045	0.122185	-0.107238	1
495.022	0.136163	620	0.352595	-0.728697	0.373093	0	1399.5	-0.502804	-0.936269	-0.112174	0.489345	0.485534	1
496.005	0.115961	842	0.337761	-0.69804	0.648581	0	1399.5	-0.469077	-0.899563	-0.206096	0.513696	0.423344	1
496.616	0.0530851	1301	0.215996	-0.446391	1	0.00769793	378	-0.727486	-0.379558	-0.3058	0.521671	0.200149	1
496.708	0.0844218	1036	0.00820946	-0.0169662	1	0	1399.5	-0.110276	0.454418	-0.114857	-0.00783342	-0.531222	1
497.925	0.115961	843	0.356903	-0.737599	0.313743	0	1399.5	-0.499703	-0.899662	-0.109669	0.468437	0.655117	1
498.032	0.159239	442	0.292566	-0.604636	1	0.000548395	937	-0.464386	-0.636827	-0.162258	0.376427	1.25365	1
498.056	0.0810719	1127	0.318198	-0.657609	1	0	1399.5	-0.407709	-1.04329	-0.148708	0.49798	0.550923	1
498.071	0.213661	196	0.344887	-0.712766	0.505246	0	1399.5	-0.39619	-0.944085	-0.0956662	0.440635	0.537355	1
498.636	0.115961	844	0.334996	-0.692325	0.707762	0.00162296	789	-0.563682	-0.831813	-0.162039	0.504121	0.53418	1
498.703	0.0563181	1249	0.0907704	-0.187592	1	0	1399.5	-0.155042	0.0707537	-0.0790952	0.0986254	-0.464368	1
498.875	0.0563181	1250	0.264734	-0.547117	1	0	1399.5	0.329077	-0.481607	0.335897	-0.134739	-0.272423	1
499.019	0.138564	565	0.333863	-0.689984	0.737011	0.00304202	654	-0.525813	-0.91039	-0.192944	0.486026	1.39174	1
499.171	0.0550204	1264	0.194854	-0.402699	1	0.00282097	672	-0.446225	-0.41596	-0.342271	0.389996	1.29835	1
499.872	0.131359	642	0.467049	-0.965235	0.000375441	0.00900918	318	-0.418975	-1.05799	0.159848	0.379856	0.124278	1
499.949	0.0674928	1207	0.329833	-0.681655	0.839744	0	1399.5	-0.505962	-0.791573	-0.228769	0.504079	0.499154	1
500.635	0.0311823	1451	0.159111	-0.328829	1	0.00654322	423	-0.628417	-0.260839	-0.281631	0.445424	0.0547763	1
500.813	0.115961	845	0.296644	-0.613065	1	0	1399.5	-0.539236	-0.674634	-0.213959	0.483595	0.345795	1
500.871	0.213661	197	0.405204	-0.837422	0.0274543	0.00829818	355	0.29899	-0.844203	0.206139	0.0456022	-0.345731	1
502.633	0.0810719	1128	0.163185	-0.337248	1	0.000939254	884	-0.605363	-0.0338194	-0.254083	0.33941	0.459044	1
503.949	0.159239	443	0.340852	-0.704428	0.581036	0	1399.5	-0.54632	-0.858057	-0.0592641	0.453371	0.590741	1
504.029	0.115961	846	0.350303	-0.72396	0.410685	0	1399.5	-0.589721	-0.919176	-0.0605593	0.495501	0.432888	1
504.632	0.0530851	1302	0.246543	-0.509521	1	0.00188167	755	-0.580921	-0.436182	-0.211126	0.427642	0.395231	1
504.891	0.0677401	1178	0.348772	-0.720795	0.435018	0	1399.5	-0.532507	-0.718723	0.251444	0.295398	-0.145416	1
505.999	0.115961	847	0.348197	-0.719607	0.445356	0	1399.5	-0.535237	-0.890959	-0.0487477	0.44891	0.688026	1
506.629	0.0659299	1226	0.264109	-0.545825	1	7.48077e-05	1022	-0.541528	-0.735041	-0.228008	0.515989	0.186777	1
506.747	0.11462	894	0.288991	-0.597249	1	0.00939119	302	-0.342202	-0.500035	-0.324942	0.43106	-0.0650046	1
506.834	0.190366	262	0.35736	-0.738544	0.308244	0.000952374	882	-0.60881	-0.731533	-0.016357	0.448776	-0.0010404	1
506.89	0.0926756	1004	0.382053	-0.789576	0.0980438	0	1399.5	-0.606722	-0.652941	0.0279704	0.386797	0.368982	1
506.938	0.115961	848	0.354184	-0.731981	0.350475	0	1399.5	-0.550545	-0.810388	-0.0900448	0.473317	0.227476	1
508.741	0.0984276	957	0.343401	-0.709696	0.532034	0	1399.5	-0.594535	-0.654819	-0.033421	0.39821	0.656995	1
509.946	0.11462	895	0.335075	-0.692488	0.70595	0.00133774	827	-0.538937	-0.977975	-0.105365	0.476475	1.22702	1
510.951	0.115961	849	0.350568	-0.724506	0.405971	0.000735683	909	-0.596957	-0.839701	-0.161631	0.518601	0.539547	1
512.764	0.104359	901	0.337613	-0.697733	0.650679	0	1399.5	-0.518458	-0.678751	-0.223252	0.452907	0.941638	1
514.758	0.0980084	993	0.265288	-0.548262	1	0.00120722	845	-0.515075	-0.423327	-0.22776	0.415152	0.219972	1
514.848	0.0412243	1376	0.0410029	-0.0847394	1	0	1399.5	0.132543	0.511126	-0.165806	-0.0848603	-0.686978	1
516.044	0.159239	444	0.318073	-0.65735	1	0	1399.5	-0.592396	-0.804004	-0.18104	0.520454	0.444052	1
516.608	0.115961	850	0.325407	-0.672508	0.956238	0.00357803	602	-0.655522	-0.88085	0.0119456	0.489332	0.133835	1
516.846	0.156219	496	0.318424	-0.658077	1	0	1399.5	-0.424392	-0.467365	-0.124379	0.342322	0.254363	1
517.028	0.136163	621	0.34101	-0.704755	0.578344	0	1399.5	-0.405207	-0.880567	-0.21701	0.50009	0.193267	1
520.017	0.213661	198	0.29397	-0.607537	1	0.000472077	958	-0.543805	-0.762422	-0.185336	0.481861	0.65926	1
520.03	0.138564	566	0.30217	-0.624485	1	0.00180739	772	-0.566176	-0.72794	-0.188669	0.464271	1.03403	1
520.547	0.0932606	1003	0.120874	-0.249806	1	0.0075644	387	-0.5591	-0.36739	-0.201522	0.416539	-0.0549478	1
520.866	0.0304828	1462	0.162546	-0.335929	1	0	1399.5	-0.527533	0.432698	-0.175464	0.188482	-0.579407	1
521.003	0.0984276	958	0.329489	-0.680945	0.847508	0	1399.5	-0.595248	-0.865677	-0.121882	0.513336	0.394812	1
521.98	0.136163	622	0.325709	-0.673132	0.946846	0.00327919	633	-0.550309	-0.903779	-0.157495	0.522039	0.437275	1
522.048	0.138564	567	0.301614	-0.623336	1	0	1399.5	-0.444565	-0.760247	-0.273529	0.43632	1.69058	1
522.543	0.104359	902	0.146441	-0.302644	1	0.0131116	203	-0.482861	-0.53194	-0.29774	0.483983	-0.131718	1
522.916	0.159239	445	0.323185	-0.667915	1	0.00099807	874	-0.583932	-0.691142	-0.181988	0.49373	0.269858	1
523.048	0.136163	623	0.364161	-0.752599	0.232416	0	1399.5	-0.515987	-0.950224	-0.0272098	0.472995	0.168451	1
524.653	0.285253	98	0.364354	-0.752999	0.230663	0	1399.5	-0.551715	-0.80704	-0.119753	0.460686	0.779087	1
525.927	0.0984276	959	0.334794	-0.691907	0.71279	0	1399.5	-0.545139	-0.788088	-0.131534	0.465619	0.626985	1
525.947	0.0810719	1129	0.319138	-0.659553	1	0	1399.5	-0.425987	-0.959905	-0.19098	0.500154	0.573885	1
526.104	0.115961	851	0.336627	-0.695696	0.672109	0	1399.5	-0.519129	-0.896143	-0.131624	0.504989	0.241359	1
526.653	0.182187	294	0.338122	-0.698785	0.641524	0	1399.5	-0.510655	-0.770605	-0.214243	0.485266	0.660719	1
526.886	0.0218195	1516	0.128477	-0.265518	1	0.00179652	775	-0.637009	0.488584	-0.337741	0.278811	-0.31305	1
527.958	0.0980084	994	0.342609	-0.708058	0.548752	0.000577063	928	-0.487822	-0.841585	-0.218475	0.495137	0.738961	1
528.133	0.213661	199	0.341096	-0.704932	0.577064	0.000502497	951	-0.711621	-0.824407	-0.0929177	0.516636	0.719233	1
528.65	0.0810719	1130	0.315646	-0.652335	1	0	1399.5	-0.546585	-0.691797	-0.10217	0.420372	0.717352	1
528.884	0.0810719	1131	0.306117	-0.632641	1	0.0018371	767	-0.563709	-0.547885	-0.190499	0.445032	0.356297	1
528.937	0.0984276	960	0.309822	-0.640298	1	0.00132963	830	-0.642615	-0.868074	-0.13994	0.558865	0.0125857	1
528.96	0.213661	200	0.339116	-0.700839	0.619783	4.74173e-05	1026	-0.539602	-1.00033	-0.151799	0.530525	0.695786	1
529.055	0.149445	513	0.393486	-0.813204	0.0534259	0.00300407	659	-0.38534	-0.841226	0.0828759	0.353367	-0.119397	1
529.117	0.0984276	961	0.311171	-0.643087	1	0	1399.5	-0.504166	-0.791458	-0.188061	0.482231	0.535847	1
530.579	0.102876	912	0.19466	-0.402298	1	0.00894306	322	-0.514082	-0.825748	-0.238321	0.545848	-0.0124585	1
530.647	0.115961	852	0.327185	-0.676183	0.91043	0.000346321	979	-0.561289	-0.728409	-0.104088	0.445426	0.547697	1
532.025	0.159239	446	0.37641	-0.777913	0.130697	0.0035496	606	-0.543436	-1.0293	-0.134184	0.522442	0.893844	1
532.578	0.0412243	1377	0.182508	-0.377184	1	0.00792207	365	-0.610743	-0.556372	-0.184482	0.485747	-0.131697	1
532.762	0.138564	568	0.345858	-0.714773	0.489313	0	1399.5	-0.527606	-0.923067	-0.0946873	0.488946	0.438251	1
534.572	0.0659299	1227	0.262449	-0.542395	1	0.00478372	523	-0.62537	-0.539901	-0.353389	0.550224	0.221558	1
536.01	0.159239	447	0.308121	-0.636783	1	0.00398016	580	-0.635615	-0.675355	-0.135246	0.499419	0.00170075	1
536.057	0.0980084	995	0.318155	-0.65752	1	0.000114557	1015	-0.554993	-0.854777	-0.239295	0.540858	0.60354	1
536.597	0.082011	1053	0.267223	-0.552261	1	0.0105861	263	-0.634317	-0.771709	-0.207525	0.575912	-0.314105	1
538.017	0.159239	448	0.349695	-0.722703	0.42026	0	1399.5	-0.611487	-0.845263	0.00068773	0.44114	0.692661	1
538.042	0.0218195	1517	0.162572	-0.335982	1	0.00360688	601	-0.408145	-0.356638	-0.491535	0.408483	1.74219	1
538.598	0.0527189	1328	0.263642	-0.544861	1	0.00903501	317	-0.620892	-0.581232	-0.209757	0.502242	0.00501789	1
538.687	0.0730072	1164	0.221805	-0.458397	1	0.00956068	294	-0.397942	-0.506194	-0.221021	0.418355	-0.354544	1
538.776	0.136163	624	0.322681	-0.666874	1	0	1399.5	-0.587679	-0.833567	-0.108631	0.483411	0.637509	1
539.016	0.115961	853	0.304314	-0.628916	1	0	1399.5	-0.520145	-0.808056	-0.148963	0.479525	0.429111	1
539.042	0.0810719	1132	0.325399	-0.672491	0.956238	0	1399.5	-0.548605	-0.860132	-0.113213	0.487997	0.433813	1
540.058	0.159239	449	0.329518	-0.681004	0.847243	0	1399.5	-0.497592	-1.05006	-0.200477	0.56905	0.335797	1
540.768	0.159239	450	0.364718	-0.75375	0.227304	0	1399.5	-0.526076	-0.858893	-0.106428	0.478443	0.378936	1
541.058	0.115961	854	0.302144	-0.62443	1	0	1399.5	-0.493695	-0.720127	-0.198133	0.478126	0.211017	1
541.924	0.115961	855	0.326173	-0.674091	0.933207	0	1399.5	-0.638346	-0.861764	-0.0411835	0.477707	0.657335	1
543.94	0.115961	856	0.341567	-0.705905	0.56821	0	1399.5	-0.561383	-0.759869	-0.167169	0.486275	0.510196	1
543.958	0.0659299	1228	0.304643	-0.629596	1	0.000669966	919	-0.705481	-0.733794	-0.0619704	0.471672	0.761215	1
544.031	0.138564	569	0.339385	-0.701395	0.614689	0.00564636	473	-0.570444	-0.877574	-0.100473	0.519585	-0.0775439	1
544.102	0.207804	242	0.357606	-0.739052	0.305485	0.00685824	416	-0.0420874	-1.19944	-0.222365	0.457808	0.143	1
544.121	0.213661	201	0.35446	-0.73255	0.346939	0.000169947	1007	-0.580852	-0.919818	-0.146226	0.522819	0.648795	1
545.031	0.159239	451	0.353846	-0.731282	0.355603	0	1399.5	-0.548914	-0.828879	-0.102422	0.465985	0.603123	1
545.109	0.159239	452	0.336046	-0.694495	0.684376	0	1399.5	-0.444751	-0.958513	-0.065993	0.455675	0.399847	1
547.921	0.136163	625	0.359244	-0.742438	0.286858	0.00313082	645	-0.288998	-1.07484	-0.154181	0.484077	0.137202	1
548.104	0.213661	202	0.336897	-0.696255	0.665993	0	1399.5	-0.49199	-0.87955	-0.184949	0.494638	0.6753	1
549.087	0.159239	453	0.345647	-0.714337	0.492221	9.50256e-05	1019	-0.579456	-0.803188	-0.104064	0.487173	0.264785	1
549.206	0.213661	203	0.386816	-0.799419	0.0766704	0	1399.5	-0.487858	-0.972547	-0.161007	0.515134	0.53039	1
549.945	0.159239	454	0.292368	-0.604228	1	8.95835e-05	1020	-0.561356	-0.833187	-0.125549	0.498434	0.278359	1
550.095	0.213661	204	0.351328	-0.726079	0.39299	5.15478e-05	1025	-0.43341	-0.938596	-0.190399	0.505562	0.386042	1
550.579	0.169046	320	0.323295	-0.668142	1	0	1399.5	-0.552263	-0.769544	-0.100284	0.444965	0.69395	1
552.577	0.0810719	1133	0.29608	-0.611899	1	8.37984e-06	1032	-0.51274	-0.585198	-0.225583	0.441603	0.595278	1
552.666	0.115961	857	0.295216	-0.610112	1	0.00159683	793	-0.626792	-0.593859	-0.158886	0.467456	0.349779	1
553.127	0.159239	455	0.347739	-0.718661	0.45278	0	1399.5	-0.536239	-0.82155	-0.14454	0.488668	0.402582	1
554.039	0.115961	858	0.366529	-0.757494	0.209094	0	1399.5	-0.553622	-0.922682	-0.156625	0.517899	0.655429	1
554.109	0.11837	686	0.344733	-0.712448	0.507817	0.00414689	565	-0.476409	-1.04049	-0.0741424	0.496281	0.373761	1
554.126	0.0810719	1134	0.351915	-0.727292	0.383763	0	1399.5	-0.523739	-0.833218	0.0118087	0.401057	0.648941	1
554.577	0.0984276	962	0.297403	-0.614632	1	0.0028013	673	-0.51128	-0.69048	-0.191844	0.469166	0.299083	1
554.663	0.136163	626	0.310726	-0.642168	1	0	1399.5	-0.429535	-0.623441	-0.0436119	0.36066	0.0391928	1
556.051	0.115961	859	0.221227	-0.457202	1	0.0011809	850	-0.38124	-0.813376	-0.396044	0.546588	0.412285	1
556.601	0.0984276	963	0.29343	-0.606422	1	0	1399.5	-0.450515	-0.76629	-0.316028	0.534079	0.146488	1
558.05	0.115961	860	0.315484	-0.652001	1	0	1399.5	-0.549815	-0.840377	-0.0462424	0.460348	0.235905	1
558.596	0.0980084	996	0.268097	-0.554068	1	0.00442896	545	-0.56607	-0.40061	-0.11356	0.395665	-0.241154	1
559.934	0.0810719	1135	0.314243	-0.649435	1	0.0018533	761	-0.525472	-0.858156	-0.196171	0.53296	0.122272	1
560.018	0.0810719	1136	0.242122	-0.500385	1	0.00416997	562	-0.622311	-0.358379	-0.307844	0.461792	0.509565	1
560.595	0.138564	570	0.270925	-0.559912	1	0.00176045	777	-0.637914	-0.498596	-0.121042	0.411797	0.65758	1
561.018	0.285253	99	0.383122	-0.791786	0.0929128	0.000428204	964	-0.501064	-1.06296	-0.0369784	0.481662	0.641168	1
562.011	0.213661	205	0.343829	-0.71058	0.523092	0	1399.5	-0.613295	-0.767797	-0.169642	0.500707	0.694705	1
562.034	0.115961	861	0.334893	-0.692112	0.710336	0	1399.5	-0.505197	-0.833619	-0.0844852	0.444948	0.544236	1
562.122	0.159239	456	0.308248	-0.637047	1	0	1399.5	-0.49477	-0.734018	-0.167029	0.469672	0.169452	1
562.587	0.0530851	1303	0.290373	-0.600105	1	0	1399.5	-0.51491	-0.73265	-0.240281	0.510088	0.206153	1
563.044	0.115961	862	0.368792	-0.762171	0.188727	0.00118498	849	-0.516571	-0.839803	-0.150759	0.469305	0.82358	1
563.1	0.159239	457	0.365796	-0.755979	0.21645	0.0012264	841	-0.513126	-0.997797	-0.0208532	0.471103	0.407153	1
564.044	0.115961	863	0.332504	-0.687174	0.768721	0.00251611	702	-0.522162	-0.94492	-0.0815647	0.494108	0.286206	1
564.587	0.0311823	1452	0.282515	-0.583864	1	0.00272312	683	-0.681837	-0.706547	-0.117685	0.486799	0.648047	1
564.794	0.138564	571	0.36195	-0.748031	0.255986	0.00353591	608	-0.43159	-1.11668	0.0245922	0.462788	0.188324	1
565.93	0.159239	458	0.335528	-0.693425	0.695114	0	1399.5	-0.587443	-0.744006	-0.125778	0.470229	0.546551	1
569.113	0.115961	864	0.328877	-0.679679	0.863056	0.000356603	978	-0.58369	-0.817263	0.00388656	0.419897	0.716408	1
570.1	0.149445	514	0.32393	-0.669455	1	0.00173662	782	-0.503992	-0.906599	-0.156316	0.528079	-0.0549771	1
571.132	0.136163	627	0.343316	-0.709519	0.53295	0	1399.5	-0.514332	-0.920515	-0.078549	0.483247	0.275039	1
571.289	0.299021	71	0.368343	-0.761243	0.192546	0.00636412	436	-0.412562	-1.00639	-0.0871756	0.301546	3.87813	0.00221868
572.119	0.082011	1054	0.336912	-0.696285	0.665993	0	1399.5	-0.440432	-0.841544	-0.0322179	0.404992	0.390074	1
572.138	0.138564	572	0.355461	-0.73462	0.332269	0	1399.5	-0.487006	-0.852718	-0.111457	0.466473	0.330985	1
573.113	0.149445	515	0.361833	-0.747787	0.257292	0.00389419	587	-0.472882	-1.10981	-0.133987	0.524688	0.763327	1
574.119	0.0980084	997	0.311426	-0.643615	1	0.000595841	926	-0.493911	-0.908494	-0.0925415	0.486971	0.101275	1
574.712	0.213661	206	0.314244	-0.649438	1	0.000496568	952	-0.546994	-0.597807	-0.195008	0.465805	0.130979	1
575.117	0.0810719	1137	0.285783	-0.590617	1	0.0038315	590	-0.726347	-0.849267	-0.0926403	0.559743	0.0781899	1
575.994	0.115961	865	0.357312	-0.738445	0.308734	0.0015422	801	-0.614081	-0.866747	-0.0556152	0.490892	0.360557	1
576.047	0.115961	866	0.318568	-0.658374	1	0	1399.5	-0.615108	-0.65176	-0.197398	0.489826	0.519059	1
577.129	0.159239	459	0.3673	-0.759087	0.201846	0.000410184	970	-0.486822	-0.880666	-0.112606	0.486013	0.0983531	1
578.023	0.0810719	1138	0.276466	-0.571363	1	0.00192654	751	-0.601521	-0.763862	-0.297628	0.552472	0.769699	1
578.041	0.0810719	1139	0.262581	-0.542668	1	0.00541915	488	-0.55211	-0.697011	-0.275025	0.51281	0.580191	1
579.03	0.115961	867	0.325239	-0.672161	0.960208	0.000989821	875	-0.667552	-0.836487	-0.0900427	0.518752	0.365971	1
584.612	0.190366	263	0.360942	-0.745947	0.266353	3.13679e-06	1034	-0.501965	-0.808458	-0.157331	0.480983	0.339144	1
584.846	0.082011	1055	0.351442	-0.726313	0.391487	0.00180816	771	-0.495312	-0.881275	0.0582593	0.419453	-0.140954	1
585.103	0.136163	628	0.341811	-0.706409	0.564716	0	1399.5	-0.545261	-0.943348	-0.0486938	0.476807	0.496166	1
585.145	0.0984276	964	0.34815	-0.719509	0.445991	0.00367811	596	-0.589753	-0.961766	-0.14899	0.552399	0.378138	1
586.13	0.213661	207	0.338787	-0.700159	0.625555	0	1399.5	-0.502119	-0.910379	-0.201912	0.534749	0.268617	1
586.612	0.115961	868	0.341914	-0.706623	0.562559	0	1399.5	-0.519145	-0.899745	-0.167373	0.516548	0.37785	1
587.124	0.0810719	1140	0.264541	-0.546718	1	0	1399.5	-0.508635	-0.655414	-0.188896	0.462953	0.168512	1
588.111	0.159239	460	0.272442	-0.563046	1	0.00121857	844	-0.651498	-0.680936	-0.163238	0.498501	0.461455	1
588.131	0.0984276	965	0.323177	-0.667899	1	0	1399.5	-0.553676	-0.806996	0.0564976	0.392078	0.472762	1
588.86	0.149445	516	0.380469	-0.786303	0.106302	0.00347507	617	-0.401987	-1.0059	-0.0414809	0.442229	0.3793	1
589.109	0.182187	295	0.329726	-0.681433	0.842072	0	1399.5	-0.524394	-0.898372	-0.0735525	0.482026	0.198364	1
590.085	0.173801	305	0.353509	-0.730586	0.360515	0	1399.5	-0.560026	-0.854575	-0.151724	0.512501	0.362382	1
590.137	0.0425342	1358	0.178464	-0.368827	1	0	1399.5	-0.575361	-0.596468	0.409843	0.166243	0.59216	1
592.203	0.0527189	1329	0.26224	-0.541963	1	0.00328117	632	-0.375329	-0.663357	-0.136529	0.405458	-0.166567	1
593.134	0.0984276	966	0.334744	-0.691804	0.713724	0.00156807	798	-0.58092	-0.7864	-0.163594	0.476612	0.992845	1
593.995	0.0810719	1141	0.270894	-0.559848	1	0.000518953	946	-0.652869	-0.678145	-0.133354	0.466708	0.824511	1
594.104	0.159239	461	0.341732	-0.706247	0.565529	0.000413851	968	-0.613423	-0.969409	-0.144219	0.544273	0.736288	1
594.13	0.115961	869	0.337464	-0.697425	0.653323	0.00392983	584	-0.665989	-0.804187	-0.127405	0.514965	0.612816	1
595.135	0.115961	870	0.318164	-0.657538	1	0	1399.5	-0.541177	-0.806364	-0.179642	0.500789	0.447444	1
596.15	0.119857	667	0.315637	-0.652317	1	0.000679019	918	-0.530519	-0.764157	-0.105878	0.468484	0.0497047	1
597.145	0.239247	139	0.366274	-0.756967	0.211633	0	1399.5	-0.485078	-0.92931	-0.0851644	0.460968	0.627799	1
597.306	0.235692	154	0.418908	-0.865743	0.0119228	0.00854782	341	-0.521833	-1.12249	0.142154	0.333497	2.48463	0.323606
598.737	0.213661	208	0.358262	-0.740409	0.299111	0	1399.5	-0.572402	-0.960067	-0.00794781	0.473197	0.481957	1
599.13	0.159239	462	0.342514	-0.707863	0.550399	0	1399.5	-0.508563	-0.778016	-0.0555516	0.429435	0.273992	1
599.322	0.0605824	1240	0.282811	-0.584477	1	0	1399.5	0.15765	-1.15692	0.258519	0.0317603	2.42816	1
600.013	0.131359	643	0.333247	-0.68871	0.751029	0	1399.5	-0.486076	-0.631581	-0.0751864	0.353031	1.01631	1
600.324	0.0874299	1017	0.31887	-0.658997	1	0	1399.5	-0.103059	-1.0521	0.195083	0.125769	2.54511	1
601.147	0.0980084	998	0.327828	-0.677512	0.892719	0	1399.5	-0.641344	-0.909404	-0.146502	0.545971	0.586798	1
602.012	0.0810719	1142	0.33708	-0.696633	0.662439	0.0100952	273	-0.632611	-0.972917	-0.144392	0.587644	0.00178917	1
602.128	0.182187	296	0.358201	-0.740282	0.299371	0	1399.5	-0.529935	-0.898288	-0.0632489	0.432579	1.17753	1
604.841	0.182187	297	0.304586	-0.629478	1	0	1399.5	-0.47343	-0.536302	-0.113742	0.363617	0.506706	1
606.074	0.0984276	967	0.343861	-0.710646	0.522748	0	1399.5	-0.556026	-0.791396	-0.0390007	0.401257	1.16019	1
606.138	0.115961	871	0.256368	-0.529826	1	0	1399.5	-0.530105	-0.750711	0.237083	0.265423	0.800397	1
608.092	0.213661	209	0.387346	-0.800515	0.0746097	0	1399.5	-0.545825	-0.910652	-0.0974847	0.489602	0.523718	1
609.125	0.138564	573	0.344724	-0.712429	0.507817	0.0015948	794	-0.585084	-0.935453	-0.122337	0.507451	0.860288	1
609.156	0.213661	210	0.328391	-0.678675	0.875801	0.00237286	714	-0.657473	-0.798082	-0.0661688	0.478997	0.651019	1
610.066	0.138564	574	0.318611	-0.658464	1	0	1399.5	-0.479335	-0.718845	-0.221847	0.431057	1.31403	1
610.094	0.159239	463	0.356444	-0.736651	0.319332	0.00559144	480	-0.576457	-1.01169	-0.0650405	0.528581	0.232041	1
610.859	0.0984276	968	0.308658	-0.637893	1	0	1399.5	-0.458552	-0.618548	-0.201189	0.430536	0.350337	1
611.136	0.115961	872	0.278876	-0.576344	1	0	1399.5	-0.378967	-0.832876	-0.232078	0.465362	0.577177	1
612.144	0.159239	464	0.325855	-0.673434	0.942105	0	1399.5	-0.56101	-0.928182	-0.0852807	0.476233	0.909076	1
613.145	0.159239	465	0.3344	-0.691092	0.722382	0.00150783	807	-0.513391	-0.789276	-0.22402	0.494377	0.701068	1
618.002	0.138564	575	0.33466	-0.691631	0.715712	0	1399.5	-0.496007	-0.795812	-0.0256593	0.41175	0.352768	1
620.025	0.182187	298	0.380714	-0.786808	0.104993	0.00249273	704	-0.45211	-0.98941	-0.00332393	0.441639	0.312157	1
623.14	0.159239	466	0.341395	-0.705549	0.571694	0	1399.5	-0.567648	-0.83321	-0.00651735	0.428861	0.599536	1
623.986	0.190366	264	0.339287	-0.701194	0.616844	0	1399.5	-0.645679	-0.846727	0.00569615	0.457946	0.571969	1
624.095	0.182187	299	0.335951	-0.694298	0.685324	0	1399.5	-0.492136	-0.845805	-0.128053	0.465737	0.511973	1
625.155	0.138564	576	0.329823	-0.681634	0.839744	0.00196272	746	-0.487312	-0.90933	-0.16972	0.52061	0.118864	1
627.133	0.115961	873	0.301806	-0.623732	1	0	1399.5	-0.567893	-0.804235	-0.165228	0.510081	0.309142	1
628.078	0.0810719	1143	0.334426	-0.691147	0.722382	0	1399.5	-0.465204	-0.820164	-0.242289	0.510028	0.354915	1
628.134	0.182187	300	0.314016	-0.648965	1	0	1399.5	-0.517174	-0.56099	-0.125068	0.396381	0.430013	1
629.05	0.138564	577	0.30969	-0.640026	1	0.000112058	1016	-0.627109	-0.895087	-0.0291583	0.465964	0.893732	1
629.08	0.0810719	1144	0.285198	-0.589408	1	0.00403547	574	-0.671156	-0.609444	-0.107928	0.463176	0.378483	1
629.1	0.0810719	1145	0.32623	-0.674208	0.932481	0.00216796	733	-0.642702	-0.793675	-0.0674456	0.498957	0.100014	1
629.14	0.138564	578	0.318213	-0.65764	1	0	1399.5	-0.521874	-0.789485	-0.0860438	0.444771	0.432155	1
630.08	0.0810719	1146	0.30137	-0.62283	1	0.00328786	630	-0.613821	-0.825983	-0.126101	0.508207	0.455128	1
631.067	0.159239	467	0.368122	-0.760786	0.19432	0.00349348	614	-0.592719	-0.881384	-0.128726	0.534868	0.0850899	1
633.091	0.0984276	969	0.312226	-0.645266	1	0.000218451	994	-0.557312	-0.727423	-0.219015	0.442328	1.72429	1
633.123	0.115961	874	0.318161	-0.657532	1	0	1399.5	-0.526583	-0.983086	-0.116289	0.511115	0.540638	1
634.076	0.115961	875	0.318581	-0.658401	1	0.00198669	744	-0.455199	-0.858184	-0.168707	0.35613	2.99902	0.439149
635.072	0.138564	579	0.319873	-0.661071	1	0.0041093	569	-0.667246	-0.713561	-0.131001	0.478734	0.875932	1
636.016	0.115961	876	0.341145	-0.705032	0.576274	0	1399.5	-0.506386	-0.916308	-0.0490299	0.461485	0.348053	1
639.994	0.138564	580	0.352737	-0.72899	0.370887	0	1399.5	-0.529265	-0.922403	-0.0834822	0.465064	0.837022	1
641.151	0.182187	301	0.321857	-0.665171	1	0	1399.5	-0.545013	-0.76408	-0.107878	0.456307	0.440909	1
641.992	0.159239	468	0.358188	-0.740256	0.299371	0.00090284	887	-0.490016	-1.02682	-0.117093	0.52779	0.168408	1
642.083	0.159239	469	0.357277	-0.738373	0.309031	0	1399.5	-0.642877	-0.865868	0.0441159	0.437962	0.699866	1
645.086	0.213661	211	0.390805	-0.807664	0.0620076	0	1399.5	-0.495403	-0.917895	-0.062869	0.46068	0.424995	1
646.072	0.0984276	970	0.311539	-0.643847	1	0.0011761	851	-0.505079	-0.965565	-0.151026	0.526643	0.284772	1
647.053	0.159239	470	0.338171	-0.698887	0.641182	0.00184549	763	-0.496358	-0.958714	-0.105191	0.500722	0.259888	1
649.086	0.00474606	1646	0.0609821	-0.12603	1	0.00480187	522	-0.491565	-0.0722967	-0.533112	0.431616	0.633492	1
650.072	0.0677401	1179	0.223071	-0.461013	1	0	1399.5	-0.382483	-0.551779	-0.386349	0.408147	1.66294	1
651.045	0.159239	471	0.354944	-0.733551	0.339557	0	1399.5	-0.473593	-1.01565	-0.0921126	0.473393	0.862536	1
651.108	0.285253	100	0.355356	-0.734403	0.333451	0	1399.5	-0.503296	-0.994107	-0.171301	0.528392	0.607786	1
652.08	0.159239	472	0.360206	-0.744426	0.275303	0.00237084	715	-0.591151	-0.815184	-0.165308	0.496	0.857401	1
652.107	0.0810719	1147	0.323257	-0.668063	1	0	1399.5	-0.552406	-0.826237	-0.126924	0.483469	0.493075	1
653.08	0.115961	877	0.360613	-0.745268	0.270464	0.00372822	593	-0.610563	-0.864781	-0.117623	0.523704	0.251626	1
656.051	0.190366	265	0.342232	-0.70728	0.556345	0.00173397	783	-0.579068	-0.881726	-0.139321	0.513192	0.539095	1
657.099	0.213661	212	0.367274	-0.759033	0.201975	0.000381363	973	-0.570283	-0.978715	-0.110483	0.505534	0.923184	1
657.977	0.159239	473	0.357426	-0.738679	0.307493	0	1399.5	-0.605118	-0.918341	-0.106983	0.509126	0.729175	1
658.104	0.159239	474	0.313201	-0.647283	1	0.00222869	725	-0.566992	-0.687751	-0.156286	0.448307	0.810849	1
663.983	0.0810719	1148	0.344741	-0.712465	0.507817	0.000492506	953	-0.581507	-0.85991	-0.250451	0.559546	0.565547	1
665.072	0.0810719	1149	0.329127	-0.680195	0.857517	0	1399.5	-0.451164	-0.849316	-0.153261	0.459986	0.578126	1
666.096	0.158999	493	0.332154	-0.686453	0.777605	0.000274412	986	-0.420499	-0.770698	-0.112736	0.433081	0.0208456	1
667.094	0.00213051	1677	-0.0185993	0.0384386	1	0.00625367	441	-0.265636	-0.350736	-0.521757	0.465823	-0.335198	1
668.082	0.00879923	1616	0.078621	-0.162483	1	0.00707594	407	-0.24677	-0.51577	-0.569095	0.503405	0.188231	1
668.106	0.0810719	1150	0.300691	-0.621429	1	0	1399.5	-0.659784	-0.752518	-0.0567697	0.466883	0.556542	1
669.092	0.0980084	999	0.323704	-0.668987	1	0.00206177	739	-0.524846	-0.830245	-0.235676	0.53486	0.304946	1
671.063	0.131359	644	0.281562	-0.581896	1	0.00346259	618	-0.558335	-0.51059	-0.20577	0.456928	-0.00757853	1
673.083	0.115961	878	0.268015	-0.553898	1	0.00047367	957	-0.501018	-0.705189	-0.183596	0.444786	0.734729	1
673.104	0.0810719	1151	0.254629	-0.526233	1	0	1399.5	-0.490871	-0.683429	-0.158907	0.437967	0.419309	1
674.068	0.285253	101	0.378854	-0.782965	0.11545	0.00174672	779	-0.483084	-0.864081	-0.0979543	0.469705	0.16489	1
674.101	0.159239	475	0.323571	-0.668714	1	0	1399.5	-0.39746	-0.709052	-0.333655	0.492877	0.420126	1
675.059	0.115961	879	0.348913	-0.721086	0.432519	0.00087313	890	-0.647351	-0.928099	-0.0733137	0.523173	0.493899	1
675.115	0.0810719	1152	0.32631	-0.674374	0.932481	0.00161947	790	-0.629778	-0.940367	-0.115337	0.551955	0.242747	1
676.069	0.119857	668	0.290668	-0.600714	1	0	1399.5	-0.5233	-0.809933	-0.129929	0.474758	0.375363	1
676.115	0.159239	476	0.338062	-0.698662	0.642683	0	1399.5	-0.613986	-0.693987	-0.0929638	0.444152	0.678255	1
679.087	0.190366	266	0.341744	-0.70627	0.565529	0.000181305	1005	-0.442809	-0.855378	-0.182099	0.489502	0.216183	1
680.088	0.115961	880	0.308342	-0.637241	1	0	1399.5	-0.56105	-0.644591	-0.130474	0.444792	0.320053	1
689.084	0.159239	477	0.299705	-0.619391	1	0.00141183	818	-0.441645	-0.666323	-0.246939	0.427184	1.02963	1
690.069	0.0530851	1304	0.219727	-0.454103	1	0.0041251	567	-0.444279	-0.417606	-0.36513	0.444735	0.37174	1
691.105	0.00152838	1694	0.0756426	-0.156328	1	0.000520376	945	-0.42568	-0.322442	-0.421047	0.441618	0.276577	1
695.084	0.0980084	1000	0.312894	-0.646647	1	0.00927086	310	-0.426428	-0.977336	-0.0689765	0.485232	-0.224672	1
696.082	0.0984276	971	0.336531	-0.695497	0.673259	0.000688441	916	-0.486146	-0.987731	-0.138543	0.504452	0.607499	1
697.096	0.182187	302	0.374554	-0.774078	0.143401	0	1399.5	-0.483691	-0.912313	-0.186527	0.503963	0.625461	1
698.096	0.138564	581	0.305208	-0.630764	1	0.00142616	816	-0.60946	-0.735887	-0.12122	0.476698	0.492534	1
705.043	0.115961	881	0.328671	-0.679253	0.869471	0.00419164	559	-0.641709	-0.711346	-0.187792	0.519053	0.379554	1
707.098	0.0311823	1453	0.207405	-0.428636	1	0.00341476	622	-0.435748	-0.728158	-0.421974	0.52412	1.06817	1
708.111	0.213661	213	0.368035	-0.760605	0.194921	0.0011973	846	-0.513489	-0.96857	-0.169322	0.536796	0.339841	1
708.879	0.102876	913	0.302044	-0.624225	1	0	1399.5	-0.546075	-0.407098	-0.138007	0.394189	-0.0867101	1
711.073	0.115961	882	0.317744	-0.656671	1	0.00275536	680	-0.573752	-0.944909	-0.0818928	0.503984	0.494736	1
713.089	0.0550204	1265	0.227001	-0.469136	1	0	1399.5	-0.431238	-0.594489	-0.156069	0.406436	0.042371	1
714.094	0.213661	214	0.311768	-0.644321	1	0	1399.5	-0.544658	-0.812585	-0.0633407	0.442751	0.568398	1
715.101	0.213661	215	0.38518	-0.796038	0.0833732	0.00348335	616	-0.471436	-1.04294	-0.0148643	0.478593	0.127313	1
729.048	0.182187	303	0.369805	-0.764264	0.179924	0	1399.5	-0.41772	-0.974121	-0.062357	0.450824	0.342764	1
729.091	0.138564	582	0.311122	-0.642986	1	0.00103931	868	-0.480357	-0.812828	-0.269841	0.49802	0.959805	1
731.07	0.159239	478	0.330269	-0.682555	0.828966	0	1399.5	-0.433133	-0.883812	-0.192787	0.488747	0.432114	1
735.069	0.0984276	972	0.36827	-0.761092	0.19313	0.00138494	820	-0.358345	-0.919684	-0.188602	0.465678	0.491646	1
745.049	0.285253	102	0.360393	-0.744812	0.273005	0.000557127	931	-0.555469	-0.822251	-0.180439	0.511942	0.430863	1
747.048	0.136163	629	0.324815	-0.671285	0.974488	0.00147396	813	-0.478508	-0.978138	-0.1008	0.458245	1.08175	1
751.029	0.119857	669	0.312664	-0.646171	1	0.0027134	684	-0.657734	-0.897039	-0.172817	0.568233	0.439375	1
753.069	0.213661	216	0.346876	-0.716877	0.46963	0	1399.5	-0.597377	-0.832598	-0.120915	0.488963	0.715523	1
755.069	0.159239	479	0.333597	-0.689435	0.744239	0	1399.5	-0.552	-0.739526	-0.0157843	0.401157	0.586697	1
759.031	0.159239	480	0.3496	-0.722506	0.421498	0.000530618	942	-0.553725	-0.947402	-0.0607779	0.470971	0.831606	1
771.076	0.285253	103	0.396297	-0.819013	0.045658	0.000815162	896	-0.603227	-0.98692	0.10799	0.443954	0.344414	1
775.042	0.0984276	973	0.341371	-0.705501	0.571694	0.00418543	560	-0.534079	-0.761697	-0.137427	0.493974	-0.156359	1
885.11	0.213661	217	0.413548	-0.854665	0.0166291	0.00155687	799	-0.493212	-1.02455	-0.0375262	0.482187	0.342305	1
900.188	0.138564	583	0.353003	-0.72954	0.367609	0.000523609	944	-0.573534	-0.869351	-0.0847418	0.500096	0.149771	1
901.183	0.159239	481	0.329618	-0.681212	0.844396	0	1399.5	-0.491187	-0.947152	-0.170026	0.520174	0.389002	1
907.092	0.213661	218	0.332312	-0.686778	0.773055	0	1399.5	-0.545269	-0.948362	-0.11061	0.485401	0.965006	1
916.189	0.213661	219	0.384378	-0.794381	0.0869211	0.00447009	542	-0.531947	-1.10852	-0.0126462	0.520442	0.103856	1
917.177	0.159239	482	0.323261	-0.668073	1	0	1399.5	-0.582301	-0.867315	-0.155494	0.520692	0.4827	1
922.171	0.102876	914	0.336771	-0.695992	0.668463	0	1399.5	-0.549092	-0.758988	-0.0444043	0.421788	0.533156	1
938.164	0.0810719	1153	0.356809	-0.737405	0.31471	0.00186732	758	-0.542611	-0.930485	-0.108053	0.527043	-0.0635851	1
940.172	0.0984276	974	0.349902	-0.723132	0.417178	0.0030155	657	-0.388497	-1.00375	-0.1124	0.450833	0.78702	1
954.155	0.213623	230	0.328953	-0.679836	0.863056	0.0021191	736	-0.454592	-0.693829	-0.14475	0.443703	-0.0705466	1
962.174	0.207804	243	0.372991	-0.770848	0.154361	0.00125099	839	-0.562142	-0.867187	0.0418424	0.439268	0.0572111	1

## Sheet: Peptide_feature_info
Experimental.mz	SNF_score	SNF_rank	SNF_mean_group_1	SNF_mean_group_2	SNF_adj_pvalue	moClust_score	moClust_rank	moClust_mean_group_1	moClust_mean_group_2	moClust_mean_group_3	moClust_mean_group_4	moClust_mean_group_5	moClust_adj_pvalue
514.258	0.0144865	1296	0.0133311	-0.0275509	1	0	1521	-0.0524239	0.435424	-0.255698	0.00264606	0.30826	1
537.674	0.115961	428	0.188162	-0.388869	1	0.0134072	643	-0.49164	-0.641643	0.70744	0.0927293	-1.23874	1
538.009	0.082011	599	0.155511	-0.32139	1	0.0156487	552	-0.534032	-0.586023	0.794989	0.047878	-1.16693	1
546.299	0.193054	174	-0.412859	0.853241	0.0178068	0.015207	572	-0.621496	1.69952	0.00555342	-0.188527	-1.32161	0.00847379
568.109	0.0712891	668	-0.274923	0.568174	1	0.00687281	935	-0.158	1.74147	-0.281455	-0.303523	0.00367767	0.0373549
568.281	0.159239	256	-0.265585	0.548875	1	0.00573589	984	-0.659972	1.195	-0.370757	0.143745	-1.20128	1
571.818	0.0810719	624	-0.248885	0.514363	1	0.00608551	972	-0.83892	1.49705	0.594445	-0.336436	-1.15024	0.000328865
571.824	0.0527189	831	-0.149002	0.307937	1	0.00337837	1093	-0.90643	0.905177	0.694111	-0.186859	-1.19669	0.257955
575.28	0.159239	257	-0.330184	0.68238	1	0.00994727	798	-0.436059	1.72865	-0.332192	-0.126745	-0.899871	0.023488
582.809	0.122524	393	-0.301565	0.623233	1	0.0117102	717	-0.905147	1.70937	0.234419	-0.206878	-1.01482	0.000251572
582.815	0.0550204	796	-0.197427	0.408017	1	0.00445144	1039	-0.917412	1.14976	0.265856	-0.0498155	-1.17172	0.766659
582.821	0.131359	364	-0.342046	0.706896	0.687284	0.0142396	605	-0.681841	1.81427	-0.0349665	-0.204065	-0.795869	0.00125366
590.117	0.149445	291	-0.43695	0.903031	0.00370499	0.0153455	564	-0.163885	2.13484	-0.254258	-0.395214	-0.655872	2.74644e-07
592.307	0.0219173	1152	-0.132903	0.274666	1	0	1521	-0.301984	0.904694	-0.152442	-0.0821452	0.237181	1
599.353	0.0588658	772	-0.0902511	0.186519	1	0.0447703	99	0.335341	0.368652	-0.0225524	-0.38203	3.35351	1
599.36	0.0147029	1278	0.0306415	-0.0633258	1	0.0458616	85	0.346885	0.0614675	-0.0428751	-0.310933	3.81447	0.464295
612.099	0.159239	258	-0.416749	0.861282	0.0140102	0.0170498	487	-0.297056	2.11685	-0.313314	-0.310116	-0.679091	9.86257e-07
614.289	0.00151867	1656	-0.0101144	0.0209031	1	0	1521	-0.285691	0.318026	-0.126073	0.106474	-0.597857	1
616.172	0.00264004	1570	-0.0608634	0.125784	1	0	1521	-0.38536	0.684944	-0.386518	0.203404	-1.43307	1
616.352	0.104359	470	-0.319482	0.660262	1	0.0055862	995	-0.50214	1.25515	0.260844	-0.223607	-1.42647	1
619.378	0.016413	1224	0.0128488	-0.0265542	1	0.0219446	357	0.478094	-0.530917	-0.336296	0.0108667	2.49551	1
628.378	0.149445	292	-0.344369	0.711695	0.621081	0	1521	0.428046	0.234435	-0.520936	0.0270318	-0.189291	1
630.369	0.267527	85	-0.435903	0.900865	0.00398222	0	1521	0.526441	0.542843	-0.260685	-0.195155	-0.763481	1
638.335	0.08468	568	-0.265001	0.547669	1	0.00673698	941	-0.711922	1.16792	-0.213608	0.0914091	-1.09563	1
644.336	0.00151867	1657	0.0243649	-0.0503541	1	0.0375225	159	1.20488	-0.672002	-0.371337	-0.157459	1.41299	0.305239
650.046	0.0312854	1016	-0.153167	0.316545	1	0.0211979	371	1.02909	0.0477081	-0.5492	-0.188855	0.93903	1
650.055	0.0218195	1178	-0.0281857	0.0582504	1	0	1521	0.142483	0.265311	-0.244015	0.0049378	-0.395271	1
652.35	0.0810719	625	-0.307214	0.634909	1	0	1521	0.268137	0.0122337	-0.631195	0.230809	-0.753537	1
653.326	0.0980084	525	-0.234558	0.484752	1	0	1521	-0.146512	0.572862	-0.173297	0.00461278	-0.62898	1
666.02	0.0106789	1333	-0.0952616	0.196874	1	0.0222698	346	0.932998	-0.246744	-0.330395	-0.197656	1.47121	1
666.318	0.00879923	1402	0.0544838	-0.1126	1	0.0388566	146	1.338	-0.801689	-0.430542	-0.0496429	-0.54592	0.0659826
666.483	0.0437189	881	0.187282	-0.38705	1	0.000416676	1220	0.0876675	-0.522033	-0.412641	0.329404	-0.360209	1
674.035	0.00449994	1513	-0.0505645	0.1045	1	0	1521	0.246345	0.387153	-0.384126	-0.0152331	-0.132522	1
674.431	0.260706	90	-0.234622	0.484885	1	0.0025424	1128	-0.701736	1.17262	0.401258	-0.19305	-1.38038	0.927178
678.321	0.00531056	1465	0.013212	-0.0273048	1	0.0424063	117	0.992414	-0.564807	-0.340069	-0.06598	0.235791	1
684.477	0.0018186	1588	-0.132889	0.274638	1	0	1521	-0.568505	1.07165	0.288727	-0.191873	-0.739795	1
701.405	0.299021	61	-0.432178	0.893169	0.00513624	0.0136841	627	-0.185442	1.13673	-0.121927	-0.124129	-1.51084	1
703.373	0.285253	65	-0.479011	0.989956	0.000138276	0.00192132	1151	-0.15889	1.4897	-0.501156	-0.142602	0.339132	0.880979
703.575	0.0530851	811	0.207111	-0.42803	1	0	1521	0.339003	-0.724805	-0.231074	0.121673	1.39242	1
710.417	0.00474606	1490	-0.0789717	0.163208	1	0	1521	0.135566	-0.0363222	-0.209549	0.0355193	0.482992	1
715.41	0.338971	27	-0.523893	1.08271	1.44417e-06	0.00894579	855	0.119421	1.33792	-0.249263	-0.271626	-0.786132	1
716.413	0.302004	48	-0.425858	0.880106	0.00783055	0.00329705	1095	-0.0408108	1.69386	-0.373448	-0.290981	0.00841837	0.0650233
723.387	0.235692	122	-0.420082	0.86817	0.0113608	0.0159895	536	-0.393948	1.25516	-0.333717	0.0214753	-1.4932	1
724.391	0.149445	293	-0.375588	0.776215	0.142692	0.0128254	662	-0.260629	1.34173	-0.520012	0.011048	-0.997245	1
725.557	0.0527189	832	0.213035	-0.440272	1	0	1521	0.088918	-0.752437	-0.23522	0.294286	-0.0245164	1
727.399	0.0106789	1334	0.1213	-0.250687	1	0.0223477	343	-0.231903	0.121828	-0.343921	0.0282371	3.97049	0.494528
734.569	0.0311823	1035	0.168364	-0.347952	1	0.0304123	223	0.279939	-0.563636	-0.0723248	-0.0992882	3.95061	0.271263
736.328	0.235692	123	-0.371979	0.768757	0.170458	0.0117868	709	-0.143658	1.26516	-0.290634	-0.121214	-0.989877	1
737.392	0.348732	12	-0.473234	0.978017	0.000227756	0.0117645	712	-0.144324	1.36549	-0.284691	-0.130828	-1.44405	1
738.353	0.0272128	1083	-0.287682	0.594542	1	0	1521	-0.235148	1.28964	-0.422165	-0.0728564	-0.105008	1
745.369	0.348732	13	-0.31879	0.658832	1	0.0100019	794	-0.255426	1.21916	-0.540268	0.0541839	-1.00675	1
756.552	0.0527189	833	0.147108	-0.304023	1	0	1521	0.0759308	-0.605886	-0.0997492	0.15647	0.739499	1
760.335	0.0112681	1324	-0.26453	0.546695	1	0	1521	-0.186581	0.968274	-0.583615	0.0762635	-0.0823773	1
760.585	0.082011	600	0.173165	-0.357875	1	0.0220871	350	0.311652	-0.586303	-0.114093	-0.0270444	2.73346	1
766.384	0.0984276	510	-0.296354	0.612466	1	0	1521	-0.15954	0.927892	-0.342918	-0.0211115	-0.418506	1
773.426	0.00531056	1466	0.0623191	-0.128793	1	0	1521	-0.0139524	0.123052	0.177937	-0.127163	0.264364	1
779.134	0.169046	238	-0.356142	0.736026	0.365825	0.00851177	870	-0.220672	1.92082	-0.293431	-0.320859	-0.0872068	0.000712655
780.361	0.0044477	1520	0.194386	-0.401731	1	0.0091084	847	0.731475	-0.955067	-0.344532	0.174631	-0.343322	1
781.359	0.0260356	1090	0.0512111	-0.105836	1	0.0205408	388	0.628789	-0.2407	-0.436912	-0.0958679	2.79623	1
782.567	0.0437189	882	0.177437	-0.366704	1	0	1521	0.0486294	-0.699599	-0.166478	0.21683	0.919912	1
786.469	0.280763	72	-0.398827	0.824243	0.0408841	0.00186993	1153	0.871355	0.151791	-0.455644	-0.126431	-0.670096	1
787.443	0.0473764	861	-0.0866013	0.178976	1	0	1521	-0.082309	-0.237158	0.0572448	0.119077	-0.99165	1
788.366	0.0932606	543	-0.289208	0.597696	1	0	1521	-0.18767	1.14423	-0.350342	-0.0683861	-0.424469	1
788.437	0.149445	294	-0.384186	0.793984	0.0914713	0.011899	703	-0.717873	1.43775	0.206469	-0.157117	-1.64875	0.0763151
788.478	0.190366	194	-0.275588	0.569548	1	0.0216835	362	0.543368	0.488817	-0.398302	-0.279471	2.57207	1
789.44	0.131359	365	-0.318564	0.658366	1	0.0107733	762	-0.577093	1.81341	0.00372969	-0.248364	-1.08535	0.00140892
793.393	0.00151867	1658	0.0747963	-0.154579	1	0	1521	-0.101167	-0.0451664	-0.454684	0.237469	0.64032	1
793.515	0.193054	175	-0.296227	0.612203	1	0.00427183	1054	0.404454	0.672461	-0.0964082	-0.344593	0.930142	1
795.411	0.0563181	780	0.0809308	-0.167257	1	0.0502413	45	1.31285	-0.470739	-0.367869	-0.194528	0.0853858	0.568376
800.401	0.0677401	679	-0.361231	0.746545	0.287758	0.000832193	1202	0.569458	1.15428	-0.412839	-0.325133	-0.525173	1
801.142	0.0588658	773	-0.385093	0.795859	0.0872306	0.0114564	727	-0.310615	2.1314	-0.399796	-0.279694	-0.43192	5.49649e-07
801.469	0.082011	601	-0.248841	0.514272	1	0.00911261	846	-0.550769	1.05485	0.582371	-0.295727	-1.53636	0.817773
802.453	0.241688	108	-0.262513	0.542526	1	0.000991342	1192	-0.458121	1.28705	-0.203688	-0.059442	-0.772188	1
803.341	0.0845975	582	-0.200237	0.413823	1	0	1521	-0.114631	0.827377	-0.404092	0.0124671	-0.268097	1
805.432	0.0156468	1234	0.118339	-0.244568	1	0	1521	0.169518	-0.405648	0.280795	-0.105266	0.480377	1
806.494	0.0044477	1521	0.0383154	-0.0791852	1	0.0234295	323	-0.486152	-0.495695	1.10553	-0.158206	-0.86962	0.734729
808.451	0.260706	91	-0.389202	0.804351	0.0699763	0	1521	0.569629	0.506299	-0.527439	-0.0639663	-0.977142	1
810.412	0.00937656	1357	0.0786369	-0.162516	1	0	1521	0.824527	-0.408546	-0.494325	0.0509611	-0.271872	1
810.419	0.131359	366	-0.223489	0.461877	1	0.00489077	1024	-0.650378	1.12074	-0.155739	0.0677752	-1.38731	1
810.46	0.115961	429	-0.291116	0.60164	1	0.00326151	1097	0.744175	0.484423	-0.440271	-0.18383	-0.596794	1
812.438	0.479788	2	-0.477559	0.986954	0.000156856	0.00884592	859	0.442888	1.2477	-0.570863	-0.223117	-0.635183	1
815.437	0.0337398	988	-0.0997615	0.206174	1	0.0029039	1116	0.197322	0.50742	-0.128617	-0.203004	0.926157	1
815.485	0.193054	176	-0.3294	0.680759	1	0	1521	-0.32094	0.512852	0.232008	-0.0459843	-1.86399	1
815.498	0.115961	430	-0.24901	0.514622	1	0	1521	0.386681	0.231828	-0.320034	-0.0235973	-0.788531	1
816.457	0.37464	9	-0.470876	0.973145	0.000277881	0.00925147	838	0.386096	1.42691	-0.392282	-0.35123	-0.351582	0.442346
817.09	0.102876	478	-0.0538844	0.111361	1	0	1521	0.255504	0.168427	-0.263698	-0.0012289	-0.391805	1
817.393	0.0425342	905	0.100148	-0.206973	1	0.0530419	29	1.3312	-0.585162	-0.404008	-0.130695	-0.353914	0.280478
822.383	0.207804	166	-0.32855	0.679004	1	0.00281527	1118	-0.316292	0.922836	-0.48496	0.106384	-0.391147	1
823.451	0.0588658	774	-0.171053	0.35351	1	0.0012147	1183	-0.760588	0.595767	0.0717201	0.160757	-1.583	1
823.476	0.184976	211	-0.37896	0.783184	0.11991	0.0103965	774	-0.309915	1.5036	-0.325745	-0.101407	-1.15527	0.702643
824.454	0.0227858	1126	-0.130138	0.268952	1	0	1521	-0.702368	0.944002	0.000661883	0.0533713	-1.17248	1
825.1	0.0473764	862	-0.16066	0.33203	1	0.00185558	1155	0.069693	0.812375	-0.40714	-0.107434	0.895713	1
827.196	0.0385149	976	-0.272524	0.563216	1	0	1521	-0.397709	1.21281	-0.215634	-0.0571353	-0.738995	1
831.468	9.13862e-05	1790	-0.0556561	0.115023	1	0.00999111	796	-0.550533	0.983102	0.705371	-0.418868	0.248163	0.702643
832.401	0.155712	279	-0.161988	0.334776	1	2.20247e-05	1240	-0.54696	1.08543	-0.292524	0.0760271	-0.808235	1
834.419	0.290037	63	-0.403808	0.834536	0.0305823	0.00514586	1011	0.287471	1.19422	-0.63699	-0.116914	-0.64001	1
836.437	0.0218195	1179	0.129652	-0.267948	1	0.0458366	86	1.20602	-0.783441	-0.402979	-0.185641	2.98076	0.000255022
836.558	0.00879923	1403	0.0907475	-0.187545	1	0.0387328	148	0.4931	-0.437353	0.00375959	-0.211862	3.09083	1
837.419	0.0385149	977	-0.100717	0.208149	1	0	1521	0.112131	0.335068	-0.565315	0.141112	-0.217661	1
837.423	0.34415	23	-0.440495	0.910357	0.002891	0.00901717	851	0.225542	0.853848	-0.409343	-0.159347	0.51228	1
837.467	0.302004	49	-0.242432	0.501026	1	0.00374348	1074	-0.44274	0.601072	-0.335268	0.23387	-1.6231	1
839.089	0.0605824	749	-0.265046	0.547761	1	0.0243034	309	0.716874	0.947144	-0.516263	-0.3467	1.02548	1
839.375	0.000197235	1737	0.146428	-0.302619	1	0.0456694	87	1.27554	-0.506686	-0.434303	-0.112742	-0.453635	0.714199
839.485	0.37464	10	-0.51306	1.06032	4.92091e-06	0.0143473	598	0.0177009	1.55725	-0.516323	-0.176241	-0.620831	0.298148
840.469	0.0147029	1279	0.0564432	-0.116649	1	0.0404007	134	1.38648	-0.896456	-0.328057	-0.17404	1.22234	0.00549273
840.48	0.207804	167	-0.415672	0.859056	0.0149757	0.00764006	905	-0.192168	0.85517	-0.45181	0.111753	-1.42239	1
842.448	0.0412243	919	-0.225852	0.466761	1	0.000351512	1223	-0.194852	1.4628	-0.110868	-0.298701	0.163431	1
843.48	0.241688	109	-0.237698	0.491243	1	0	1521	-0.494956	0.866744	0.309549	-0.144065	-1.31094	1
845.433	0.00162631	1615	-0.0694133	0.143454	1	0.00353154	1086	-0.675351	0.684039	-0.176598	0.188458	-0.893069	1
846.481	0.00937656	1358	0.096558	-0.199553	1	0	1521	0.498993	-0.261706	-0.360718	0.027917	0.599209	1
850.403	0.173801	228	-0.448477	0.926852	0.00162404	0.016014	534	-0.0957529	1.83294	-0.518872	-0.205864	-0.719763	0.00235262
850.453	0.016413	1225	0.105833	-0.218721	1	0.0146947	586	0.970287	-0.635109	-0.144195	-0.139513	0.420095	1
850.457	0.0156468	1235	-0.208799	0.431518	1	0	1521	-0.0422431	0.739287	-0.183811	-0.105024	-0.0541564	1
850.574	0.00937656	1359	0.124437	-0.25717	1	0	1521	0.537406	-0.71422	-0.110582	0.0426971	0.195249	1
851.438	0.063588	739	0.209531	-0.433031	1	0	1521	-0.0648115	-1.00161	0.173714	0.195847	0.678253	1
852.432	0.0530851	812	0.0784154	-0.162058	1	0.0434446	110	1.47292	-0.711516	-0.464489	-0.201226	1.35637	0.000978571
853.393	0.0677401	680	0.215198	-0.444742	1	0	1521	0.418145	-0.585334	-0.414424	0.162163	0.905654	1
855.053	0.00627723	1456	0.00756676	-0.015638	1	0.0490105	54	0.922897	-0.318183	-0.334627	-0.272559	3.59594	0.00764001
857.459	0.0149894	1265	0.0692079	-0.14303	1	0.0394097	143	1.2489	-0.885927	-0.224526	-0.0971495	-0.390281	0.343441
857.506	0.334414	29	-0.439349	0.907989	0.00313326	0.0101106	788	-0.115121	0.826557	-0.116927	-0.0473105	-1.87559	1
858.419	0.0530851	813	0.13322	-0.275322	1	0.0345257	182	1.09943	-0.934421	-0.562381	0.076147	0.835798	0.193624
858.54	0.00531056	1467	0.0980645	-0.202667	1	0	1521	0.752725	-0.83481	0.112628	-0.146997	0.947721	1
859.404	0.285253	66	-0.381039	0.78748	0.10776	8.28812e-05	1238	0.055189	0.534764	-0.521694	0.103996	-0.617065	1
859.514	0.260706	92	-0.479563	0.991097	0.000131757	0.0176719	468	-0.290487	1.51696	-0.115454	-0.190815	-1.61621	0.355024
861.079	0.17363	237	-0.0724363	0.149702	1	0	1521	0.25808	0.350276	-0.352943	-0.0242799	-0.126995	1
861.467	0.313339	41	-0.379909	0.785146	0.114163	0.00814818	884	0.141078	1.38369	-0.607634	-0.123934	-0.751843	1
862.45	0.0219173	1153	0.0432379	-0.0893584	1	0.0330241	199	1.26019	-0.826271	-0.481965	-0.00142565	-0.274346	0.156494
863.077	0.0874299	552	-0.324887	0.671434	1	0.00062494	1214	0.300856	0.978992	-0.469947	-0.190737	0.424158	1
864.43	0.0408381	943	-0.172207	0.355895	1	0	1521	-0.255384	1.13611	-0.257327	-0.0921215	-0.265784	1
865.461	0.285253	67	-0.265452	0.548601	1	0.00224365	1142	-0.5251	1.25554	-0.215674	-0.00524573	-1.06554	1
868.427	0.127976	390	0.202003	-0.417473	1	0.0419767	122	0.639038	-0.663513	-0.456309	-0.080351	5.11924	4.51369e-09
868.463	0.000117992	1781	0.0611576	-0.126392	1	0.0489713	55	1.3558	-0.832642	-0.354007	-0.124087	0.295383	0.0592246
870.432	0.260706	93	-0.315067	0.651138	1	0	1521	-0.15582	0.927764	-0.299565	-0.0484833	-0.306227	1
871.511	0.313339	42	-0.385915	0.797558	0.0835579	0.0072689	919	-0.128323	0.881276	0.379247	-0.312617	-1.48859	1
872.411	0.0272128	1084	-0.175598	0.362903	1	0	1521	0.186078	0.746074	-0.340019	-0.101591	-0.431457	1
872.435	0.0336601	1005	0.137225	-0.283599	1	0.00382189	1070	0.895408	-0.965193	-0.421009	0.0798276	1.16161	1
872.439	0.0473764	863	-0.244481	0.505262	1	0	1521	-0.188712	1.01359	-0.104429	-0.152262	-0.330042	1
872.507	0.000497713	1702	-0.105467	0.217965	1	0	1521	0.0968884	-0.227663	0.0761581	0.0429924	-1.07355	1
874.414	0.0144865	1297	0.0917801	-0.189679	1	0.0482061	60	1.4472	-0.793826	-0.483634	-0.0826951	-0.241704	0.0073469
875.51	0.0156468	1236	0.053952	-0.111501	1	0.034326	183	1.14734	-0.382375	-0.404426	-0.154391	0.402	1
876.046	0.000117992	1782	-0.156493	0.323419	1	0	1521	-0.0860851	0.314264	-0.0315674	-0.0279504	-0.294268	1
877.044	0.0175288	1214	-0.148078	0.306028	1	0.0132133	647	0.848165	-0.0763274	-0.338331	-0.171992	0.667788	1
879.441	0.00436399	1546	0.0969896	-0.200445	1	0.0172061	484	0.709209	-0.744937	-0.209459	0.0654768	-0.484474	1
879.488	0.324596	31	-0.425391	0.879141	0.00806703	0.0127658	664	-0.153599	0.95158	-0.216668	-0.0258565	-1.77102	1
880.401	0.0144865	1298	0.156723	-0.323895	1	0.00109894	1189	0.761715	-0.587774	-0.546118	0.104124	0.707512	1
880.45	0.0782273	642	0.197297	-0.407747	1	0.0464176	75	0.228859	-0.519951	-0.0215328	-0.20056	5.71593	3.80315e-10
881.385	0.0712891	669	-0.271371	0.560834	1	0	1521	-0.0735732	0.554026	-0.514409	0.0943514	0.42714	1
881.495	0.302004	50	-0.438889	0.907037	0.00323548	0.0145639	590	-0.32334	1.21726	-0.342605	-0.0161426	-0.951786	1
883.463	0.0437189	883	0.011659	-0.0240952	1	0	1521	0.285435	-0.204423	-0.237869	0.0772792	-0.301121	1
884.433	0.0090323	1372	0.0737249	-0.152365	1	0.0119565	698	1.08989	-0.641605	-0.417747	-0.0441318	0.234723	1
884.495	0.141398	317	0.213568	-0.441373	1	0	1521	0.170278	-1.05896	0.0544136	0.216591	-0.10103	1
885.037	0.00436399	1547	-0.133972	0.276876	1	0	1521	-0.0549188	0.633778	0.100221	-0.234688	0.562913	1
885.059	6.98773e-05	1796	0.0243653	-0.0503549	1	0	1521	0.506392	0.0846943	-0.317375	-0.0566827	-0.19522	1
885.069	0.00162631	1616	0.0622521	-0.128654	1	0	1521	0.251856	0.0610794	-0.371153	0.10689	-0.914471	1
886.438	0.0231679	1118	0.137807	-0.284801	1	0.0385155	151	1.22975	-0.703028	-0.578758	-0.122677	2.74394	0.000347407
886.474	0.104359	471	-0.2563	0.529687	1	0	1521	0.300999	1.07117	-0.469756	-0.162113	-0.733085	1
887.034	0.0250201	1104	-0.223378	0.461649	1	0.00024637	1229	-0.0900187	0.705623	-0.16673	-0.145294	1.20489	1
888.43	0.00148366	1687	0.114804	-0.237262	1	0	1521	-0.322627	-0.356816	-0.365743	0.296462	2.15363	1
890.404	0.502542	1	-0.407545	0.842261	0.0244804	0	1521	-0.0743793	0.926919	0.0406274	-0.235223	-0.433076	1
890.409	0.0530851	814	0.251246	-0.519242	1	0	1521	0.499664	-0.782364	-0.510487	0.188269	1.84809	1
890.446	0.00162631	1617	0.117898	-0.243655	1	0.0371104	163	1.06103	-0.886305	-0.49447	0.0955992	-0.233263	0.969923
892.413	0.239247	115	-0.337379	0.697251	0.840784	0	1521	-0.240851	0.976873	-0.353564	0.00641937	-0.533596	1
893.493	0.213661	141	-0.301999	0.624131	1	0.00880486	860	-0.329322	0.873545	-0.120198	0.00809503	-1.57471	1
896.396	0.00937656	1360	0.159391	-0.329407	1	0.0209883	375	1.158	-0.808755	-0.599748	0.0515175	0.504113	0.243753
897.492	0.000259947	1719	0.0838533	-0.173297	1	0.00135502	1177	0.71408	-0.429632	-0.382903	0.0476705	-0.306888	1
897.538	0.0250201	1105	-0.0813028	0.168026	1	0.0181378	459	0.48515	0.357008	-0.301341	-0.213139	1.46608	1
898.476	0.107223	466	-0.158752	0.328087	1	0	1521	0.276817	0.18107	-0.454199	-0.0213848	1.69011	1
898.51	0.00162631	1618	-0.0136375	0.0281841	1	0.0167061	505	1.10698	-0.717255	-0.318727	-0.136473	1.50092	0.892815
899.036	0.00492832	1479	-0.0565177	0.116803	1	0	1521	0.356583	-0.323181	-0.395053	0.124191	0.428934	1
899.514	0.00627723	1457	0.061981	-0.128094	1	0	1521	0.467093	0.000570238	-0.40581	0.0216161	-0.136005	1
899.542	0.136163	350	0.218679	-0.451936	1	0.00360818	1082	-0.240837	-0.572846	-0.174999	0.326931	0.248209	1
900.526	0.0304828	1056	-0.0905714	0.187181	1	0	1521	0.0274887	0.0563227	0.352401	-0.165574	-0.604799	1
901.47	0.324596	32	-0.388869	0.803663	0.071236	0.0131203	648	-0.257393	0.974823	-0.27266	0.0228925	-1.54394	1
901.5	0.302004	51	-0.273923	0.566107	1	0.00611444	971	0.672248	0.494577	-0.443193	-0.224372	0.798282	1
901.521	0.0677401	681	-0.125067	0.258472	1	0.000793633	1205	-0.109786	0.33855	0.425856	-0.230368	-0.573844	1
905.445	0.0368155	986	0.0159499	-0.0329632	1	0	1521	0.391325	-0.254249	-0.230031	0.0530537	-0.41892	1
906.399	0.0304828	1057	-0.0588605	0.121645	1	0	1521	0.0427653	-0.036882	0.0967099	-0.00437824	-0.995986	1
906.477	0.0090323	1373	0.0310343	-0.0641375	1	0.00461509	1033	-0.14552	-0.518951	-0.255094	0.381099	-1.17427	1
911.422	0.193054	177	-0.337936	0.698402	0.821014	0	1521	-0.158806	0.871188	-0.330389	-0.0150026	-0.337734	1
912.385	0.34415	24	-0.447316	0.924452	0.00176932	0.0035087	1087	-0.163951	0.978476	-0.119118	-0.112866	-0.997881	1
912.425	0.0044477	1522	-0.21276	0.439705	1	0	1521	-0.0306198	0.774923	-0.4462	0.0297416	-0.567153	1
913.022	0.00148366	1688	-0.199496	0.412291	1	0	1521	-0.36846	0.324533	-0.158211	0.0817688	0.865449	1
913.521	0.190366	195	-0.379341	0.783971	0.117588	0.00819992	882	-0.413831	1.26831	-0.193765	-0.0572006	-1.16034	1
914.599	0.000197235	1738	0.0984248	-0.203411	1	0	1521	0.277762	-0.446128	-0.0866685	0.0816843	-0.394007	1
915.393	0.00353145	1566	-0.204478	0.422588	1	0	1521	0.102047	-0.0685439	-0.197745	0.072823	0.0430521	1
915.537	0.000197235	1739	0.032552	-0.0672741	1	0.00478093	1027	0.34264	-0.220428	0.537178	-0.280703	-0.895575	1
916.496	0.119857	395	-0.369347	0.763317	0.193825	0.0099189	804	-0.560091	1.28451	0.189508	-0.153463	-1.89871	0.734729
916.54	0.000117992	1783	0.0141911	-0.0293282	1	0	1521	0.316681	0.152033	0.416303	-0.333891	-0.59695	1
917.445	0.0219173	1154	0.0201099	-0.0415605	1	0.0148811	577	1.14649	-0.330247	-0.546517	-0.0523703	-0.625481	1
918.448	0.000197235	1740	0.0685548	-0.14168	1	0.0034286	1089	0.936654	-0.787884	-0.642957	0.207502	-0.693895	1
920.456	0.0209059	1202	-0.343294	0.709475	0.651505	0	1521	0.27546	0.406705	-0.541181	0.0364272	0.00293433	1
920.492	0.0408381	944	0.236809	-0.489405	1	0.0118773	707	0.828147	-0.920004	-0.366631	0.121316	0.0135285	1
921.496	0.159239	259	-0.376938	0.779005	0.133057	0.006426	955	-0.554064	1.28907	-0.491283	0.129462	-1.10777	0.965575
921.524	0.0489823	850	0.128151	-0.264845	1	0.00166446	1164	-0.14351	-0.737458	-0.0955806	0.338513	-0.580128	1
922.508	0.0147029	1280	-0.0678338	0.14019	1	0	1521	0.180737	0.513961	-0.505098	0.076379	-1.08263	1
923.452	0.213623	152	-0.314377	0.649713	1	0.0103517	778	-0.198923	0.940664	-0.357539	0.0371424	-1.25721	1
923.482	0.131359	367	-0.128455	0.265475	1	0.0328041	204	0.701451	0.189415	-0.444608	-0.100259	-0.196579	1
923.503	0.0437189	884	-0.0834075	0.172376	1	0	1521	-0.241418	0.315175	-0.133732	0.107494	-0.87976	1
924.414	0.0318115	1012	0.0674161	-0.139327	1	0.045124	93	-0.202195	0.170344	-0.288725	-0.0996935	5.57631	8.79524e-08
924.456	0.08468	569	-0.271866	0.561857	1	0.00765519	904	-0.187587	1.23122	-0.473633	-0.00775819	-0.987372	1
925.521	0.338971	28	-0.491255	1.01526	4.51379e-05	0.0136907	626	-0.0566714	1.5091	-0.531919	-0.117062	-0.823751	0.494204
926.506	0.0337398	989	0.123125	-0.254458	1	0	1521	0.323851	-0.84748	-0.335168	0.251346	0.567486	1
926.517	0.11837	409	-0.296479	0.612724	1	0	1521	-0.41697	0.73091	-0.331471	0.176538	-1.44228	1
927.537	0.0659299	719	-0.0297559	0.0614956	1	0.0208394	380	0.637194	0.00992997	-0.414483	-0.147552	2.08627	1
928.996	0.000259947	1720	-0.0685812	0.141734	1	0	1521	-0.130234	-0.246308	-0.12268	0.121593	1.19306	1
929.553	0.0311823	1036	-0.0680372	0.14061	1	0	1521	0.293883	-0.180552	0.485067	-0.270739	-0.4329	1
930.511	0.082011	602	-0.332065	0.686267	1	0.00496424	1021	-0.519086	1.10219	0.28582	-0.179046	-1.5587	1
931.544	0.0250201	1106	0.101789	-0.210364	1	0.0216034	364	-0.549098	-0.00857642	1.01772	-0.215534	-1.20674	1
933.403	0.269264	82	-0.34273	0.708308	0.667828	0	1521	-0.218506	0.969962	-0.276916	-0.0413677	-0.433848	1
933.55	0.000259947	1721	0.138761	-0.286772	1	0.0134934	638	-0.439142	-0.0323553	0.834534	-0.192322	-0.599305	1
936.581	0.0311823	1037	0.14511	-0.299893	1	0.000537438	1218	-0.0751966	-0.467219	-0.280845	0.316894	-0.441433	1
937.519	0.0227858	1127	-0.00560532	0.0115843	1	0	1521	-0.206177	0.145564	0.147767	0.0428097	-1.60064	1
938.478	0.0984276	511	-0.323513	0.668594	1	0.0111794	742	-0.820806	1.17993	-0.0793745	0.0978569	-1.77438	0.613888
940.496	0.280763	73	-0.525181	1.08538	1.24085e-06	0.0140259	615	0.0615535	1.63221	-0.497482	-0.213293	-0.831681	0.0793026
940.532	0.082011	603	-0.23059	0.476553	1	0	1521	0.267488	0.157743	-0.290934	0.0252008	-0.70624	1
941.553	0.0530851	815	0.160463	-0.331623	1	0	1521	0.229568	-0.738291	-0.23975	0.220577	0.358592	1
943.481	0.173801	229	-0.275863	0.570116	1	0.00736118	914	-0.420716	1.30208	-0.591716	0.120874	-1.06796	0.899574
943.543	0.378209	6	-0.445277	0.920238	0.00205257	0.0100997	790	-0.311608	1.20995	-0.0267639	-0.12948	-1.78011	1
943.568	0.11837	410	0.25455	-0.526071	1	0.000639556	1211	0.18338	-1.10386	0.416963	0.0284023	0.390064	1
944.462	0.0304828	1058	0.103325	-0.213538	1	0.0438069	109	1.54146	-0.795707	-0.309762	-0.243895	0.661945	0.000790595
944.49	0.131359	368	-0.0743917	0.153743	1	0	1521	0.329727	0.0647806	-0.727286	0.159296	0.90114	1
944.531	0.0272128	1085	-0.208818	0.431557	1	0.0202626	400	0.743295	-0.112352	0.376626	-0.474063	0.916804	1
946.539	0.0605824	750	-0.146148	0.30204	1	0.0328573	203	0.639376	-0.166099	0.142591	-0.37291	2.28679	1
947.503	0.138564	331	-0.189649	0.391941	1	0	1521	-0.129481	0.466933	-0.661588	0.286507	-1.16651	1
948.488	0.00492832	1480	0.114282	-0.236183	1	0	1521	-0.0517361	-0.6302	-0.433297	0.428527	-0.470998	1
948.503	0.00937656	1361	0.123362	-0.254948	1	0	1521	0.00411625	-0.26274	-0.565052	0.272005	1.48193	1
949.519	0.0147029	1281	-0.194225	0.401398	1	0	1521	0.626308	0.277992	-0.36389	-0.132802	-0.25067	1
951.526	0.131359	369	-0.366878	0.758215	0.219057	0.00303104	1108	-0.00978836	1.15333	0.141517	-0.354198	-0.818665	1
951.534	0.00162631	1619	-0.0545579	0.112753	1	0.00414816	1058	-0.248757	-0.146262	0.246973	0.10329	-1.7712	1
952.529	0.11837	411	-0.351589	0.726617	0.449396	0	1521	0.0430654	0.92878	0.231343	-0.349888	-0.88298	1
953.497	0.0659299	720	-0.223102	0.461078	1	0	1521	-0.719238	0.656739	-0.267437	0.263654	-1.04889	1
953.525	0.0090323	1374	0.0760979	-0.157269	1	0.0159877	537	-0.924434	0.0731028	0.966314	-0.0491224	-1.67472	0.171485
953.564	0.136163	351	0.308525	-0.637618	1	0.00777093	898	0.81097	-1.14542	-0.3858	0.12245	1.67133	0.423053
954.512	0.259479	98	-0.409203	0.845686	0.0221727	0.00113956	1186	0.144681	1.29098	-0.443541	-0.157671	-1.15681	1
955.385	0.0926756	548	-0.255343	0.527709	1	0	1521	-0.238392	0.989189	-0.27009	-0.0441624	-0.399684	1
955.543	0.0605824	751	-0.302226	0.624601	1	0.00519252	1010	-0.282414	0.618148	0.35139	-0.140931	-2.00392	1
957.547	0.0659299	721	-0.203799	0.421185	1	0	1521	0.561629	0.570483	-0.00748283	-0.34948	-0.502023	1
957.559	0.374642	8	-0.433505	0.89591	0.00469716	0.00586732	980	-0.0662305	0.942342	-0.166992	-0.0825104	-1.72157	1
957.573	0.00151867	1659	0.106849	-0.220821	1	0.0432492	111	0.793738	-0.0847396	-0.242014	-0.30174	2.91522	1
957.584	0.0674928	708	0.0604195	-0.124867	1	0	1521	0.353708	-0.830759	0.341409	-0.00738442	-1.10412	1
958.506	0.0984276	512	-0.302395	0.624949	1	0	1521	-0.367572	0.899052	0.440295	-0.25199	-1.56489	1
958.568	0.0563181	781	-0.175398	0.36249	1	0.00827482	874	-0.0244352	0.51695	-0.272507	-0.0751875	1.39779	1
960.457	0.0260356	1091	0.226495	-0.468089	1	0	1521	1.13414	-0.893169	-0.533371	0.0473314	0.62563	0.278331
960.46	0.173801	230	-0.301886	0.623897	1	0.0114489	728	-0.786447	1.46245	-0.225866	0.048009	-1.23265	0.0973981
962.478	0.213623	153	-0.492402	1.01763	4.05058e-05	0.0101112	787	0.0719186	1.12917	-0.590028	-0.0239348	-0.947487	1
963.534	0.000197235	1741	0.0671436	-0.138764	1	0	1521	-0.218232	-0.180471	-0.398548	0.321318	0.0664875	1
965.525	0.285253	68	-0.399744	0.826137	0.0387836	0.00992521	801	-0.490166	1.07132	-0.214928	0.0656564	-1.73611	1
965.539	0.149445	295	-0.250145	0.516966	1	0	1521	-0.521918	0.856483	-0.56067	0.250946	-0.626719	1
965.55	0.00492832	1481	0.0373435	-0.0771766	1	0.00119438	1184	-0.475902	-0.524877	0.517182	0.149617	-1.35729	1
966.444	0.0144865	1299	0.162013	-0.334828	1	0.0294266	234	1.05384	-0.859843	-0.335238	0.00551317	-0.0350194	1
966.513	0.0677401	682	-0.194615	0.402203	1	0	1521	0.313154	-0.0259092	0.00427069	-0.0685689	-0.952533	1
967.544	0.280763	74	-0.564739	1.16713	5.15303e-09	0.0189149	432	-0.216817	1.61798	-0.376632	-0.135597	-1.35946	0.106434
967.568	0.1487	312	0.14191	-0.293281	1	0	1521	0.304194	-0.61268	-0.162471	0.0913959	0.947926	1
968.52	0.000117992	1784	-0.0295693	0.0611098	1	0	1521	0.6591	-0.329113	-0.0598684	-0.105489	-0.484157	1
969.559	0.0304828	1059	-0.238201	0.492282	1	0.000614699	1215	-0.182931	0.317265	0.158442	-0.0229836	-1.5419	1
971.501	0.019352	1209	0.142613	-0.294734	1	0	1521	0.497439	-0.576891	-0.349492	0.192225	-1.05998	1
971.538	0.269264	83	-0.426829	0.882114	0.00734531	0.00802637	891	-0.277059	1.30656	-0.367928	-0.0362801	-1.1817	1
971.563	0.0311823	1038	-0.153257	0.31673	1	0.00821937	881	0.756261	-0.137393	-0.0750741	-0.240294	0.571184	1
973.455	0.0677401	683	0.259522	-0.536345	1	0	1521	-0.0256213	-0.6961	-0.307079	0.32894	0.544614	1
973.508	0.11462	449	-0.295743	0.611202	1	0.00311013	1105	-0.164412	0.900306	-0.173569	-0.052493	-1.2485	1
973.516	0.0018186	1589	0.0341776	-0.0706336	1	0.00245467	1133	-0.496602	0.0139741	-0.0744609	0.278345	-1.21166	1
973.568	0.0149894	1266	-0.0994595	0.20555	1	0.0171113	486	0.534089	-0.0595526	-0.107358	-0.229102	1.96933	1
974.557	0.0605824	752	-0.0624904	0.129147	1	0	1521	-0.628376	0.640415	0.399934	-0.0836101	-1.05901	1
975.454	0.0874299	553	-0.253987	0.524906	1	0	1521	-0.0377996	0.489395	-0.294083	0.0461381	-0.662045	1
975.507	0.0147029	1282	0.0835111	-0.17259	1	0.0097726	811	-1.00335	0.122291	0.750352	0.0583749	-1.43633	1
975.546	0.0469195	867	0.189762	-0.392174	1	0	1521	0.718215	-0.86646	-0.25841	0.151705	-1.14866	1
976.398	0.136163	352	-0.151381	0.312855	1	0.0380361	155	0.967615	0.0661767	-0.461305	-0.14075	-0.569173	1
976.448	0.149445	296	-0.144842	0.29934	1	0.0202993	398	0.522893	0.147593	0.033623	-0.32169	1.35056	1
976.494	0.0218195	1180	-0.197755	0.408695	1	0	1521	0.19877	0.294974	-0.688457	0.202592	-0.729862	1
977.526	0.0527189	834	-0.236907	0.489607	1	0.0116511	720	-0.39989	0.541605	-0.0543169	0.107172	-1.75795	1
978.691	0.115961	431	0.224874	-0.464739	1	0.00135053	1178	0.501376	-1.05895	-0.241006	0.216089	0.214898	1
978.693	0.190366	196	0.384203	-0.79402	0.0914396	0.0103798	775	0.536	-1.2165	-0.176863	0.181489	0.968324	1
979.194	0.232967	134	0.354253	-0.732122	0.398035	0.0110666	746	0.466058	-1.30191	-0.30484	0.284327	1.16051	1
979.53	0.00870638	1424	-0.0351751	0.0726951	1	0	1521	0.381101	0.011235	-0.357062	0.0753694	-1.12836	1
979.541	0.189656	206	-0.310031	0.64073	1	0.00183101	1157	-0.267499	0.635966	-0.347065	0.166531	-1.7023	1
979.555	0.0990964	499	-0.0616899	0.127492	1	0	1521	-0.375619	0.139461	-0.379606	0.323627	-0.831912	1
980.488	0.102876	479	-0.177819	0.367492	1	0.00321051	1104	-0.517433	0.528838	0.194689	0.0231113	-1.46579	1
980.551	0.000259947	1722	-0.310211	0.641104	1	0.00207151	1147	-0.388612	1.20599	-0.363324	-0.0244371	0.0193537	1
981.492	0.0874299	554	-0.139628	0.288564	1	0	1521	-0.586491	0.702875	-0.0544676	0.0973025	-1.02399	1
982.439	0.0469195	868	0.115682	-0.239077	1	0.0081181	886	1.03555	-0.496049	-0.499142	-0.0521859	0.779197	1
982.487	0.000197235	1742	-0.140998	0.291395	1	0.00570934	985	0.781454	-0.225487	-0.316804	-0.120803	0.806186	1
983.574	0.115961	432	-0.319121	0.659518	1	0.00294344	1112	-0.0937411	0.768481	-0.406621	0.0551359	-0.952601	1
984.46	0.324596	33	-0.442665	0.914841	0.00247789	0.0113633	733	0.158798	1.53978	-0.523658	-0.219787	-0.656984	0.234278
984.522	0.063588	740	0.148537	-0.306977	1	0.0271502	269	0.238225	-0.220675	-0.240881	-0.0621903	3.13306	1
985.542	0.149445	297	-0.274058	0.566388	1	0	1521	0.0326262	0.908923	-0.260523	-0.121125	-0.565693	1
985.579	0.00162631	1620	0.086421	-0.178603	1	0.00659695	947	0.472486	-0.798334	0.0952871	-0.052108	1.15152	1
986.492	0.0385149	978	-0.175547	0.362797	1	0	1521	-0.217174	1.26523	-0.274394	-0.154161	0.127296	1
986.611	0.122524	394	-0.238801	0.493523	1	0.00809846	887	-0.868285	1.09047	0.602618	-0.198375	-1.45683	0.105666
987.507	0.280763	75	-0.395148	0.81664	0.0504368	0.0136627	628	-0.588703	1.27988	-0.282636	0.0626328	-1.45858	1
987.569	0.000259947	1723	-0.0457185	0.094485	1	0	1521	0.00271114	-0.139168	0.407297	-0.0861846	-1.44977	1
988.425	0.00870638	1425	0.155954	-0.322306	1	0.0136296	630	0.781782	-0.703557	-0.221428	-0.00975202	0.386155	1
988.495	0.115961	433	-0.188093	0.388726	1	0.000433777	1219	0.0868221	0.127451	-0.0997403	0.0322544	-1.13922	1
989.525	0.34415	25	-0.520799	1.07632	2.0669e-06	0.019003	430	-0.117631	1.56755	-0.519614	-0.101492	-1.13678	0.171485
990.502	0.0219173	1155	0.081942	-0.169347	1	0	1521	0.627627	-0.0961934	-0.321376	-0.0317812	-0.562692	1
991.541	0.169046	239	-0.179616	0.371207	1	0.00013133	1234	0.0560798	0.22354	-0.299532	0.107819	-1.05875	1
992.55	0.00870638	1426	-0.108421	0.224069	1	0	1521	-0.813465	1.13823	0.145335	-0.0321559	-1.09971	1
992.564	0.34415	26	-0.4369	0.902926	0.00371604	0.00626824	964	0.0828879	0.801121	-0.192814	-0.111442	-1.20141	1
992.659	0.104359	472	0.18777	-0.388058	1	0.000334196	1224	0.833346	-0.770192	0.0899965	-0.172489	0.676681	1
993.499	0.0388584	970	0.143627	-0.296828	1	0	1521	0.724069	-0.734611	-0.309646	0.0896911	-0.171947	1
993.545	0.0412243	920	-0.192399	0.397624	1	0	1521	0.280302	0.116609	-0.29308	0.060474	-1.28123	1
995.502	0.00162631	1621	-0.126356	0.261136	1	0	1521	0.122443	0.247798	-0.517425	0.0989968	0.628983	1
995.552	0.00879923	1404	-0.115164	0.238005	1	0	1521	0.143435	0.0536105	-0.356762	0.123059	-0.485757	1
997.435	0.0980084	526	-0.272945	0.564087	1	0	1521	-0.155835	0.429762	-0.332236	0.127586	-0.688824	1
998.43	0.239247	116	-0.327212	0.676238	1	0	1521	0.188247	0.854099	-0.16376	-0.241473	0.0779616	1
998.585	0.378209	7	0.465864	-0.962786	0.0004205	0.00707291	928	0.332684	-1.35968	0.613553	-0.047719	0.363171	1
999.106	0.182187	217	0.370285	-0.765256	0.185161	0.00634775	961	0.596242	-1.05749	-0.324394	0.16718	1.30818	1
999.507	0.0874299	555	-0.218398	0.451356	1	0.00372199	1076	-0.203847	0.65528	-0.127722	0.0101052	-1.23589	1
999.595	0.00492832	1482	-0.0544371	0.112503	1	0	1521	0.327006	-0.215662	-0.0773751	-0.0173718	-0.183516	1
1000.63	0.0018186	1590	-0.104727	0.216436	1	0	1521	-0.0951598	0.243809	0.371687	-0.132249	-1.64122	1
1001.51	0.00982485	1343	-0.0289013	0.0597294	1	0	1521	-0.0414613	0.398975	-0.45413	0.161688	-0.91631	1
1001.52	0.348732	14	-0.331498	0.685096	1	0.00651506	951	-0.291086	1.09394	-0.391137	0.0437263	-1.24181	1
1002.47	0.0605824	753	-0.159988	0.330643	1	0.00063453	1212	-0.507587	1.04699	0.0397326	-0.0737288	-1.07025	1
1003.56	0.119857	396	-0.274832	0.567986	1	0.00594971	979	-0.636383	0.906612	0.334134	-0.122693	-1.1134	1
1004.47	0.00492832	1483	-0.0399786	0.0826224	1	0.00559724	994	1.02181	-0.523336	-0.332635	-0.149294	1.42707	1
1006.12	0.0733703	643	-0.302734	0.62565	1	0.00736658	913	0.486907	0.957411	-0.474382	-0.239306	0.129536	1
1006.5	0.000351972	1710	0.0279208	-0.057703	1	0.0104342	770	-0.241647	-0.083753	-0.533467	0.305003	1.3653	1
1006.52	0.193054	178	-0.450275	0.930567	0.00142111	0.0160992	529	-0.311219	1.69764	-0.35142	-0.152441	-0.980668	0.0498882
1006.57	0.131359	370	-0.28698	0.593091	1	0.00479006	1026	-0.355202	1.12583	-0.444932	0.0773404	-1.08819	1
1007.52	0.08468	570	-0.135796	0.280645	1	0	1521	-0.061208	0.658633	-0.447148	0.0854947	-0.786045	1
1007.56	0.000259947	1724	-0.0589016	0.12173	1	0	1521	0.076174	-0.290853	-0.0237499	0.117232	-1.08864	1
1008.59	0.0712891	670	-0.163826	0.338573	1	0	1521	-0.853113	0.854724	0.204462	0.0423799	-1.23804	1
1009.52	0.019352	1210	0.0562702	-0.116292	1	0	1521	0.431036	-0.488886	-0.420159	0.156798	0.393875	1
1009.55	0.0018186	1591	0.0163482	-0.0337862	1	0.00919893	839	-0.167082	-0.0597768	0.130891	0.0704992	-1.09408	1
1009.57	0.00264004	1571	0.00561628	-0.011607	1	0	1521	-0.0842375	-0.00621643	-0.0940054	0.120313	-0.875328	1
1011.51	0.290037	64	-0.457162	0.944802	0.000842027	0.0162775	524	-0.182765	1.58328	-0.51987	-0.0928645	-0.888712	0.181734
1013.44	0.000497713	1703	-0.0269809	0.0557605	1	0.0236183	320	0.603877	-0.262842	-0.378934	-0.079927	2.21385	1
1014.15	0.146138	315	-0.373059	0.770988	0.161761	0.0023772	1137	-0.225592	1.35364	-0.469593	-0.0411815	-0.75639	1
1014.55	0.348732	15	-0.417906	0.863673	0.0130296	0.00738455	911	-0.0235244	0.850588	-0.516115	0.0716296	-1.2584	1
1014.58	0.0605824	754	-0.114008	0.235617	1	0	1521	-0.566098	0.609345	0.569807	-0.164433	-1.37227	1
1014.64	0.0219173	1156	0.0527668	-0.109051	1	0.00567839	987	0.145536	-0.213594	-0.165527	0.00444067	1.6793	1
1015.53	0.0733703	644	-0.205213	0.424107	1	0	1521	-0.121579	0.698828	-0.468313	0.114513	-0.941985	1
1019.58	0.000197235	1743	0.0597047	-0.12339	1	0.0357073	173	1.19433	-0.438836	-0.405611	-0.127857	-0.18051	1
1020.41	0.119857	397	-0.361898	0.747923	0.278708	0	1521	0.00435473	1.0032	-0.156902	-0.180928	-0.685498	1
1020.49	0.104359	473	0.0284126	-0.0587194	1	0.0347136	181	1.1132	-0.827972	-0.392873	-0.0188375	0.386508	1
1024.6	0.223583	135	-0.540994	1.11805	1.69667e-07	0.0184098	448	0.00575782	1.66611	-0.462924	-0.21394	-0.920736	0.0557429
1025.55	0.131359	371	-0.197223	0.407593	1	0.0030064	1111	-0.260258	0.775501	-0.0957459	-0.0320378	-0.940686	1
1025.61	0.0469195	869	-0.167518	0.346204	1	0.0107749	761	-0.013716	0.874676	-0.0917403	-0.258529	1.20819	1
1027.56	0.115961	434	-0.24776	0.512036	1	0	1521	0.115655	0.826758	0.299205	-0.404653	-0.380116	1
1028.11	0.131359	372	0.00172067	-0.00355605	1	0	1521	0.124251	0.0847333	-0.310504	0.0903783	-0.295308	1
1028.13	0.0874299	556	-0.259704	0.536722	1	0.0203795	392	0.369388	1.31317	-0.338086	-0.393893	0.818508	0.915043
1028.51	0.169046	240	-0.276418	0.571263	1	0.0197663	412	0.750936	0.302835	-0.424922	-0.147944	-0.468455	1
1028.62	0.0304828	1060	-0.0829934	0.17152	1	0.00631393	962	0.41068	-0.0217746	0.487931	-0.371471	-0.233222	1
1029.51	0.0149894	1267	0.0544957	-0.112624	1	0	1521	0.0117771	0.0238207	-0.446355	0.217949	-0.350526	1
1030.63	0.0733703	645	-0.144828	0.299311	1	0.0117492	714	0.25062	0.507073	0.00841405	-0.265019	0.433875	1
1032.53	0.0337398	990	-0.101908	0.21061	1	0	1521	0.613422	-0.492206	-0.435607	0.062118	1.09745	1
1032.59	0.000197235	1744	0.0827879	-0.171095	1	0.0595313	8	0.388324	-0.357164	-0.320156	-0.148012	5.3462	2.27761e-07
1033.62	0.00151867	1660	-0.120259	0.248536	1	0	1521	0.176724	-0.333699	0.184148	-0.011324	-1.01527	1
1035.42	0.0388584	971	0.167385	-0.345928	1	0.0121486	689	0.520525	-0.266621	-0.296001	-0.102866	2.55572	1
1036.15	0.0272128	1086	-0.335523	0.693413	0.909439	0.00613219	970	-0.413286	1.75727	-0.208024	-0.223104	-0.47188	0.025603
1038.22	0.102876	480	-0.0398742	0.0824067	1	0	1521	-0.399807	0.18204	-0.19321	0.228075	-0.751251	1
1038.62	0.241688	110	-0.522773	1.0804	1.64489e-06	0.0192507	424	-0.0468743	1.92777	-0.469412	-0.267918	-0.871257	0.00019841
1039.52	0.213661	142	-0.378908	0.783077	0.120141	0	1521	-0.172248	0.865208	-0.157763	-0.0881627	-0.384215	1
1041.58	0.00474606	1491	-0.16217	0.335151	1	0	1521	0.0789033	0.672057	0.225033	-0.275239	-1.13389	1
1041.62	0.213623	154	-0.189184	0.39098	1	0	1521	-0.546486	1.2055	0.370202	-0.257936	-1.14648	1
1042.39	0.138564	332	-0.418736	0.865387	0.0123722	0.000802624	1204	-0.0254919	1.36201	-0.407061	-0.1773	-0.174205	1
1042.47	0.0304828	1061	0.0299832	-0.0619652	1	0.0287922	249	0.745533	-0.787321	-0.336415	0.103308	-0.0456558	1
1042.64	0.000497713	1704	-0.0376248	0.0777579	1	0	1521	0.340206	0.0373524	0.282427	-0.21435	-1.26868	1
1043.51	0.193054	179	-0.192865	0.398587	1	0.0032187	1102	-0.674504	0.681253	-0.26759	0.24472	-1.15471	1
1046.5	0.168188	252	-0.339857	0.702372	0.755239	0	1521	-0.0415346	0.411757	0.567874	-0.32932	-0.901284	1
1046.55	0.302004	52	-0.478307	0.988501	0.000146965	0.0185798	441	-0.292542	1.84787	-0.0470191	-0.348849	-0.950833	0.0017293
1046.58	0.348732	16	-0.450776	0.931605	0.00136916	0.0142318	606	-0.00664771	1.58	-0.507276	-0.174197	-0.695903	0.225385
1049.53	0.00168971	1611	-0.0418154	0.0864185	1	0.000916821	1199	1.18432	-0.472372	-0.174028	-0.298304	1.36431	0.869743
1049.55	0.0489823	851	-0.233818	0.483223	1	0.00499615	1019	-0.197148	0.951586	-0.052134	-0.108609	-1.3302	1
1050.11	0.119857	398	-0.357977	0.739819	0.336236	0.0114063	729	0.463011	1.51646	-0.331839	-0.45508	0.0722096	0.0421906
1050.49	0.138564	333	-0.313727	0.64837	1	0.00151599	1172	0.319601	0.631723	-0.510102	-0.0175879	-0.876785	1
1050.6	0.0810719	626	-0.185424	0.38321	1	0	1521	0.0504278	0.274285	0.0424025	-0.0439239	-1.55076	1
1051.5	0.0874299	557	-0.340979	0.704691	0.719432	0	1521	0.260857	0.820473	-0.602366	-0.0130965	-0.711002	1
1052.61	0.00982485	1344	0.0851522	-0.175981	1	0	1521	-0.0910903	0.167103	-0.305835	0.182105	-1.03976	1
1054.58	0.00151867	1661	-0.0404903	0.0836801	1	0.0128515	661	0.760187	-0.666889	-0.208564	-0.0653754	1.37836	1
1055.53	0.348732	17	-0.428123	0.884788	0.00674058	0.0126635	668	-0.319786	1.14361	0.22186	-0.233438	-1.61975	1
1059.64	0.00148366	1689	0.210256	-0.43453	1	0.0193576	420	-0.29216	-0.336916	0.923409	-0.224641	-0.157853	1
1060.6	0.302004	53	-0.445992	0.921717	0.00194868	0.0170427	488	-0.0547426	1.73393	-0.528005	-0.183359	-0.835045	0.0148839
1061.5	0.138564	334	-0.300684	0.621414	1	0	1521	-0.197499	0.775853	-0.255912	0.0089707	-0.704392	1
1061.59	0.0044477	1523	-0.0310077	0.0640826	1	0.0255417	291	0.537304	-0.176174	-0.176068	-0.113861	0.910381	1
1062.5	0.0588658	775	-0.068578	0.141728	1	0	1521	-0.241873	0.168374	0.667507	-0.255812	-0.378273	1
1062.62	0.207804	168	-0.408046	0.843295	0.0237764	0.0106203	767	0.0127903	1.46925	-0.426543	-0.191346	-0.634122	1
1063.6	0.00151867	1662	-0.113403	0.234366	1	0	1521	-0.65593	1.07424	0.0409181	-0.0209158	-1.16797	1
1064.38	0.0337398	991	-0.208874	0.431672	1	0	1521	-0.195313	0.761841	-0.402575	0.026722	0.456049	1
1064.62	0.00436399	1548	0.0109799	-0.0226919	1	0	1521	0.18174	-0.116935	0.0409617	-0.0178811	-0.786426	1
1066.08	0.0218195	1181	-0.0798638	0.165052	1	0.035464	176	0.888009	-0.106025	-0.387076	-0.235548	2.34934	1
1066.09	0.0197715	1208	-0.123231	0.254677	1	0.0185485	443	0.671437	0.199278	-0.299325	-0.220846	1.06385	1
1068.49	0.267527	86	-0.431469	0.891703	0.00538815	0.00241227	1136	-0.139841	0.902246	0.174942	-0.241748	-0.967462	1
1068.53	0.159239	260	-0.435877	0.900813	0.00398691	0.0187546	437	-0.313075	1.77075	-0.163299	-0.26399	-0.943124	0.0153477
1069.67	0.0090323	1375	0.0611969	-0.126474	1	0	1521	-0.0951636	0.196698	0.478892	-0.257874	0.207567	1
1070.63	0.00879923	1405	-0.100382	0.207456	1	0	1521	-0.182822	0.521764	0.517129	-0.280562	-0.947502	1
1071.52	0.0156468	1237	0.0269694	-0.0557368	1	0.0448861	98	0.792486	-0.149171	-0.195181	-0.157126	-0.19342	1
1071.53	0.0677401	684	-0.161034	0.332803	1	0.00155573	1170	-0.417762	0.91659	-0.143229	-0.00136403	-0.696507	1
1071.66	0.0810719	627	0.13314	-0.275156	1	0.0117112	715	-0.180059	-0.643055	0.746359	-0.0634833	-0.831639	1
1072.48	0.0605824	755	-0.230681	0.476741	1	0	1521	0.448308	0.737373	-0.504879	-0.111358	-0.623386	1
1072.58	0.0311823	1039	-0.0160338	0.0331365	1	0	1521	-0.112905	0.269813	-0.105749	0.0737082	-1.20603	1
1074.1	0.119857	399	-0.278024	0.574584	1	0	1521	0.069343	1.32049	-0.327845	-0.236113	-0.240876	1
1074.52	0.0659299	722	-0.171718	0.354884	1	0	1521	0.005813	-0.0977331	-0.507442	0.285439	-0.379912	1
1076.56	0.063588	741	0.163611	-0.33813	1	0	1521	0.278275	-0.400396	-0.349649	0.192019	-0.359736	1
1077.51	0.280763	76	-0.410619	0.848613	0.0203544	0.0142767	602	-0.410686	1.12183	-0.120971	-0.0325595	-1.55205	1
1077.55	0.118022	427	0.168343	-0.347909	1	0.0297362	229	1.07034	-0.669154	-0.454957	-0.168671	3.5439	0.00014429
1081.59	0.0336601	1006	0.129236	-0.267088	1	0.0503542	42	1.49151	-0.873873	-0.417796	-0.129584	0.210417	0.00196428
1081.62	0.00870638	1427	0.217455	-0.449406	1	0.0120612	693	-0.660113	-0.360446	0.877115	-0.0295837	-0.706306	1
1083.48	0.0425342	906	-0.21437	0.44303	1	0	1521	-0.0546355	0.696425	-0.414349	0.0888148	-1.46309	1
1083.57	0.000259947	1725	0.0116457	-0.0240677	1	0	1521	0.130021	-0.324593	-0.277695	0.130246	0.949176	1
1083.64	0.00870638	1428	-0.166043	0.343156	1	0	1521	-0.146473	0.517246	0.426621	-0.232282	-1.31998	1
1087.56	0.000259947	1726	-0.0784627	0.162156	1	0	1521	-0.407901	0.498429	-0.115445	0.0581506	0.205919	1
1088.07	0.00796937	1453	-0.139522	0.288345	1	0.00971213	814	0.745229	0.00767726	-0.331659	-0.153255	0.527045	1
1089.48	0.000497713	1705	0.0825984	-0.170703	1	0	1521	-0.0937699	-0.274836	-0.118279	0.180415	-0.206759	1
1089.53	0.0138137	1319	-0.249997	0.516661	1	0	1521	-0.0862979	0.825649	-0.493921	0.0525552	-0.427963	1
1090.56	0.00879923	1406	0.0691316	-0.142872	1	0.033227	196	1.48444	-0.486474	-0.496589	-0.163709	-0.552874	0.013362
1092.61	0.0144865	1300	-0.154823	0.319969	1	0	1521	-0.241513	0.694205	-0.0905691	-0.000314429	-1.32083	1
1093.51	0.0337398	992	-0.145054	0.299778	1	0	1521	-0.406801	0.832208	-0.111793	-0.00171345	-0.584933	1
1093.59	0.00474606	1492	0.101398	-0.209557	1	0.0452061	92	1.2809	-0.507973	-0.398398	-0.187261	0.71714	0.486106
1094.6	0.000152035	1762	0.0810149	-0.167431	1	0.0452809	91	1.23344	-0.411625	-0.421031	-0.196873	0.946893	0.827906
1095.56	0.0530851	816	0.132168	-0.273148	1	0.0382398	153	1.4707	-0.992811	-0.41054	-0.161303	1.68402	3.64268e-05
1095.64	0.169046	241	-0.446056	0.921848	0.00194067	0.0143429	599	-0.187703	1.76811	-0.260496	-0.268324	-0.867266	0.0186678
1096.08	0.000197235	1745	0.0146958	-0.0303713	1	0	1521	0.411979	-0.153693	-0.200858	0.0100791	-0.576752	1
1096.5	0.00474606	1493	0.114118	-0.235844	1	0.00258439	1124	0.240128	-0.931243	-0.564527	0.40577	0.790527	1
1097.57	0.00531056	1468	0.154185	-0.31865	1	0.0256356	290	1.37886	-0.636164	-0.4263	-0.179614	0.820997	0.0478657
1099.49	0.213623	155	-0.408016	0.843234	0.0238053	0.0159536	541	-0.3294	1.44656	-0.222679	-0.129181	-1.10459	1
1099.54	0.000259947	1727	0.179615	-0.371205	1	0.0130934	649	1.2442	-0.655111	-0.5447	-0.0553515	0.586456	0.282462
1099.66	0.0044477	1524	0.0601448	-0.124299	1	0	1521	0.0510054	-0.230065	0.257656	-0.0560754	-0.426632	1
1100.57	0.08468	571	-0.18148	0.375058	1	0	1521	-0.577856	0.720027	-0.277938	0.192816	-0.967064	1
1101.55	0.00982485	1345	0.111327	-0.230075	1	0.00738676	910	0.801493	-0.8293	-0.351753	0.00085643	2.0634	1
1101.61	0.0733703	646	-0.0752226	0.15546	1	0	1521	-0.775377	0.59312	0.235327	0.0632296	-1.0368	1
1103.57	0.000152035	1763	0.142517	-0.294534	1	0.0365151	167	1.10199	-0.866732	-0.340328	0.0149193	-0.525562	1
1104.58	0.0156468	1238	-0.124676	0.257663	1	0	1521	-0.0173368	-0.272125	0.103627	-0.0106661	0.959162	1
1104.6	0.235692	124	-0.39272	0.811622	0.0577483	0.0158577	546	-0.539372	1.88413	0.263092	-0.407823	-1.05645	1.67494e-05
1105.57	0.0408381	945	0.170833	-0.353055	1	0.0330718	198	1.33663	-1.05552	-0.453192	-0.0897471	2.05671	9.77206e-05
1105.62	0.0147029	1283	-0.076211	0.157503	1	0	1521	-0.134774	0.411798	-0.025364	0.000453105	-1.14847	1
1106.55	0.00879923	1407	0.157241	-0.324964	1	0	1521	0.240349	-0.448438	-0.446802	0.240506	0.185223	1
1107.64	0.155712	280	-0.192574	0.397987	1	0	1521	-0.39285	0.645663	-0.337513	0.176603	-1.0647	1
1109.55	0.0227858	1128	0.201536	-0.416507	1	0.00257746	1125	0.276445	-0.522712	-0.584524	0.244104	1.64377	1
1109.58	0.000197235	1746	0.00518728	-0.0107204	1	0	1521	0.573998	-0.580686	-0.415604	0.128568	0.348235	1
1110.06	0.0984276	513	-0.0107205	0.0221557	1	0	1521	0.403242	-0.318889	-0.339101	0.079215	0.414894	1
1110.52	0.0311823	1040	0.237297	-0.490414	1	0.00508327	1012	0.0751631	-0.836206	-0.559322	0.422971	1.12675	1
1111.6	0.0219173	1157	0.0913609	-0.188812	1	0.0518428	36	1.46984	-0.658322	-0.406927	-0.180187	0.0443741	0.015273
1111.68	0.0260356	1092	0.0229436	-0.0474168	1	0	1521	-0.473045	0.394887	0.383646	-0.15812	0.899084	1
1112.55	0.00474606	1494	0.149106	-0.308153	1	0.0467272	71	1.35003	-0.597216	-0.518075	-0.0703656	-0.558484	0.100158
1112.57	0.138564	335	-0.420166	0.868344	0.0113061	0.0188956	434	-0.697957	1.63795	0.0154645	-0.147486	-1.30149	0.0162493
1113.49	0.214775	138	0.357594	-0.739027	0.34227	0.00900302	852	0.542912	-1.33378	-0.374991	0.312502	0.846739	0.594085
1113.6	0.0218195	1182	0.0697314	-0.144112	1	0.0534712	26	1.55704	-0.52943	-0.401161	-0.237679	-0.276855	0.00336096
1113.67	0.0385149	979	0.199344	-0.411979	1	0	1521	0.18948	-0.765372	0.254836	0.000826426	0.510669	1
1114.59	0.0527189	835	-0.270822	0.5597	1	0.0115787	723	-0.840826	1.3658	0.0199563	-0.00767569	-1.50655	0.164597
1114.63	0.00213051	1582	-0.0633838	0.130993	1	0	1521	0.157382	-0.259166	0.570869	-0.229265	-0.598179	1
1114.67	0.00627723	1458	-0.111247	0.22991	1	0	1521	-0.206887	0.268403	0.131006	-0.0952604	0.735076	1
1115.49	0.00474606	1495	-0.0401821	0.083043	1	0	1521	-0.326669	0.73029	0.0212575	-0.0672132	-0.569483	1
1115.57	0.0408381	946	0.138279	-0.285776	1	0.0483862	59	1.38453	-0.508423	-0.377357	-0.1983	-0.0878034	0.162489
1116.07	0.0090323	1376	-0.043304	0.0894949	1	0	1521	0.13087	0.40819	-0.301699	-0.000470653	-0.469231	1
1116.49	0.0260356	1093	0.0917986	-0.189717	1	0.0178832	466	0.866067	-0.263405	-0.798084	-0.00943743	2.83091	0.0480241
1116.58	0.000197235	1747	0.111907	-0.231275	1	0.0499673	49	1.24075	-0.463427	-0.402689	-0.152828	0.0908279	1
1116.62	0.102876	481	-0.20014	0.413623	1	0	1521	-0.608013	1.50399	0.138445	-0.234791	-0.613668	0.298154
1116.68	0.0337398	993	-0.253113	0.523101	1	0	1521	-0.38367	1.10189	-0.152905	-0.102519	0.139946	1
1117.55	0.0530851	817	0.162188	-0.335189	1	0.0383995	152	1.27983	-1.01967	-0.481459	0.0187998	0.299157	0.0224283
1117.62	0.158999	270	-0.380252	0.785854	0.112239	0.0129805	656	-0.066311	1.749	-0.49526	-0.207	-0.663907	0.0157989
1118.62	0.213661	143	-0.35615	0.736042	0.365825	0.014501	593	-0.594294	1.8032	0.314125	-0.382833	-1.1666	6.71588e-05
1119.55	0.00162631	1622	0.133619	-0.276146	1	0.0340912	184	1.12851	-0.560356	-0.580983	0.0119461	-0.107016	1
1121.64	0.0018186	1592	-0.0983412	0.203238	1	0	1521	-0.270103	0.336043	-0.128287	0.071501	-0.0740849	1
1124.05	0.00151867	1663	-0.19039	0.393472	1	0	1521	-0.376216	0.162852	0.00227411	0.0709377	0.520187	1
1125.55	0.00870638	1429	0.138766	-0.286783	1	0.0184409	446	0.880275	-0.778567	-0.321696	0.0664704	-0.549718	1
1125.61	0.324596	34	-0.503696	1.04097	1.32544e-05	0.0188819	435	-0.159467	1.90166	-0.465673	-0.211148	-1.04341	0.000412115
1125.62	0.000197235	1748	-0.0727172	0.150282	1	0	1521	-0.740252	0.494716	0.537715	-0.072587	-0.899105	1
1126.59	0.0677401	685	-0.392577	0.811326	0.0581821	0.0197744	411	-0.617799	1.68916	0.072789	-0.209731	-1.51613	0.00529491
1126.61	0.11462	450	-0.187737	0.387989	1	0	1521	-0.782922	0.664427	0.491028	-0.0479148	-1.62726	1
1127.56	0.0408381	947	0.182173	-0.37649	1	0.0362457	171	1.25648	-1.0911	-0.42358	0.0137755	0.441266	0.0222781
1129.54	0.0469195	870	-0.0170796	0.0352979	1	0	1521	0.0333815	-0.486156	-0.156164	0.216094	-0.326446	1
1129.56	0.0304828	1062	0.162279	-0.335376	1	0.0282001	255	1.25865	-0.823518	-0.338485	-0.0835639	0.0115869	0.344575
1130.58	0.0874299	558	-0.222482	0.459795	1	0.0037664	1072	-0.579614	1.24782	-0.172716	-0.0224237	-0.651966	1
1130.59	0.0144865	1301	-0.153904	0.318069	1	0.0144054	597	0.732753	-0.2254	-0.104843	-0.145469	-0.406349	1
1131.02	0.0980084	527	0.248746	-0.514074	1	0	1521	0.456902	-1.03509	-0.209853	0.224099	-0.0522044	1
1131.02	0.115961	435	0.352717	-0.728948	0.426814	0.00358223	1083	0.391759	-1.13308	-0.284893	0.266188	0.923388	1
1131.54	0.0044477	1525	-0.02049	0.0423459	1	0.0374431	161	0.330267	-0.00909772	-0.205487	-0.217359	4.03185	0.246038
1132.53	0.0175288	1215	0.00345215	-0.00713443	1	0	1521	0.384401	-0.106967	-0.573365	0.124006	0.696128	1
1132.59	0.0733703	647	-0.412049	0.851569	0.0187013	0.0146496	587	-0.457404	2.2434	-0.148591	-0.36421	-0.666855	6.32384e-10
1132.61	0.0408381	948	-0.194934	0.402864	1	0.0143039	600	-0.301941	0.603669	0.807612	-0.411323	-0.644816	1
1133.52	0.0106789	1335	0.0203878	-0.0421349	1	0.00823712	878	0.722435	-0.364853	-0.566665	0.0172846	1.71331	1
1133.58	0.00162631	1623	0.104183	-0.215312	1	0.052405	33	1.36232	-0.669136	-0.422022	-0.102162	-0.518154	0.101475
1134.48	0.155712	281	-0.292837	0.605197	1	0.0100548	793	-0.372091	1.21456	-0.396282	0.028376	-0.943697	1
1134.55	0.0990964	500	-0.324968	0.671601	1	0.0115972	722	-0.676519	1.49651	-0.132507	-0.0594174	-0.99405	0.282462
1136.55	0.0090323	1377	0.0545033	-0.11264	1	0.0377722	156	1.43633	-0.402612	-0.505419	-0.18558	-0.123552	0.0491931
1136.62	0.08468	572	-0.163069	0.337008	1	0	1521	-0.0922906	-0.27573	0.27952	0.0131584	-0.678817	1
1136.65	0.0550204	797	-0.306758	0.633966	1	0.00123096	1181	-0.419421	1.0943	-0.12934	-0.0628934	-0.5963	1
1138.47	0.000497713	1706	0.130426	-0.269548	1	0	1521	0.644234	-0.542192	-0.370828	0.00351798	1.73368	1
1138.56	0.00162631	1624	0.116802	-0.241392	1	0.0449365	96	1.10761	-0.443164	-0.406997	-0.090584	-0.229675	1
1138.57	0.0144865	1302	0.10523	-0.217475	1	0.0542499	24	1.40231	-0.687293	-0.350501	-0.170698	-0.0050463	0.0647886
1138.61	0.214775	139	-0.410355	0.848067	0.0206751	0.0156865	551	-0.630829	1.63764	-0.221272	-0.0686442	-1.12495	0.0372265
1139.53	0.0674928	709	0.107249	-0.221649	1	0.0310852	217	1.19909	-0.732666	-0.319099	-0.0820306	-0.283078	1
1140.57	0.0250201	1107	0.0511584	-0.105727	1	0.0546089	20	1.29639	-0.271444	-0.346902	-0.237451	-0.286979	1
1140.6	0.184976	212	-0.411386	0.850197	0.01945	0.0187151	439	-0.484483	1.60317	-0.100256	-0.147573	-1.64155	0.0582693
1140.62	0.213623	156	-0.257899	0.532991	1	0.0056737	988	-0.778297	1.24908	0.0661874	-0.0288651	-1.3238	1
1140.65	0.00151867	1664	-0.000184169	0.000380616	1	0.000105276	1237	0.0560096	0.492617	0.323836	-0.318537	0.047134	1
1141.54	0.0044477	1526	0.00263773	-0.0054513	1	0	1521	0.102809	0.195366	-0.200105	0.0444056	-0.926137	1
1141.62	0.0810719	628	0.14569	-0.301092	1	0	1521	-0.180518	-0.559864	0.592741	-0.0567373	0.0673995	1
1142.54	0.00982485	1346	0.125798	-0.259982	1	0.0462265	80	1.08351	-0.446199	-0.406682	-0.0874345	-0.0879092	1
1142.57	0.0044477	1527	-0.016771	0.0346601	1	0.0147491	584	-0.690793	0.524664	1.0378	-0.340836	-0.84206	0.136473
1142.58	0.131359	373	-0.366548	0.757533	0.222153	0.016486	514	-0.491788	1.71812	-0.2088	-0.151242	-1.11035	0.0217375
1143.52	0.0311823	1041	0.0949752	-0.196282	1	0.0463904	77	1.05396	-0.527053	-0.313737	-0.279905	3.746	0.00012417
1143.53	0.146138	316	-0.00126647	0.00261736	1	0.0216153	363	0.792275	-0.539722	-0.412366	-0.0596081	2.27556	1
1143.63	0.0550204	798	-0.27499	0.568313	1	0.0103779	776	-0.791615	1.19534	0.65213	-0.26906	-1.71017	0.0145269
1143.66	0.190366	197	-0.388049	0.801969	0.0744506	0.0123642	683	-0.645775	1.39809	0.433214	-0.277537	-1.72619	0.0267933
1144.63	0.0312854	1017	-0.23147	0.478372	1	0.00866603	865	-0.832387	1.25773	0.646419	-0.272695	-1.6249	0.00545598
1146.6	0.169046	242	-0.452113	0.934368	0.00123876	0.0140772	612	-0.371363	2.07539	-0.122237	-0.354988	-0.804333	2.50511e-06
1147.59	0.182187	218	-0.392392	0.810943	0.0587574	0.0129899	655	-0.0916431	1.53221	-0.586236	-0.0773516	-0.973373	0.226948
1147.61	0.00879923	1408	-0.126055	0.260515	1	0.00301614	1110	-0.850291	0.731503	0.263284	0.0461506	-1.18869	1
1148.57	0.0733703	648	-0.345901	0.714861	0.580481	0.0167304	504	-0.584115	1.66712	-0.0459336	-0.173551	-1.22591	0.0262891
1149.54	0.0730072	665	0.164703	-0.340387	1	0.024608	300	1.07895	-0.956554	-0.37391	0.0547104	-0.302058	1
1151.55	0.0530851	818	0.123718	-0.255684	1	0.00432073	1051	1.06637	-0.762156	-0.49247	0.0540836	-0.169096	1
1153.52	0.00151867	1665	-0.199266	0.411816	1	0	1521	0.0721867	0.632669	-0.219085	-0.132242	0.59443	1
1154.56	0.0219173	1158	0.127362	-0.263214	1	0.0460859	82	1.54347	-0.663796	-0.436101	-0.186357	-0.0905025	0.00233204
1154.57	0.119857	400	-0.451927	0.933983	0.0012557	0.0203844	391	-0.347958	2.18692	-0.253676	-0.321707	-1.04522	1.80725e-08
1154.6	0.0605824	756	-0.212208	0.438564	1	0	1521	-0.574795	0.2932	0.0993717	0.145982	-1.22017	1
1155.57	0.000197235	1749	0.0763483	-0.157787	1	0.0422628	119	1.52152	-0.177818	-0.501421	-0.271763	-0.383997	0.00841283
1155.63	0.102876	482	-0.374464	0.773891	0.150996	0.013952	618	-0.672482	1.66838	0.158296	-0.244642	-1.07592	0.00797036
1156.54	0.102876	483	-0.249413	0.515455	1	0.00669162	943	-0.518561	1.40249	-0.183005	-0.0754576	-0.851785	1
1156.56	0.000152035	1764	0.0448654	-0.0927218	1	0.0294896	233	1.13243	-0.351363	-0.338043	-0.147464	-0.474118	1
1156.6	0.173801	231	-0.37004	0.76475	0.187365	0.0165668	509	-0.622474	1.57462	0.037949	-0.172636	-1.22203	0.0808219
1156.61	0.0677401	686	-0.293627	0.606828	1	0.00617371	967	0.235965	0.415426	-0.15712	-0.173106	0.826141	1
1156.64	0.082011	604	-0.364059	0.752388	0.251089	0.0136151	632	-0.619294	1.92211	-0.0697976	-0.239007	-0.861189	0.000122904
1156.73	0.313339	43	-0.381115	0.787638	0.107385	0.0102685	781	-0.143864	1.14698	0.00950989	-0.226403	-1.07157	1
1157.59	0.107223	467	-0.0456761	0.0943974	1	0.0097663	812	-0.863775	0.543518	0.0741057	0.186497	-1.0084	1
1157.65	0.0733703	649	-0.169513	0.350326	1	0.000779886	1206	-0.656412	0.446856	0.773245	-0.152235	-1.96535	1
1157.68	0.285253	69	-0.370504	0.765707	0.183231	0.00949839	827	-0.702748	1.16799	0.467981	-0.212066	-1.61237	0.385864
1158.53	0.0437189	885	0.207006	-0.427811	1	0.0324632	208	1.19512	-0.662537	-0.446788	-0.0287315	-0.514507	1
1159.64	0.0527189	836	-0.328638	0.679186	1	0.00889319	858	-0.351431	1.68217	-0.157708	-0.22846	-0.906811	0.0794739
1159.68	0.11837	412	-0.375401	0.775828	0.143912	0.00902593	850	-0.605265	1.47134	0.221078	-0.245512	-1.04096	0.212768
1160.55	0.0044477	1528	0.0946595	-0.19563	1	0.0479087	61	1.16952	-0.615399	-0.336782	-0.0818245	-0.577647	1
1161.62	0.0312854	1018	-0.00744023	0.0153765	1	0.00557263	996	-0.727187	0.211659	0.223683	0.158557	-1.01898	1
1162.56	0.00879923	1409	0.0941082	-0.19449	1	0.0501751	48	1.15863	-0.449556	-0.318236	-0.136319	-0.526696	1
1162.58	0.213661	144	-0.394832	0.815987	0.0513236	0.0184315	447	-0.336756	1.73777	-0.158291	-0.235851	-1.19679	0.0203313
1163.59	0.0874299	559	-0.325099	0.671871	1	0.0136123	633	-0.321403	1.73778	-0.246274	-0.229805	-0.566817	0.041765
1164.56	0.169046	243	-0.305956	0.632308	1	0.0130043	654	-0.476576	1.70538	-0.212085	-0.161138	-0.914957	0.0380591
1165.55	0.00797517	1452	0.068814	-0.142216	1	0	1521	0.558127	-0.0453722	-0.466155	0.0368321	-0.304707	1
1165.62	0.0605824	757	-0.253954	0.524838	1	0.00963899	819	-0.956339	1.09113	0.411833	-0.0560145	-1.8381	0.116894
1165.64	0.193054	180	-0.417939	0.863741	0.0130099	0.018203	455	-0.76004	1.61681	0.101465	-0.145128	-1.58751	0.00566284
1166.57	0.115961	436	-0.119979	0.247957	1	0	1521	-0.156497	0.444055	0.404619	-0.234837	-0.526971	1
1166.61	0.08468	573	-0.296281	0.612314	1	0.0103179	779	-1.02948	1.33001	0.466879	-0.13812	-1.51246	0.00332787
1167.62	0.0437189	886	-0.165587	0.342213	1	0.00503497	1015	-0.990043	0.805406	0.500294	-0.0129967	-1.64211	0.705114
1167.66	0.223583	136	-0.508433	1.05076	8.09038e-06	0.0201012	403	-0.284187	1.78989	-0.299615	-0.213369	-0.988956	0.0101948
1168.58	0.259479	99	-0.439856	0.909036	0.00302411	0.0159588	540	-0.378364	1.96833	-0.379839	-0.196741	-0.853143	0.000103998
1168.6	0.0980084	528	-0.186472	0.385376	1	0	1521	-0.160278	1.00569	0.0443654	-0.217563	-0.626758	1
1169.59	0.0218195	1183	-0.154662	0.319634	1	0.00193004	1150	-0.843734	0.886871	0.239484	0.00193138	-1.00675	1
1170.55	0.0733703	650	-0.323983	0.669566	1	0.0148489	578	-0.510551	1.66013	-0.186894	-0.141107	-1.04421	0.0614814
1170.59	0.0156468	1239	-0.0651159	0.134573	1	0	1521	-0.554008	0.662523	-0.0452962	0.072073	-0.603647	1
1171.53	0.00449994	1514	0.0454731	-0.0939777	1	0	1521	0.659427	-0.457706	-0.462685	0.109598	-0.203882	1
1171.63	0.149445	298	-0.39533	0.817016	0.0499753	0.0107981	757	-0.560333	1.54565	-0.141576	-0.106702	-1.13472	0.241468
1171.65	0.302004	54	-0.392147	0.810437	0.0595378	0.00914102	844	-0.238235	1.45735	-0.302769	-0.137873	-0.915174	1
1171.67	0.0844218	588	-0.310243	0.641169	1	0	1521	-0.649579	0.675065	0.425306	-0.0708988	-1.61794	1
1171.69	0.302004	55	-0.424606	0.87752	0.00848598	0.0121671	688	-0.608911	1.60044	-0.0630907	-0.142982	-1.09781	0.0871241
1176.54	0.0219173	1159	0.1417	-0.292846	1	0.0420332	121	1.32734	-0.789721	-0.405501	-0.0571126	-0.626022	0.0915571
1176.58	0.0149894	1268	-0.152254	0.314659	1	0.00540667	1003	-0.566978	0.0203254	0.115689	0.214318	-1.2437	1
1177.54	0.102876	484	-0.170129	0.3516	1	0.0244554	304	0.635011	0.740074	-0.0239328	-0.412648	-0.61559	1
1177.62	0.149445	299	-0.380309	0.785971	0.111969	0.0167433	502	-0.733478	1.60962	0.035459	-0.14198	-1.16291	0.0247451
1177.64	0.0090323	1378	-0.246038	0.508478	1	0.0118976	705	0.482296	0.917888	-0.40884	-0.233532	-0.373132	1
1178.55	0.0563181	782	0.166552	-0.344207	1	0.0424529	116	1.34928	-0.624833	-0.421269	-0.140293	0.113629	0.166269
1178.58	0.138657	322	-0.266482	0.550729	1	0.0102756	780	-0.481235	1.64177	-0.126207	-0.1824	-0.908308	0.108569
1178.59	0.213661	145	-0.373299	0.771484	0.159971	0	1521	-0.0130049	0.436978	-0.334093	0.0702573	-0.652297	1
1178.62	0.169046	244	-0.384084	0.793774	0.09192	0.0141513	609	-0.66098	1.73131	-0.0317627	-0.192696	-0.735766	0.00925783
1178.71	0.102876	485	-0.369517	0.763668	0.192286	0.0119666	697	0.0528294	1.419	-0.207908	-0.283845	-0.896805	1
1179.63	0.0733703	651	-0.21795	0.45043	1	0.00860217	866	-0.854184	0.60024	0.44009	0.0345374	-1.89415	1
1179.66	0.280763	77	-0.34846	0.72015	0.517277	0.0147819	581	-0.773292	0.994836	0.209527	-0.00716999	-1.72738	1
1181.59	0.119857	401	-0.230939	0.477273	1	0	1521	0.122681	0.539254	-0.113435	-0.111684	-0.737268	1
1181.62	0.207804	169	-0.277922	0.574372	1	0	1521	0.362338	0.634276	-0.252769	-0.165261	-0.706194	1
1181.64	0.155712	282	-0.215719	0.445818	1	0.00469898	1030	-0.969188	0.774329	0.259672	0.0933927	-1.45044	1
1181.66	0.102876	486	-0.217812	0.450144	1	0.0046958	1031	-0.843535	0.969843	0.250056	-0.0134918	-1.28801	1
1181.68	0.214775	140	-0.481915	0.995957	0.000106877	0.016762	500	-0.205741	1.97462	-0.53181	-0.203059	-0.619429	6.33488e-05
1181.68	0.0218195	1184	0.0973539	-0.201198	1	0.0447511	100	0.620935	-0.513485	-0.186608	-0.185677	3.87873	0.0486973
1182.53	0.000259947	1728	0.0752983	-0.155617	1	0.0375676	158	1.15581	-0.550453	-0.33618	-0.0980489	-0.522943	1
1183.56	0.0255238	1102	-0.14364	0.296855	1	0	1521	0.251033	0.176266	-0.53154	0.134995	-0.585359	1
1184.57	0.131359	374	-0.296893	0.61358	1	0.0107932	759	-0.455682	1.65364	-0.142727	-0.183916	-0.986883	0.0906291
1185.59	0.0138137	1320	-0.013459	0.0278153	1	0	1521	-0.292021	-0.348681	0.298229	0.0777558	-0.186905	1
1185.64	0.00879923	1410	-0.12871	0.266002	1	0.0109026	753	-0.7429	0.734924	0.929998	-0.285667	-1.76732	0.0368742
1185.67	0.190366	198	-0.382947	0.791423	0.0974516	0.0130766	650	-0.662787	1.55464	0.315872	-0.280022	-1.30381	0.013619
1186.55	0.138657	323	-0.171023	0.353447	1	0.00189628	1152	-0.43931	1.29433	-0.235345	-0.0517176	-0.81197	1
1187.6	0.0733703	652	-0.266056	0.549849	1	0.0110419	748	-0.936146	1.3013	0.223636	-0.045155	-1.60676	0.0703954
1187.62	0.11462	451	-0.338866	0.700324	0.788569	0.0159362	543	-0.817594	1.42052	0.043479	-0.0398028	-1.5813	0.0871544
1187.65	0.0218195	1185	-0.113069	0.233677	1	0.0111921	740	-0.750268	0.859877	0.892986	-0.332733	-1.09959	0.0629117
1188.55	0.0336601	1007	-0.0622794	0.128711	1	0	1521	-0.210041	0.354879	0.498507	-0.237233	-0.452118	1
1189.6	0.0385149	980	-0.144171	0.297953	1	0	1521	-0.848193	0.968886	0.322822	-0.0565425	-1.0686	1
1189.64	0.269264	84	-0.495655	1.02435	2.96075e-05	0.0198136	410	-0.212832	1.71587	-0.394772	-0.175268	-0.964225	0.0363537
1190.58	0.11837	413	-0.222296	0.459412	1	0.00576184	982	0.399864	0.768212	-0.584214	-0.156608	1.32272	1
1190.62	0.302004	56	-0.501932	1.03733	1.5863e-05	0.0220276	353	-0.471918	1.86462	-0.330756	-0.141885	-1.12523	0.000813894
1191.66	0.155712	283	-0.415904	0.859535	0.0147672	0.0138913	621	-0.192106	1.83165	-0.392411	-0.231985	-0.657263	0.0049311
1192.52	0.0106789	1336	-0.0467271	0.0965693	1	0.00222592	1144	1.01702	-0.31009	-0.306804	-0.143467	-0.194739	1
1193.55	0.267527	87	-0.444952	0.919568	0.00209951	0	1521	0.145289	1.11881	-0.362076	-0.213163	0.22204	1
1193.61	0.432937	4	-0.388137	0.802151	0.0741345	0.0116935	719	-0.552016	1.54971	-0.308555	-0.0307401	-1.15103	0.162489
1193.65	0.082011	605	-0.266408	0.550577	1	0	1521	-0.881998	0.718864	0.0533955	0.130366	-0.528851	1
1193.67	0.213623	157	-0.374065	0.773068	0.154048	0.0103622	777	-0.698675	1.26983	-0.0393616	-0.0224098	-1.16535	1
1194.7	0.00151867	1666	0.168609	-0.34846	1	0.0462309	79	0.211558	-0.527691	0.44802	-0.318085	3.67327	0.112726
1196.22	0.24934	106	0.411517	-0.850468	0.019316	0.0126162	672	0.5153	-1.38975	-0.35478	0.29721	1.52247	0.162489
1196.6	0.082011	606	-0.328296	0.678479	1	0	1521	-0.213751	0.750596	0.11921	-0.159554	-0.635042	1
1197.64	0.158999	271	-0.297261	0.61434	1	0.00685876	936	-0.329453	1.59292	-0.200254	-0.21486	-0.407305	0.451642
1198.53	0.0425342	907	0.123168	-0.254547	1	0.0317907	212	1.16816	-0.544173	-0.378691	-0.0834484	-0.540942	1
1198.71	0.0712891	671	-0.104317	0.215588	1	0.0399313	138	0.644191	0.0894859	-0.030982	-0.386261	2.73087	1
1199.52	0.00531056	1469	0.0103857	-0.0214637	1	0	1521	0.490208	-0.129592	-0.569066	0.160147	-0.816544	1
1199.55	0.0550204	799	0.198292	-0.409803	1	0	1521	0.305616	-0.38748	-0.407598	0.163628	0.519745	1
1199.6	0.0980084	529	-0.330839	0.683733	1	0.0123176	685	-0.658779	1.46312	-0.0967162	-0.0768503	-0.927478	0.524623
1199.63	0.0156468	1240	0.182454	-0.377073	1	0.000982242	1195	1.15212	-0.535866	-0.235103	-0.222041	1.01215	1
1199.66	0.0550204	800	-0.107881	0.222953	1	0.00433186	1048	-0.791864	0.384632	0.856789	-0.154428	-1.29779	1
1200.66	0.0044477	1529	-0.120069	0.248143	1	0	1521	-0.728577	0.618282	0.704903	-0.218004	-0.352022	1
1200.7	0.0588658	776	-0.0673041	0.139095	1	0.0403926	135	0.562203	0.142555	-0.0474831	-0.375958	3.01701	1
1201.61	0.241688	111	-0.197515	0.408197	1	0.0135079	636	-0.877906	0.691752	0.359615	0.0426033	-1.61808	1
1201.64	0.173801	232	-0.356774	0.737334	0.355744	0.0147181	585	-0.700512	1.26807	-0.0412556	-0.0109462	-1.3619	1
1203.57	0.08468	574	-0.261906	0.541273	1	0	1521	0.0261192	0.870226	-0.248739	-0.109243	-0.648817	1
1203.62	0.0990964	501	-0.251172	0.51909	1	0.00439118	1042	0.407005	0.558212	0.365205	-0.473451	-0.31489	1
1204.57	0.0218195	1186	-0.109058	0.225387	1	0	1521	0.298217	0.820507	-0.473361	-0.122153	-0.00994891	1
1205.63	0.11462	452	-0.145246	0.300176	1	0.00257381	1126	0.376649	0.411315	0.33915	-0.40996	-0.263423	1
1205.65	0.0291542	1076	-0.145174	0.300027	1	0	1521	-0.237694	1.13631	-0.368584	-0.100352	0.876927	1
1207.63	0.0219173	1160	-0.207077	0.42796	1	0.0110269	749	-0.926241	0.962826	0.542152	-0.0970942	-1.74957	0.233035
1207.65	0.155712	284	-0.31695	0.65503	1	0.012566	673	-0.77797	1.11517	0.197539	-0.0446606	-1.50478	1
1208.62	0.131359	375	-0.203062	0.419662	1	0.000930154	1197	-0.804449	1.05881	0.268505	-0.073778	-1.05301	1
1209.55	0.155712	285	-0.425719	0.879819	0.00789843	0	1521	0.104765	1.34241	-0.409222	-0.241552	0.27219	1
1209.57	0.0112681	1325	-0.0806262	0.166627	1	0.035308	177	1.00088	-0.286616	-0.10578	-0.228354	-0.434127	1
1209.58	0.0733703	653	-0.14465	0.298943	1	0	1521	-0.636792	1.0686	-0.0441532	-0.000926162	-0.856264	1
1209.63	0.00449994	1515	-0.103686	0.214284	1	0.00433535	1047	-0.913494	0.775196	0.464883	-0.0350134	-1.25678	1
1211.54	0.0845975	583	0.2818	-0.582387	1	0	1521	0.245215	-0.78843	-0.291851	0.197343	1.54316	1
1211.6	0.131359	376	-0.414984	0.857633	0.0156205	0.0191559	428	-0.380224	1.67919	-0.301665	-0.140646	-1.06312	0.0592077
1211.62	0.193054	181	-0.45661	0.94366	0.000878589	0.0176629	469	-0.0925155	1.68955	-0.465754	-0.187836	-0.795077	0.0503521
1212.66	0.00627723	1459	-0.0162932	0.0336727	1	0	1521	0.187864	-0.324376	-0.632242	0.299517	0.475917	1
1212.72	0.0250201	1108	-0.185149	0.382641	1	0.0121273	691	0.495791	0.598734	-0.204052	-0.313128	1.05747	1
1213.64	0.193054	182	-0.372766	0.770382	0.163818	0.0124636	679	-0.303993	1.82724	-0.341232	-0.216033	-0.582511	0.00627412
1214.61	0.111358	464	0.247231	-0.510943	1	0.0204243	390	0.716767	-0.925523	-0.41342	0.136158	1.09388	1
1215.53	0.138564	336	-0.407236	0.841622	0.024928	0	1521	0.175018	1.34836	-0.464962	-0.23521	0.098709	1
1215.59	0.213623	158	-0.336712	0.695872	0.865138	0.00957199	823	-0.57194	1.67545	-0.388058	-0.0452391	-0.646594	0.0292945
1215.63	0.138657	324	-0.211492	0.437084	1	0.00502778	1016	-0.772956	1.24155	-0.0305161	-0.0153304	-0.638547	1
1215.66	0.0605824	758	-0.305474	0.631313	1	0.0100807	792	-0.509304	1.40928	-0.127907	-0.114961	-0.688027	1
1216.68	0.00436399	1549	0.149347	-0.308651	1	0	1521	-0.220761	-0.502759	0.0506485	0.166387	0.782033	1
1217.15	0.11837	414	-0.267841	0.553538	1	0.00243282	1134	0.0668298	1.29855	-0.157112	-0.337915	0.34137	1
1217.6	0.000152035	1765	0.0970116	-0.200491	1	0	1521	0.631794	-0.96281	-0.50988	0.241504	0.749729	1
1217.71	0.0733703	654	0.146396	-0.302551	1	0.0054823	1000	-0.231403	-0.288055	1.00377	-0.317473	0.208739	1
1218.59	0.0425342	908	-0.0126824	0.0262103	1	0	1521	-0.167202	-0.209754	-0.30702	0.297648	-0.584278	1
1219.63	0.0605824	759	-0.278367	0.575292	1	0.00573993	983	-0.276268	1.43659	-0.239704	-0.168683	-0.470008	1
1219.69	0.138564	337	-0.318177	0.657566	1	0.000922529	1198	0.223455	0.553231	0.303609	-0.377772	-0.209894	1
1220.5	0.0674928	710	-0.281251	0.581252	1	0	1521	0.236272	1.22386	-0.320231	-0.303454	0.341539	1
1220.65	0.0312854	1019	-0.159097	0.328799	1	0	1521	0.485037	-0.37091	0.141181	-0.163433	0.365448	1
1220.69	0.102876	487	-0.186759	0.385969	1	0.00948486	828	0.567093	0.0983709	-0.224826	-0.199454	1.30982	1
1221.64	0.0219173	1161	-0.150105	0.310217	1	0	1521	-0.804471	0.911886	0.466146	-0.122073	-1.13348	1
1223.19	0.131359	377	-0.359723	0.743428	0.309451	0.0115641	724	-0.287302	1.97759	-0.334585	-0.266672	-0.621165	0.000137157
1223.57	0.00870638	1430	0.107865	-0.222921	1	0	1521	0.566268	-0.0518083	-0.397515	-0.0798115	1.4319	1
1223.6	0.00474606	1496	-0.070557	0.145818	1	0.00062761	1213	-0.788239	0.482765	0.77066	-0.156047	-1.02029	1
1223.7	0.0437189	887	-0.175589	0.362884	1	0.00615949	968	0.359354	0.154621	-0.223278	-0.105268	0.640842	1
1223.73	0.259479	100	-0.472654	0.976819	0.000239166	0.0165848	508	-0.263836	1.9895	-0.352823	-0.266706	-0.697267	8.73777e-05
1224.62	0.169046	245	-0.34966	0.722631	0.489701	0	1521	0.030433	0.187448	-0.123375	0.00736795	-0.289133	1
1225.54	0.0156468	1241	-0.0642971	0.132881	1	0	1521	0.0492132	0.598936	-0.402596	0.0212799	-0.408236	1
1225.56	0.0018186	1593	0.0426151	-0.0880712	1	0.0464164	76	1.01744	-0.34936	-0.175895	-0.186159	-0.375079	1
1225.61	0.190366	199	-0.354397	0.73242	0.395833	0	1521	0.0756155	0.707047	0.235902	-0.281389	-1.29707	1
1227.61	0.190366	200	-0.366791	0.758035	0.219879	0	1521	0.214262	0.814931	0.0429129	-0.289687	-0.949377	1
1227.66	0.00436399	1550	0.0064097	-0.0132467	1	0.0032355	1099	-0.718506	0.274283	0.848192	-0.171405	-0.780073	1
1227.68	0.190366	201	-0.189819	0.392292	1	0	1521	-0.745951	1.01512	0.579274	-0.223934	-1.21326	0.912222
1229.55	0.0304828	1063	0.128848	-0.266286	1	0.0515233	37	1.27236	-0.461469	-0.370187	-0.168387	-0.17206	1
1229.61	0.00870638	1431	-0.187179	0.386837	1	0.00833396	873	-0.905312	1.02318	0.353656	-0.0470105	-1.44594	1
1229.63	0.131359	378	-0.354085	0.731775	0.400951	0.0161704	526	-0.637411	1.58741	-0.068566	-0.120252	-1.21419	0.0760191
1231.6	0.0218195	1187	0.119331	-0.246617	1	0	1521	-0.120307	-0.138923	-0.152888	0.0911497	1.41073	1
1231.62	0.00531056	1470	0.0690478	-0.142699	1	0.0017816	1159	-0.643624	0.157449	0.358353	0.0641039	-0.72541	1
1231.65	0.466076	3	-0.462506	0.955846	0.000551956	0.0158288	547	-0.236109	1.82934	-0.35605	-0.229502	-0.707129	0.00552949
1232.55	0.0218195	1188	-0.0936353	0.193513	1	0.0244052	307	0.884921	-0.251275	-0.134561	-0.180839	-0.428483	1
1232.66	0.018646	1213	0.026053	-0.0538429	1	0	1521	0.432943	-0.14027	-0.138649	-0.0592017	0.00779444	1
1234.59	0.0810719	629	-0.0292687	0.0604885	1	0.043124	113	0.92223	-0.161944	-0.250556	-0.165563	-0.423804	1
1234.67	0.0337398	994	-0.1516	0.313306	1	0	1521	0.244112	-0.249548	0.257113	-0.144562	0.0090563	1
1234.7	0.0437189	888	-0.279003	0.576607	1	0.0146127	588	0.558501	0.478593	-0.0982369	-0.253346	-1.03692	1
1235.61	0.0227858	1129	0.141359	-0.292142	1	0.0396185	140	1.07257	-0.655777	-0.515507	-0.155728	3.77943	1.1426e-05
1235.65	0.11462	453	0.218561	-0.451692	1	0	1521	0.444375	-0.698365	0.0581172	-0.0541352	1.19086	1
1235.66	0.0147029	1284	-0.124579	0.257463	1	0	1521	-0.113328	0.734665	0.272772	-0.265854	-0.646152	1
1236.51	0.0337398	995	-0.235809	0.487338	1	0	1521	-0.213065	1.12848	-0.345059	-0.0677994	-0.191978	1
1236.6	0.00449994	1516	-0.00322843	0.00667209	1	0.00100622	1191	0.779474	-0.0533492	-0.430058	-0.0809656	0.0851573	1
1236.67	0.0144865	1303	0.00118711	-0.00245336	1	0	1521	-0.010398	-0.210116	0.42812	-0.131436	-0.177164	1
1237.57	0.0044477	1530	0.136281	-0.281647	1	0.0316795	214	1.08612	-0.442686	-0.386043	-0.0823559	-0.442968	1
1237.62	0.000197235	1750	-0.0444535	0.0918705	1	0	1521	-0.683799	0.284179	0.686416	-0.109255	-0.804483	1
1237.62	0.00148366	1690	-0.128675	0.265929	1	0	1521	-0.623692	0.726633	0.15262	-0.0061813	-0.766658	1
1237.63	0.00162631	1625	-0.0765096	0.15812	1	0	1521	0.508616	-0.434009	-0.185027	0.0420457	-0.497565	1
1237.66	9.13862e-05	1791	-0.0620391	0.128214	1	0.032686	206	0.655254	-0.170665	-0.245105	-0.20221	2.47942	1
1238.59	0.00982485	1347	-0.0172529	0.035656	1	0.0181425	458	0.0841153	0.394546	0.408786	-0.402053	1.31505	1
1238.64	0.0144865	1304	0.0599137	-0.123822	1	0.00768632	903	0.336032	0.169368	0.200559	-0.315537	0.91622	1
1238.67	0.0250201	1109	-0.0116351	0.0240458	1	0.0198565	406	-0.636334	-0.271073	1.09623	-0.165372	-0.772328	0.734729
1239.14	0.285253	70	-0.162844	0.336543	1	0	1521	0.166631	0.657707	-0.3279	-0.0729316	-0.468731	1
1239.16	0.11837	415	-0.258199	0.533611	1	0.0185574	442	0.127329	1.52901	-0.40127	-0.360663	1.39394	0.0631699
1239.58	0.00213051	1583	0.206939	-0.427674	1	0	1521	0.876403	-0.794298	-0.357957	0.0630185	0.0107464	1
1239.62	0.0149894	1269	-0.0900607	0.186125	1	0	1521	0.444206	0.0391143	-0.329516	0.0125331	-0.756365	1
1240.68	0.0408381	949	0.186861	-0.386179	1	0.0361043	172	1.46701	-0.998839	-0.230554	-0.261499	2.05395	9.3934e-06
1241.56	0.000351972	1711	-0.0199008	0.0411283	1	0.00675195	940	0.955049	-0.541546	-0.399848	-0.0107797	-0.166267	1
1241.66	0.00870638	1432	-0.0536879	0.110955	1	0.0169733	491	0.377336	-0.435462	-0.166592	0.0687127	-0.182963	1
1242.63	0.0677401	687	-0.185204	0.382755	1	0	1521	0.362551	-0.295343	0.145225	-0.109993	-0.270731	1
1242.67	0.11462	454	-0.316917	0.654963	1	0	1521	0.240352	0.810242	-0.382391	-0.135731	-0.11001	1
1242.73	0.0337398	996	0.0189463	-0.0391557	1	0.00146947	1174	-0.0407194	-0.39618	0.781891	-0.237943	-0.119277	1
1243.57	0.0311823	1042	0.20821	-0.430301	1	0	1521	0.376122	-0.776138	-0.322113	0.210983	0.438338	1
1243.62	0.00152838	1650	0.142749	-0.295015	1	0	1521	0.461274	-0.973711	-0.0910262	0.13471	0.233423	1
1243.62	0.0090323	1379	-0.1374	0.28396	1	0	1521	-0.704812	0.891812	0.215244	-0.0359788	-1.10926	1
1244.68	0.0733703	655	-0.240777	0.497606	1	0	1521	0.306322	0.441321	-0.26032	-0.15609	0.78259	1
1245.58	0.0044477	1531	-0.0906156	0.187272	1	0	1521	-0.801671	0.551712	0.705464	-0.13964	-1.01911	1
1245.72	0.213661	146	-0.470529	0.972426	0.000285815	0.0155657	556	-0.0531084	1.80863	-0.499052	-0.221693	-0.780859	0.00391292
1247.52	0.0147029	1285	-0.133182	0.275244	1	0.0182587	451	0.952726	-0.153601	-0.311208	-0.22345	1.10431	1
1247.55	0.00151867	1667	-0.0331873	0.0685871	1	0.0336107	190	0.87326	-0.308291	-0.177604	-0.137057	-0.482082	1
1247.59	0.193054	183	-0.383244	0.792037	0.0960193	0.0063881	959	-0.141971	1.29061	0.0697609	-0.28336	-1.35493	1
1247.72	0.0408381	950	0.17606	-0.363858	1	0.00959929	821	0.0197389	-0.294357	0.805581	-0.291035	-0.335845	1
1247.73	0.402197	5	-0.437025	0.903186	0.00368765	0.0107036	765	0.229942	1.4455	-0.438522	-0.261349	-0.638952	0.800608
1248.62	0.11462	455	0.181952	-0.376034	1	0.00963853	820	0.0563017	-0.555006	0.832205	-0.240228	-0.397638	1
1249.25	0.0677401	688	-0.163465	0.337829	1	0	1521	-0.613247	0.888266	-0.0446923	0.0336869	-0.684121	1
1249.64	0.0044477	1532	-0.0178705	0.0369324	1	0	1521	-0.682637	0.338621	0.562048	-0.0639206	-0.848775	1
1249.66	0.00264004	1572	-0.0228249	0.0471714	1	0.0153858	561	0.724065	0.0418093	-0.097717	-0.282929	0.875294	1
1249.74	0.000152035	1766	-0.163487	0.337873	1	0.00252023	1130	0.468761	-0.32787	0.286341	-0.188248	-0.693075	1
1251.53	0.0291542	1077	0.121497	-0.251095	1	0.0478801	62	1.29188	-0.478165	-0.489354	-0.115956	-0.137463	0.516643
1251.75	0.00264004	1573	-0.0813587	0.168141	1	0.0101054	789	0.38668	-0.256952	0.0821167	-0.105395	-0.159603	1
1253.61	0.115961	437	0.0047276	-0.00977038	1	0	1521	-0.20249	0.0736567	-0.224972	0.175988	-0.268059	1
1254.54	0.00474606	1497	-0.169488	0.350274	1	0.00199302	1148	0.697345	-0.167159	-0.217588	-0.0978146	-0.345824	1
1256.65	0.0437189	889	-0.154386	0.319065	1	0	1521	0.151952	-0.244241	0.258391	-0.100895	-0.215291	1
1257.59	0.0312854	1020	0.177142	-0.366094	1	0.0198188	409	1.10154	-0.659944	-0.541981	-0.0201763	0.990824	1
1257.63	0.0231679	1119	0.199375	-0.412042	1	0.00301762	1109	0.904514	-1.09965	-0.0421466	-0.0909902	1.69404	0.736497
1258.49	0.0712891	672	-0.249268	0.515154	1	0	1521	-0.142335	0.867857	-0.502299	0.0480577	-0.0546795	1
1259.61	0.0090323	1380	0.0867	-0.17918	1	0.0338869	185	1.23522	-0.860725	-0.119827	-0.177991	0.218682	0.487005
1260.57	0.0260356	1094	-0.171717	0.354882	1	0	1521	-0.214205	1.14876	0.0636689	-0.273249	-0.0773582	1
1261.14	0.0984276	514	-0.296447	0.612658	1	0	1521	-0.00453741	1.57559	-0.124662	-0.381704	-0.154843	0.323975
1262.56	0.0412243	921	0.103603	-0.214112	1	0	1521	0.718138	-0.648366	-0.382445	0.0704869	0.489319	1
1262.66	0.0408381	951	0.166641	-0.34439	1	0.0330004	201	1.36811	-0.987701	-0.298135	-0.105048	0.168711	0.0187355
1263.64	0.00162631	1626	-0.038961	0.0805193	1	0.00410712	1062	0.200315	-0.438512	-0.15465	0.138698	-0.337596	1
1264.44	0.00937656	1362	0.0988258	-0.20424	1	0	1521	-0.233931	-0.360452	-0.259331	0.330767	-0.31864	1
1264.54	0.00264004	1574	0.0817082	-0.168864	1	0.000665927	1208	-0.0297358	-0.464388	-0.577562	0.297622	2.54977	1
1264.61	0.0659299	723	-0.0995189	0.205672	1	0	1521	0.142994	-0.214473	0.298597	-0.120968	-0.302764	1
1264.71	0.0318115	1013	-0.151819	0.31376	1	0	1521	-0.0118562	0.110792	0.553694	-0.26098	-0.626258	1
1265.66	0.0550204	801	-0.0684823	0.14153	1	0	1521	0.482074	-0.130754	-0.497579	0.109662	-0.399176	1
1265.73	0.00870638	1433	0.0941002	-0.194474	1	0	1521	-0.226631	-0.33642	-0.258896	0.330398	-0.517819	1
1267.56	0.0227858	1130	-0.0854888	0.176677	1	0	1521	-0.806261	0.590214	0.436193	-0.0241895	-0.945147	1
1267.61	0.0149894	1270	0.0762909	-0.157668	1	0.00321504	1103	0.375444	-0.546091	-0.480564	0.260235	-0.386288	1
1267.68	0.0304828	1064	0.0894776	-0.18492	1	0.0337168	187	1.21886	-1.05311	-0.287707	-0.0521926	0.540894	0.107946
1267.71	0.182187	219	0.371878	-0.768548	0.171237	0.00957669	822	0.615538	-1.18774	-0.436966	0.216023	2.03532	0.248557
1269.68	0.00474606	1498	0.0204341	-0.0422304	1	0.013024	652	0.109499	0.238074	0.715322	-0.493968	0.915678	1
1270.6	0.00531056	1471	0.0450626	-0.0931293	1	0	1521	-0.257603	-0.267858	0.490985	0.0107667	-1.46798	1
1271.65	0.0311823	1043	0.134732	-0.278446	1	0.0298654	227	1.01205	-0.739634	-0.476251	0.0563709	-0.0798757	1
1271.69	0.000117992	1785	0.00794598	-0.0164217	1	0.00990448	805	-0.0207602	0.241631	0.676964	-0.42933	0.96258	1
1272.63	0.0659299	724	0.0107727	-0.0222636	1	0.0486387	58	0.964471	-0.0622104	-0.296666	-0.18626	-0.464396	1
1272.69	0.00436399	1551	0.00696836	-0.0144013	1	0	1521	-0.23768	0.27088	0.785854	-0.335533	-0.536194	1
1274.7	0.189656	207	-0.248669	0.513916	1	0.0208079	381	-0.475909	0.590639	1.03118	-0.403494	-1.57493	0.0632926
1275.59	9.13862e-05	1792	0.0489746	-0.101214	1	0	1521	-0.197549	-0.1209	-0.205234	0.217512	-0.209614	1
1275.63	0.0659299	725	0.178138	-0.368152	1	0.0364671	169	1.39714	-0.852354	-0.301245	-0.19095	0.959411	0.0114044
1276.7	0.0530851	819	-0.159824	0.330303	1	0.0245326	301	-0.405955	0.692099	1.06903	-0.499107	-1.11403	0.0170024
1277.1	0.0412243	922	-0.129979	0.268624	1	0.0316917	213	0.970467	0.235453	-0.420328	-0.315652	1.65553	1
1278.63	0.0588658	777	-0.0940012	0.194269	1	0	1521	0.0273083	-0.152732	0.315209	-0.109868	-0.146943	1
1279.58	0.0733703	656	0.20464	-0.422922	1	0.00255596	1127	0.818637	-0.673289	-0.507117	0.133176	-0.234877	1
1279.59	0.08468	575	-0.176767	0.365319	1	0	1521	-0.39169	1.16327	-0.0612243	-0.108932	-0.946282	1
1279.6	0.111358	465	0.261316	-0.540053	1	0.00475201	1029	0.268409	-0.70678	-0.0677403	0.0221897	2.30482	1
1279.68	0.00474606	1499	-0.0152149	0.0314442	1	0.0112025	739	0.381975	0.13913	0.0905123	-0.196517	-0.668852	1
1280.57	0.0304828	1065	0.176171	-0.364088	1	0.0260559	283	0.241117	-0.555109	-0.517621	0.0843664	4.80623	3.83137e-05
1280.72	0.0408381	952	0.185236	-0.382822	1	0.00648995	952	-0.0090518	-0.210054	0.483847	-0.222151	1.15944	1
1282.55	0.0227858	1131	-0.205511	0.424723	1	0	1521	-0.136748	1.12505	-0.198563	-0.168305	-0.136258	1
1282.68	0.0156468	1242	-0.107291	0.221735	1	0.0153506	563	0.48179	-0.169104	0.199397	-0.327175	2.03701	1
1284.64	0.082011	607	0.159081	-0.328768	1	0.0244697	303	1.156	-0.769078	-0.191771	-0.123419	-0.124025	1
1285.59	0.0368155	987	0.149569	-0.309109	1	0.0419506	123	1.41588	-0.573099	-0.368063	-0.267878	1.41762	0.00872758
1286.67	0.0550204	802	0.0365674	-0.0755726	1	0.0347302	180	0.900543	-0.260069	-0.342368	-0.13011	0.512058	1
1286.7	0.149445	300	-0.392111	0.810362	0.0596244	0.00941838	830	-0.179318	1.16554	0.100538	-0.262539	-1.05076	1
1287.64	0.0018186	1594	0.0537643	-0.111113	1	0	1521	0.451321	-0.437017	-0.464937	0.169994	0.0910241	1
1288.81	0.00937656	1363	0.0304494	-0.0629288	1	0	1521	0.368937	-0.106995	0.246738	-0.210329	-0.359992	1
1289.55	0.0437189	890	-0.0978513	0.202226	1	0	1521	-0.758429	0.664246	0.334329	-0.0184972	-0.872892	1
1289.6	6.98773e-05	1797	0.154011	-0.31829	1	0	1521	0.502643	-0.422459	-0.148937	-0.0172575	0.365394	1
1289.66	0.063588	742	0.148119	-0.306113	1	0.0250407	296	0.84876	-1.05002	-0.357975	0.167091	-0.419141	1
1291.66	0.00937656	1364	-0.0624691	0.129103	1	0	1521	0.146525	0.125633	0.46611	-0.277505	-0.759499	1
1291.82	0.00436399	1552	0.134219	-0.277385	1	0.00918759	841	0.113578	-0.190215	0.905804	-0.406324	-0.292569	1
1292.58	0.0018186	1595	0.0448793	-0.0927506	1	0	1521	-0.184768	-0.373413	0.137252	0.162357	-1.0634	1
1293.67	0.000152035	1767	-0.09946	0.205551	1	0	1521	-0.281338	0.734879	0.475705	-0.299897	-0.617769	1
1295.59	0.0112681	1326	-0.0135372	0.0279769	1	0	1521	0.269497	-0.0932369	0.113875	-0.112359	-0.37577	1
1295.77	0.24934	107	-0.455594	0.941561	0.000950125	0.0139599	617	-0.311668	1.58926	-0.0790314	-0.248663	-1.02998	0.279458
1296.68	0.0231679	1120	-0.223345	0.46158	1	0.000989356	1194	-0.360825	0.545163	0.610874	-0.218868	-1.8969	1
1297.61	0.00870638	1434	0.123608	-0.255457	1	0.0278809	259	1.37619	-0.854244	-0.413267	-0.180655	2.0424	0.000412194
1298.69	0.0677401	689	-0.186627	0.385696	1	0	1521	-0.557242	0.642682	0.287647	-0.0456919	-1.3151	1
1299.09	0.0337398	997	-0.156044	0.322492	1	0.0183075	450	0.796531	0.214678	-0.371645	-0.222997	0.73907	1
1299.62	0.119857	402	0.210651	-0.435346	1	0	1521	0.720515	-0.870088	-0.311528	0.0718248	1.06336	1
1301.56	0.0219173	1162	0.143601	-0.296776	1	0	1521	0.5402	-0.396891	-0.663334	0.237562	-0.295707	1
1301.58	0.0231679	1121	-0.17333	0.358215	1	0	1521	-0.167196	1.13809	-0.266002	-0.119055	-0.330789	1
1301.58	0.187525	210	0.335562	-0.693494	0.908485	0.00015889	1233	0.0989302	-0.935863	-0.192298	0.263728	1.20843	1
1301.66	0.00151867	1668	0.00328823	-0.00679567	1	0.00307237	1107	0.380236	-0.128373	0.0236467	-0.0931462	-0.552046	1
1301.69	0.000152035	1768	0.124567	-0.257439	1	0.00917177	842	0.643858	-0.105318	-0.398236	0.000447591	-0.545991	1
1302.61	0.000152035	1769	0.104304	-0.215561	1	0	1521	0.615373	-0.510603	0.146789	-0.17621	0.373164	1
1302.7	0.0156468	1243	0.129889	-0.268437	1	0	1521	-0.285022	0.138794	0.384016	-0.11334	-0.0126139	1
1303.6	0.0425342	909	0.151799	-0.313719	1	0.0475405	64	1.44375	-0.733551	-0.397866	-0.153164	0.0463996	0.0186678
1303.64	0.00586405	1461	0.0784831	-0.162198	1	0.0165569	511	1.23035	-0.419214	-0.299955	-0.203528	-0.0538999	1
1303.68	0.000152035	1770	0.112081	-0.231634	1	0.00679317	939	0.236807	-0.238557	-0.361096	0.0586182	1.91687	1
1303.7	0.016413	1226	0.125348	-0.259053	1	0	1521	-0.292981	-0.0321239	0.323257	-0.0510268	0.375586	1
1305.61	0.0408381	953	0.12166	-0.25143	1	0.0502939	44	1.35529	-0.519448	-0.358991	-0.189379	-0.158738	0.274447
1305.63	0.00162631	1627	-0.0568593	0.117509	1	0.0125056	675	1.26284	-0.499151	-0.488432	-0.153429	0.998484	0.324681
1305.65	0.0044477	1533	0.105279	-0.217577	1	0	1521	-0.200073	-0.261863	-0.213843	0.259595	-0.141311	1
1305.83	0.0659299	726	-0.0570064	0.117813	1	0.0119259	701	0.339245	-0.170388	0.865621	-0.47183	-0.439416	1
1307.11	0.190366	202	-0.0508709	0.105133	1	0	1521	0.0950997	0.385968	-0.313989	0.0433292	-0.846622	1
1307.57	0.0312854	1021	0.156927	-0.324316	1	0.0476474	63	1.42307	-0.575936	-0.455596	-0.149414	-0.235312	0.0484209
1307.73	0.000497713	1707	-0.140538	0.290446	1	0	1521	-0.0252882	0.183948	-0.11462	0.0894567	-1.63377	1
1307.74	0.00436399	1553	-0.0935171	0.193269	1	0	1521	0.647038	-0.0972891	-0.151637	-0.0904537	-1.17668	1
1307.84	0.0337398	998	-0.0219769	0.0454189	1	0.0168404	497	0.116226	-0.107973	0.887632	-0.402453	-0.706789	1
1308.62	0.00879923	1411	0.151689	-0.313491	1	0.0418785	125	0.618913	-0.68638	-0.0338832	-0.180262	3.2913	0.516898
1308.66	0.0550204	803	0.0569473	-0.117691	1	0.0120924	692	0.701782	-0.284027	-0.349112	-0.0127837	-0.150513	1
1308.68	0.149445	301	-0.353627	0.730829	0.409449	0.00532741	1006	0.104919	0.809539	0.0496091	-0.249573	-0.951644	1
1308.85	0.0144865	1305	0.164698	-0.340376	1	0.0112195	738	-0.115962	-0.20155	0.876221	-0.344574	0.610832	1
1309.58	0.0018186	1596	0.0748189	-0.154626	1	0.00167668	1163	-0.608218	-0.0717377	0.507019	0.0473836	-0.769075	1
1309.62	0.0337398	999	0.187549	-0.387602	1	0.0375737	157	0.396313	-0.93003	-0.092602	-0.0183032	3.72006	0.0661295
1309.67	0.0677401	690	-0.230383	0.476126	1	0.000299081	1226	-0.0381079	1.12523	-0.579781	-0.0597741	0.606525	1
1310.66	0.0175288	1216	0.111036	-0.229474	1	0	1521	0.210594	-0.343102	-0.297595	0.168778	-0.194522	1
1311.53	0.0090323	1381	-0.0975202	0.201542	1	0	1521	-0.580751	0.758982	0.156765	-0.0394558	-0.646968	1
1311.64	0.0563181	783	0.101088	-0.208916	1	0.0221331	349	0.843326	-0.853032	-0.258475	0.066899	-0.448549	1
1312.66	0.0044477	1534	0.0600799	-0.124165	1	0	1521	0.0611161	-0.199007	0.529944	-0.185191	-0.705314	1
1313.6	0.00474606	1500	0.0313826	-0.0648575	1	0.0328899	202	0.552457	-0.060138	0.208988	-0.383607	1.90705	1
1313.65	0.00151867	1669	-0.123929	0.25612	1	0	1521	-0.142311	0.569964	0.275167	-0.206266	-0.701382	1
1314.64	0.0659299	727	-0.199032	0.411334	1	0	1521	-0.201664	0.406958	-0.259781	0.100824	-0.347935	1
1314.68	0.00436399	1554	0.058953	-0.121836	1	0.00325613	1098	1.09452	-0.165365	-0.364114	-0.175652	-0.434145	1
1315.65	0.000197235	1751	-0.152098	0.314337	1	0	1521	-0.16092	0.91161	0.102534	-0.215351	-0.685274	1
1315.72	0.000197235	1752	-0.205085	0.423842	1	0.00446778	1038	-0.217318	0.736057	0.664929	-0.401862	-0.887988	1
1316.69	0.0844218	589	0.21925	-0.453117	1	0.0251056	295	-0.231304	-0.316235	0.178908	-0.0947389	3.94828	0.625248
1317.65	0.235692	125	-0.327488	0.676809	1	0.0137446	625	0.168127	1.30594	-0.188304	-0.362751	0.320144	1
1317.75	0.182187	220	-0.433008	0.894884	0.00485484	0.0119739	696	-0.0950245	1.32653	-0.0576628	-0.261886	-1.12273	1
1318.66	0.0874299	560	-0.17252	0.35654	1	0.00459892	1035	-0.567808	0.589444	0.48229	-0.111756	-1.47021	1
1318.7	0.11837	416	0.210024	-0.434049	1	0.00667745	944	-0.0223384	-0.665657	-0.351764	0.214853	3.17838	1
1319.59	0.0844218	590	0.192457	-0.397745	1	0.0208457	379	1.19604	-0.906642	-0.46341	0.0168443	0.151873	0.244726
1319.67	0.0090323	1382	-0.0318261	0.0657739	1	0.00348872	1088	-0.599096	-0.00786806	0.271027	0.151511	-1.05203	1
1319.7	0.0605824	760	0.114494	-0.236621	1	0.00824572	877	-0.0848113	-0.662881	-0.203608	0.173867	3.04066	1
1319.75	0.00937656	1365	0.0274167	-0.0566613	1	0.00929443	836	0.808436	-0.52439	-0.0241027	-0.151146	0.0939426	1
1319.85	0.0090323	1383	0.0248687	-0.0513954	1	0	1521	0.61287	-0.461918	0.636233	-0.379326	-0.527942	1
1320.66	0.0563181	784	0.132709	-0.274265	1	0.0494352	51	1.42478	-0.580568	-0.353842	-0.239667	0.656644	0.036606
1321.08	0.0219173	1163	-0.0382807	0.0791135	1	0	1521	0.399396	-0.122159	-0.361025	0.0523664	0.0483448	1
1321.86	0.00879923	1412	0.00160301	-0.00331288	1	0	1521	0.274755	-0.162781	0.696391	-0.375106	-0.30802	1
1323.65	0.0412243	923	0.23204	-0.479549	1	0.00809589	888	-0.109924	-0.47474	-0.189266	0.129892	2.89277	1
1323.68	0.00474606	1501	-0.0318722	0.0658692	1	0.024138	313	0.745923	0.424504	-0.36634	-0.209595	-0.449512	1
1323.71	0.0156468	1244	-0.00484617	0.0100154	1	0	1521	0.372072	-0.317762	-0.220568	0.0659659	-0.249613	1
1324.63	0.082011	608	0.266668	-0.551113	1	0.0163316	521	1.06151	-0.908278	-0.381304	-0.0422066	1.65693	0.309061
1325.58	0.00162631	1628	0.159443	-0.329516	1	0.0506096	41	1.3381	-0.711964	-0.427766	-0.0819378	-0.434683	0.123526
1325.62	0.0810719	630	0.279008	-0.576617	1	0.0137607	624	0.944002	-0.88335	-0.383089	0.0551955	0.419871	1
1325.69	0.0227858	1132	-0.245815	0.508017	1	0	1521	0.0129139	1.32509	-0.201263	-0.303072	0.323294	1
1325.75	0.158999	272	-0.346427	0.715949	0.56708	0.00446974	1037	0.580991	0.506423	0.242227	-0.461241	-0.422667	1
1327.09	0.267527	88	-0.13883	0.286916	1	0	1521	0.0579947	0.619806	-0.265426	-0.0526481	-0.422922	1
1327.59	0.0219173	1164	0.120116	-0.24824	1	0.0520146	35	1.24666	-0.577735	-0.374416	-0.108876	-0.476359	1
1327.82	0.0304828	1066	-0.136262	0.281608	1	0.0101619	784	-0.0777932	-0.141938	0.987621	-0.326734	-1.54083	1
1329.72	0.00162631	1629	0.0377698	-0.0780575	1	0	1521	-0.0854962	-0.487321	-0.368635	0.342267	0.106642	1
1329.82	0.00162631	1630	-0.0167323	0.0345801	1	0.0109067	752	-0.164443	-0.611657	0.857955	-0.108521	-1.31513	1
1330.64	0.00436399	1555	0.0851787	-0.176036	1	0	1521	0.67268	-0.23337	-0.258459	-0.0573925	-0.19139	1
1330.66	0.11837	417	-0.292006	0.603479	1	0.000168044	1231	0.285917	0.714223	-0.0621968	-0.243035	-0.846974	1
1330.84	0.102876	488	-0.431045	0.890826	0.00553985	0	1521	0.034802	0.717414	-0.294807	-0.0387301	-0.821502	1
1332.68	0.11837	418	-0.332294	0.686741	1	0.0108638	755	-0.643087	1.93116	0.435057	-0.471198	-0.897691	4.48998e-08
1332.7	0.0984276	515	-0.41331	0.854173	0.0173242	0.0153261	566	-0.537737	2.00056	0.061123	-0.363936	-0.670053	7.2169e-06
1333.77	0.0557896	793	0.212518	-0.439204	1	0	1521	-0.00625701	-0.648324	-0.0516476	0.097336	2.41242	1
1333.83	0.000756001	1699	0.155897	-0.322187	1	0.00856855	867	0.27569	-0.403042	1.04152	-0.434583	-1.07624	0.472813
1333.83	0.0227858	1133	0.0338416	-0.0699394	1	0.0189048	433	-0.106624	0.118935	0.986459	-0.398414	-1.35852	1
1334.66	0.0175288	1217	0.115886	-0.239499	1	0.0336375	189	0.00581483	-0.230929	0.976432	-0.474615	1.54166	0.695917
1335.07	0.00151867	1670	-0.150048	0.310099	1	0	1521	-0.329728	0.333006	0.029075	0.00488658	0.246421	1
1335.58	0.0218195	1189	-0.0323453	0.066847	1	0	1521	0.272782	-0.00121205	0.252708	-0.219576	-0.0909685	1
1336.62	0.00796937	1454	-0.169805	0.35093	1	0	1521	-0.090242	0.0335367	-0.255582	0.156945	-0.219306	1
1336.65	0.0044477	1535	-0.117505	0.242843	1	0	1521	-0.608435	1.07377	0.267737	-0.187561	-0.313719	1
1336.66	0.0227858	1134	0.136814	-0.282749	1	0.00278562	1119	0.884165	-0.343838	-0.0909747	-0.189083	-0.129807	1
1336.76	0.00151867	1671	-0.0325638	0.0672986	1	0.0287453	251	0.20125	-0.236582	0.992512	-0.51255	0.64792	0.948223
1337.68	0.0311823	1044	0.0854585	-0.176614	1	0.035515	175	1.20249	-0.548036	-0.352399	-0.162477	0.604276	1
1338.58	0.0219173	1165	0.10727	-0.221691	1	0.0158081	548	0.946838	-0.783099	-0.117783	-0.0358822	-0.94476	1
1338.64	0.000259947	1729	0.0614013	-0.126896	1	0	1521	0.0450333	-0.64346	0.0675974	0.127302	0.151172	1
1338.77	0.00162631	1631	0.00462536	-0.00955908	1	0.0205642	385	0.188408	-0.368048	1.12349	-0.509964	0.175317	0.155322
1338.82	0.00436399	1556	-0.172119	0.355712	1	0.00107826	1190	0.00715968	0.664905	-0.194816	-0.142834	0.900955	1
1339.6	0.00436399	1557	0.0629239	-0.130043	1	0.023752	318	1.27134	-0.664581	-0.47783	-0.0725779	0.119191	0.355674
1340.62	0.0527189	837	0.249992	-0.516651	1	0.0124867	678	1.19683	-0.528001	-0.292861	-0.217907	1.09802	1
1340.74	0.00162631	1632	0.112161	-0.231799	1	0.0306016	221	-0.178689	-0.159917	0.574067	-0.276914	2.46353	1
1340.77	0.0219173	1166	0.163931	-0.33879	1	0	1521	0.329669	-0.293212	-0.105774	0.0115496	-0.0628758	1
1341.56	0.0149894	1271	-0.13538	0.279784	1	0.00413988	1059	0.935894	-0.329134	-0.310594	-0.129285	0.308588	1
1341.58	0.00151867	1672	0.0948577	-0.196039	1	0	1521	0.942216	-0.984675	-0.356448	0.0908509	0.0269366	1
1341.65	0.0147029	1286	0.162657	-0.336158	1	0.0438473	108	0.132848	-0.436523	-0.0437022	-0.149342	5.12956	4.60788e-05
1341.67	0.00879923	1413	0.179179	-0.370304	1	0.0521735	34	0.142056	-0.329684	0.012808	-0.213427	5.19555	2.0442e-05
1341.83	0.131359	379	-0.188277	0.389105	1	0	1521	-0.102771	0.205333	0.729678	-0.30446	-1.31295	1
1342.65	0.0530851	820	0.168697	-0.34864	1	0.0502286	46	1.36292	-0.698665	-0.405024	-0.115005	-0.24599	0.104007
1342.77	0.223583	137	-0.269723	0.557428	1	0.00412763	1060	-0.673879	1.48894	0.521707	-0.363076	-1.13505	0.00416309
1344.65	0.000197235	1753	0.139916	-0.28916	1	0.0488597	56	1.23842	-0.36819	-0.374518	-0.175977	-0.257503	1
1344.77	0.138657	325	-0.165684	0.342414	1	0	1521	-0.587771	1.14889	0.497873	-0.304214	-0.781425	1
1345.63	0.0473764	864	0.0110612	-0.0228598	1	0	1521	0.310501	0.00256872	-0.493129	0.0953052	0.430461	1
1345.65	5.18721e-05	1800	0.102889	-0.212637	1	0	1521	-0.163785	-0.228438	-0.244201	0.251521	-0.159009	1
1345.7	0.00436399	1558	-0.035514	0.0733956	1	0	1521	0.355941	-0.271234	-0.26952	0.0748957	-0.0977304	1
1346.61	0.102876	489	0.263334	-0.544223	1	0.00486371	1025	0.736385	-0.851748	-0.366041	-0.0107511	3.10559	0.110962
1346.69	0.159239	261	-0.355636	0.73498	0.373949	0.00804665	890	-0.548388	1.8117	0.31159	-0.416983	-0.842363	9.76761e-05
1347.57	0.0469195	871	0.124473	-0.257245	1	0.0460938	81	1.28441	-0.628309	-0.39802	-0.0911388	-0.611328	0.431779
1347.74	0.193054	184	-0.314351	0.649659	1	0.00339836	1091	0.572623	0.346383	0.0391309	-0.291586	-0.927291	1
1347.78	0.063588	743	0.165392	-0.341811	1	0.0547527	18	0.1478	-0.438148	-0.158879	-0.142632	6.03055	2.91364e-13
1347.84	0.0550204	804	-0.0983211	0.203197	1	0.0179596	464	0.0969436	-0.0497787	0.947051	-0.411317	-1.30973	1
1348.61	0.0677401	691	0.202382	-0.418256	1	0	1521	0.816213	-1.10468	-0.345107	0.14681	0.46647	1
1349.57	0.0385149	981	0.180889	-0.373837	1	0.0374443	160	1.08643	-0.571746	-0.399455	-0.0436003	-0.350783	1
1349.79	0.0730072	666	0.113448	-0.23446	1	0	1521	0.107723	-0.45093	-0.0881244	0.139421	-0.202793	1
1349.85	0.0227858	1135	-0.0984564	0.203477	1	0.0173887	476	0.177452	-0.102091	0.866978	-0.38571	-1.37695	1
1350.63	0.0219173	1167	0.182082	-0.376302	1	0.00724087	921	0.633963	-0.587169	-0.462338	0.0959886	1.05892	1
1350.75	0.0227858	1136	-0.11448	0.236591	1	0	1521	0.000660666	0.101469	-0.21944	0.142151	-1.40487	1
1350.77	0.0149894	1272	0.116878	-0.241548	1	0	1521	0.530334	-0.711497	-0.311175	0.0541521	2.00087	1
1351.82	0.313339	44	-0.440667	0.910711	0.00285742	0.0121432	690	-0.116471	1.38769	-0.123709	-0.253094	-0.842312	1
1353.69	0.0527189	838	0.23335	-0.482257	1	0.00126413	1179	0.43578	-0.776354	-0.249021	0.0978136	1.608	1
1353.7	0.102876	490	-0.199534	0.41237	1	0	1521	0.633243	-0.0821006	0.0547507	-0.274457	0.642752	1
1354.62	0.207804	170	-0.280765	0.580248	1	0.0175059	470	0.252568	0.85157	-0.190432	-0.307795	1.23805	1
1354.66	0.127976	391	-0.35349	0.730545	0.411843	0.0155393	557	-0.779925	1.93193	0.378727	-0.381021	-1.13799	4.54534e-08
1354.68	0.0990964	502	-0.41533	0.85835	0.0152926	0.0170336	489	-0.55215	2.03339	-0.0345505	-0.318354	-0.752163	4.51236e-06
1354.76	0.0227858	1137	0.155714	-0.321809	1	0.00428787	1053	0.00543977	-0.22789	0.741093	-0.3044	0.305302	1
1355.63	0.0733703	657	-0.148678	0.307267	1	0.0231231	330	0.0721604	0.713791	-0.168194	-0.255428	2.1859	1
1355.75	0.299021	62	0.345208	-0.713431	0.59866	0	1521	-0.160663	-0.554865	0.326317	0.0197409	0.936769	1
1355.78	0.0605824	761	-0.153741	0.317731	1	0	1521	0.0212608	0.569421	-0.253014	-0.00334587	-0.986208	1
1355.81	0.0175288	1218	0.0549272	-0.113516	1	0.00872677	863	-0.546157	-0.175257	1.1407	-0.235631	-1.03799	0.396897
1356.58	0.0527189	839	0.133954	-0.276839	1	0.0289496	245	1.09535	-0.247626	-0.356801	-0.176921	0.00628966	1
1356.64	0.0250201	1110	0.033354	-0.0689316	1	0.0150859	574	-0.270487	-0.0227727	1.08207	-0.401537	-0.087919	1
1356.66	0.00937656	1366	0.0470815	-0.0973018	1	0.000110247	1236	-0.359734	0.161056	-0.239021	0.255071	-1.05474	1
1356.67	0.0385149	982	-0.264991	0.547649	1	0.00968805	817	-0.709535	1.82637	0.163992	-0.28788	-0.876384	0.000191448
1358.62	0.00162631	1633	-0.0433212	0.0895305	1	0.00253781	1129	1.13823	-0.555104	-0.509633	-0.0695662	0.782045	1
1358.74	0.00879923	1414	0.0708511	-0.146426	1	0.000939949	1196	-0.057901	-0.704135	0.653413	-0.0175274	-1.47804	1
1359.66	0.0412243	924	0.0802872	-0.165927	1	0.0444143	105	1.18851	-0.579847	-0.321583	-0.128347	-0.117919	1
1359.69	0.0156468	1245	-0.186602	0.385644	1	0	1521	0.260937	0.544745	0.35619	-0.43902	0.301556	1
1359.85	0.0437189	891	-0.245949	0.508294	1	0.000640723	1210	0.00440055	0.579842	0.352956	-0.306445	-0.608483	1
1360.56	0.0469195	872	0.207904	-0.429668	1	0.00388158	1068	0.928657	-0.866021	-0.31619	0.0225981	0.454208	1
1360.8	0.000152035	1771	-0.157416	0.325326	1	0	1521	0.106085	0.574678	-0.219833	-0.0995386	-0.00809738	1
1361.75	0.00148366	1691	0.033109	-0.0684252	1	0	1521	0.180186	-0.48654	0.374334	-0.0478988	-1.25972	1
1361.8	0.0984276	516	-0.270191	0.558396	1	0.00505242	1014	-0.416077	1.42998	-0.218108	-0.157858	0.244838	1
1361.86	0.0147029	1287	-0.18602	0.384441	1	0	1521	0.209891	0.436641	0.349614	-0.308952	-1.30712	1
1362.6	0.280763	78	0.276758	-0.571966	1	0	1521	0.706395	-0.922295	-0.470209	0.169038	1.0349	1
1362.72	0.0227858	1138	-0.1112	0.229813	1	0	1521	-0.471823	0.842126	0.0327182	-0.116258	0.836066	1
1362.75	0.0385149	983	0.120471	-0.248974	1	0.0532332	27	-0.0236055	-0.0472294	0.0691939	-0.261183	5.26512	1.16332e-05
1363.65	0.0291542	1078	0.111696	-0.230837	1	0	1521	0.036828	-0.216615	-0.0718429	0.0464477	0.748093	1
1363.71	0.0473764	865	-0.00273379	0.00564983	1	0	1521	0.458672	-0.378822	-0.131601	-0.051773	1.00679	1
1363.78	0.00168971	1612	0.181334	-0.374757	1	0.0331885	197	-0.0729117	-0.423455	-0.189282	0.0171705	4.65626	0.00681045
1364.63	0.0219173	1168	0.161738	-0.334258	1	0.0467746	70	1.36791	-0.567593	-0.397878	-0.156272	-0.277224	0.170002
1364.67	0.0250201	1111	-0.0585482	0.121	1	0.00420407	1055	0.423703	0.584548	0.133472	-0.370898	-0.442772	1
1364.75	0.138657	326	-0.257924	0.533044	1	0.00651607	950	-0.885333	1.36261	0.322032	-0.145867	-1.25011	0.0624788
1366.58	0.00474606	1502	0.0681627	-0.14087	1	0.0229279	338	1.06218	-0.528594	-0.393838	-0.0461633	-0.418069	1
1366.63	0.016413	1227	0.197314	-0.407781	1	0.00251133	1131	0.808069	-0.681896	-0.515283	0.108091	0.50974	1
1366.68	0.00982485	1348	0.0616762	-0.127464	1	0	1521	-0.147153	-0.0512354	0.470776	-0.141897	-0.243283	1
1366.77	0.241688	112	-0.493574	1.02005	3.62134e-05	0.0199744	405	-0.516837	2.13385	-0.191618	-0.277476	-0.925202	1.52182e-07
1368.68	0.280763	79	-0.384874	0.795406	0.0882247	0.0139478	619	-0.780702	1.74791	0.241664	-0.265515	-1.08266	0.000285638
1368.7	0.11462	456	-0.419634	0.867243	0.0116866	0.0144203	596	-0.412648	1.97837	-0.0309123	-0.356388	-0.775738	4.3979e-05
1368.77	0.302004	57	-0.455441	0.941246	0.000960878	0.0168944	494	-0.535362	2.262	-0.209697	-0.305174	-0.783486	1.44777e-10
1369.72	0.0984276	517	-0.220459	0.455615	1	0	1521	0.423411	0.351281	-0.220286	-0.117041	-0.834264	1
1369.83	0.0412243	925	-0.164068	0.339074	1	0.00955938	825	-0.0944421	-0.0101026	0.885848	-0.284071	-2.07683	1
1370.77	0.0926756	549	-0.31082	0.642361	1	0	1521	-0.481025	1.22515	-0.219207	-0.0502381	-0.255614	1
1371.67	0.0659299	728	-0.223837	0.462597	1	0	1521	-0.0223894	0.228564	-0.0490204	-0.0466226	0.277006	1
1371.72	0.0425342	910	-0.151962	0.314055	1	0	1521	-0.463159	0.66819	0.408786	-0.147816	-1.2876	1
1371.75	0.0018186	1597	-0.0414026	0.0855653	1	0	1521	0.632985	0.100016	-0.137047	-0.184307	-0.423067	1
1371.78	0.0090323	1384	-0.0837581	0.1731	1	0.0235772	321	-0.619493	0.298061	0.916985	-0.216927	-1.4468	1
1371.83	0.0156468	1246	-0.170141	0.351626	1	0.0128918	659	-0.25934	0.12053	0.852117	-0.257565	-1.76076	1
1374.69	0.324596	35	-0.288479	0.59619	1	0.00409572	1063	-0.755665	0.842317	0.788812	-0.277123	-1.07712	0.397888
1376.61	0.169046	246	-0.3659	0.756193	0.229312	0	1521	-0.055207	1.19039	-0.31958	-0.178085	0.234916	1
1376.64	0.0990964	503	-0.350386	0.724132	0.473779	0.0172735	482	-0.764655	2.01535	0.144483	-0.302542	-1.06633	1.47827e-07
1376.67	0.173801	233	-0.391675	0.809462	0.0610286	0.0164877	513	-0.51216	1.96917	-0.0559519	-0.302824	-0.798911	5.33271e-05
1376.74	0.000152035	1772	0.0902678	-0.186553	1	0	1521	-0.262841	0.0479469	0.630668	-0.203576	-0.216547	1
1377.63	0.0250201	1112	0.136786	-0.282691	1	0.0530165	30	0.636884	-0.367455	-0.0837037	-0.294652	4.1344	0.00757914
1377.75	0.0231679	1122	0.165857	-0.342772	1	0	1521	-0.294275	-0.276682	0.542703	-0.0643154	-0.0621184	1
1378.56	0.00492832	1484	0.127802	-0.264123	1	0.021686	361	1.04001	-0.29069	-0.322333	-0.15515	-0.0944669	1
1378.77	0.260706	94	-0.370676	0.766063	0.181743	0.0140051	616	-0.665862	1.75722	-0.0323655	-0.186805	-0.969864	0.00399592
1379.81	0.0147029	1288	-0.19637	0.405832	1	0	1521	0.275139	-0.092938	0.0709032	-0.0916105	-0.428697	1
1380.72	0.0044477	1536	-0.096767	0.199985	1	0.00434944	1045	-0.103011	-0.0224986	0.355275	-0.0643831	-1.24162	1
1380.78	0.324596	36	-0.445048	0.919766	0.00208599	0.0134286	641	-0.492288	2.10776	-0.268324	-0.252178	-0.729285	8.21349e-07
1381.6	0.00168971	1613	-0.0178024	0.0367917	1	0	1521	0.727832	0.0641249	0.0325776	-0.276302	-0.730847	1
1381.64	0.0156468	1247	0.0413048	-0.0853633	1	0.0203613	394	1.1881	-0.648061	-0.0532005	-0.249154	0.147834	1
1381.67	0.0250201	1113	-0.133146	0.275169	1	0	1521	0.062498	0.564477	0.147853	-0.250677	-0.101172	1
1381.78	0.0489823	852	-0.324719	0.671086	1	0.0035537	1084	-0.424289	1.88865	-0.187547	-0.282227	-0.13537	0.00138703
1383.62	0.235692	126	-0.327652	0.677147	1	0.00435193	1044	0.121907	1.21316	0.132453	-0.450394	-0.120468	1
1383.72	0.0605824	762	-0.170809	0.353005	1	0.0166273	506	-0.746558	0.947476	0.918912	-0.369544	-1.14108	0.0125245
1383.75	0.267527	89	-0.404447	0.835857	0.029457	0.00322135	1101	-0.548858	1.56273	0.0565212	-0.225838	-0.80816	0.20403
1383.84	0.182187	221	-0.257569	0.532309	1	0	1521	0.000221024	0.687647	0.359328	-0.31714	-1.061	1
1384.63	0.00982485	1349	-0.208411	0.430716	1	0.0400533	136	0.166549	0.328671	-0.1736	-0.235467	3.37639	1
1384.66	0.00870638	1435	0.0866626	-0.179103	1	0	1521	0.0954656	-0.571072	0.128906	0.0455196	0.417735	1
1384.78	0.0337398	1000	-0.210549	0.435135	1	0.00165425	1165	-0.773552	1.06316	0.700901	-0.299578	-0.908393	0.15725
1385.65	0.00449994	1517	0.13063	-0.269969	1	0.0214232	368	0.924301	-0.595288	-0.377356	-0.0454915	0.9062	1
1385.69	0.00796937	1455	0.0526783	-0.108868	1	0	1521	0.470302	0.154972	-0.172286	-0.149306	0.166043	1
1385.8	0.0044477	1537	-0.0704689	0.145636	1	0.0236664	319	-0.13715	0.0999353	1.06343	-0.420215	-1.31222	0.701157
1386.73	0.155712	286	-0.22721	0.469566	1	0.00595093	978	-0.828538	1.43892	0.241451	-0.159027	-1.08016	0.076001
1388.6	0.213623	159	-0.450196	0.930404	0.00142875	0.00293256	1113	0.343904	1.00467	-0.594267	-0.102123	-0.691999	1
1388.75	0.280763	80	-0.469699	0.970711	0.00030625	0.0203404	397	-0.55064	2.07714	-0.26605	-0.214703	-0.888457	1.46263e-06
1388.84	0.11837	419	0.0941202	-0.194515	1	0	1521	-0.147444	-0.198318	0.577755	-0.156232	-0.127217	1
1389.37	0.184976	213	0.351314	-0.726049	0.454909	0.0101353	785	0.580972	-1.26967	-0.436582	0.291928	1.20559	0.48306
1390.66	0.280763	81	-0.369275	0.763168	0.194414	0.0117007	718	-0.589956	1.91509	-0.0606466	-0.26266	-0.648543	0.000218315
1390.69	0.348732	18	-0.0292161	0.0603799	1	0.00307886	1106	-0.463487	0.0939879	0.913223	-0.248941	-0.760487	1
1390.77	0.08468	576	-0.152169	0.314483	1	0.00548191	1001	-0.244133	1.08713	0.49449	-0.462193	0.191463	1
1391.7	0.0605824	763	-0.0635024	0.131238	1	0.00523474	1008	0.69471	0.156883	-0.122497	-0.219117	-0.672552	1
1391.81	0.0437189	892	-0.206256	0.426262	1	0.00198962	1149	-0.257964	0.335656	0.673888	-0.236952	-1.71311	1
1392.76	0.0227858	1139	-0.0973253	0.201139	1	0	1521	-0.288848	0.149232	0.675292	-0.224692	-0.619002	1
1393.65	0.082011	609	-0.218724	0.452029	1	0	1521	-0.0356097	0.152184	-0.0139671	-0.00993157	-0.27999	1
1393.71	0.0156468	1248	0.0251814	-0.0520415	1	0	1521	0.16104	-0.0496403	-0.392193	0.0768796	1.31698	1
1393.82	0.0312854	1022	-0.24243	0.501023	1	0.00291229	1115	-0.299057	0.523735	0.591556	-0.26912	-1.01398	1
1394.8	0.0605824	764	0.0351826	-0.0727108	1	0.0586849	9	-0.200679	0.0285238	-0.0644394	-0.203205	6.34598	6.2697e-19
1395.8	0.00353145	1567	-0.140805	0.290997	1	0	1521	-0.202772	-0.247184	0.563145	-0.115382	-0.103137	1
1396.67	0.193054	185	-0.352495	0.72849	0.431008	0.0100014	795	-0.800715	1.34303	0.573615	-0.292391	-1.24843	0.0111502
1397.79	0.193054	186	-0.211048	0.436166	1	0.0154909	558	0.448917	0.416202	-0.468896	-0.128194	1.29248	1
1398.59	0.159239	262	-0.381267	0.787952	0.106582	7.83202e-05	1239	-0.0867903	1.67203	-0.387849	-0.26195	0.041569	0.10307
1398.62	0.0733703	658	-0.202184	0.417846	1	0.00742664	908	-0.907441	1.35791	0.0847168	-0.0270661	-1.16669	0.167083
1398.65	0.173801	234	-0.291472	0.602376	1	0.0101226	786	-0.494719	1.61245	-0.200615	-0.135082	-0.874095	0.166269
1398.72	0.00982485	1350	0.0875383	-0.180912	1	0.00639462	958	-0.493826	0.116485	0.732849	-0.14875	-0.953033	1
1399.61	0.0437189	893	-0.14253	0.294562	1	0.0266141	275	0.554859	0.43521	0.186011	-0.4728	1.01855	1
1399.71	0.0677401	692	0.168321	-0.347863	1	0.0140332	614	0.0808685	-0.500401	0.944013	-0.324217	-0.276109	1
1399.81	0.0984276	518	0.157983	-0.326499	1	0.021329	370	-0.350104	-0.743786	0.965842	-0.055051	-1.2388	1
1401.65	0.00879923	1415	0.0275104	-0.0568547	1	0.0503154	43	1.21579	-0.19365	-0.379494	-0.236583	0.198722	1
1401.72	0.0412243	926	0.204752	-0.423154	1	0.0119839	695	0.27185	-0.469414	0.770442	-0.309746	-0.558063	1
1401.82	0.102876	491	0.110276	-0.227904	1	0.0124074	681	-0.228612	-0.64753	0.820061	-0.0740425	-0.931647	1
1402.77	0.173801	235	-0.452678	0.935534	0.00118738	0.0168749	495	-0.503063	2.12065	-0.245929	-0.263474	-0.707166	4.64278e-07
1403.63	0.0412243	927	0.157199	-0.324877	1	0	1521	0.0714522	-0.619007	-0.150536	0.196095	0.52979	1
1403.65	0.0018186	1598	0.115607	-0.238922	1	0.03164	215	0.780606	-0.324501	-0.38392	-0.0764099	1.14597	1
1403.74	0.0227858	1140	0.145706	-0.301125	1	0.0467893	68	0.19137	-0.526314	-0.282539	-0.0413455	5.32057	9.27584e-07
1404.7	0.08468	577	-0.237408	0.490643	1	0.00327852	1096	-0.658269	1.0418	0.296517	-0.132179	-1.17408	1
1405.6	0.306731	47	-0.440972	0.911342	0.00279729	0.0034141	1090	0.0550777	1.49456	-0.100057	-0.363049	-0.783359	0.716603
1405.75	0.0219173	1169	-0.0392562	0.0811295	1	0.00149591	1173	-0.570935	0.222381	0.799296	-0.207458	-0.40315	1
1406.71	0.131359	380	-0.16124	0.33323	1	0	1521	0.177001	-0.300468	0.204456	-0.131156	1.09652	1
1407.78	0.0156468	1249	-0.0260484	0.0538334	1	0.00621572	965	-0.708753	0.0382461	0.897774	-0.108239	-1.26418	1
1408.68	0.0218195	1190	-0.0311325	0.0643404	1	0.0389756	145	0.988777	-0.324634	-0.139463	-0.200217	-0.363222	1
1408.79	0.182187	222	0.251363	-0.519484	1	0.0456611	88	0.415056	-0.597515	0.233916	-0.27596	3.72064	0.124892
1409.73	0.235692	127	-0.373855	0.772634	0.155634	0.00140347	1175	0.000330849	1.30194	-0.00374481	-0.373062	0.0574691	1
1410.59	0.259479	101	-0.265266	0.548217	1	0	1521	0.355492	0.28676	-0.58275	0.0745027	-0.301552	1
1411.73	0.182187	223	-0.366691	0.757828	0.220712	0.0129287	657	-0.301488	1.99396	-0.308227	-0.284445	-0.496226	9.27153e-05
1411.79	0.00162631	1634	-0.045032	0.0930662	1	0	1521	-0.320279	-0.316442	0.138526	0.16365	-0.361026	1
1412.21	0.0218195	1191	-0.323559	0.668689	1	0.00568942	986	-0.347064	1.49116	-0.244276	-0.138292	-0.823538	1
1412.64	0.155712	287	-0.332171	0.686486	1	0.0105462	768	-0.659013	1.62203	-0.211954	-0.0614252	-1.05058	0.0447749
1412.75	0.0712891	673	-0.242977	0.502153	1	0	1521	-0.386177	1.02209	0.328166	-0.269006	-0.675623	1
1413.77	0.00879923	1416	0.190912	-0.394551	1	0.0493009	52	0.231811	-0.454293	0.20169	-0.262809	4.37336	0.0106311
1413.8	0.00213051	1584	-0.0318645	0.0658533	1	0.0104128	771	-0.343129	0.744114	0.637197	-0.331112	-1.13828	1
1414.65	0.213661	147	-0.410663	0.848704	0.020311	0.0108257	756	-0.238528	1.96485	-0.0120255	-0.419455	-0.952062	3.92588e-05
1414.7	0.159239	263	-0.295767	0.611252	1	0.00506937	1013	-0.451214	1.51262	-0.20689	-0.121258	-0.850687	0.756668
1415.6	0.0291542	1079	0.0103398	-0.0213689	1	0	1521	0.155414	0.375197	-0.216538	-0.0637546	0.00973852	1
1415.72	0.141398	318	0.28212	-0.583049	1	0.00739497	909	0.726075	-1.17386	-0.521417	0.247504	1.25115	0.340989
1416.78	0.0090323	1385	-0.0191582	0.0395935	1	0.0546534	19	-0.209288	0.133478	0.00332129	-0.224078	5.54586	1.59084e-07
1418.65	0.149445	302	-0.327794	0.677442	1	0.0117835	710	-0.71022	1.59375	0.375083	-0.315229	-1.01177	0.0038752
1419.77	0.213661	148	-0.26792	0.553702	1	0	1521	0.242777	0.564298	-0.426244	-0.0796842	0.60781	1
1420.7	0.0304828	1067	0.0477381	-0.0986587	1	0	1521	-0.444806	0.192594	0.387536	-0.0303084	-0.835996	1
1421.59	0.138564	338	-0.355446	0.734589	0.377093	0.000541602	1217	-0.0429491	1.67209	-0.00752281	-0.41767	-0.842643	0.0362857
1421.7	0.0437189	894	0.108187	-0.223587	1	0.00565464	989	-0.324251	-0.440966	0.796018	-0.0571584	-1.52005	1
1421.8	0.0227858	1141	-0.0219827	0.0454309	1	0.0174678	472	-0.502276	-0.199783	0.932031	-0.141648	-1.1288	1
1423.63	0.0312854	1023	0.0705845	-0.145875	1	0.0554055	16	1.37491	-0.331525	-0.351712	-0.243024	-0.3895	0.269155
1423.7	0.082011	610	0.197665	-0.408508	1	0.000110671	1235	-0.292817	-0.657145	0.748424	-0.035229	-0.459021	1
1424.67	0.00870638	1436	0.024349	-0.0503213	1	0.0426977	114	0.958181	-0.28372	-0.171176	-0.188953	-0.283352	1
1425.64	0.0304828	1068	0.271417	-0.560927	1	0.0203607	395	1.23762	-0.971878	-0.351268	-0.0904048	1.34152	0.0372855
1427.58	0.138657	327	-0.413529	0.854627	0.017099	0.00716854	923	0.159648	1.78363	-0.287785	-0.398804	-0.726205	0.00324627
1427.81	0.000197235	1754	-0.0367589	0.0759684	1	0.0153647	562	-0.279384	0.191394	0.951181	-0.339453	-1.2966	1
1428.17	0.119857	403	-0.291659	0.602763	1	0.00140116	1176	-0.115857	1.49545	-0.315589	-0.257974	0.527483	1
1428.69	0.11462	457	-0.171716	0.354879	1	0	1521	0.0985912	-0.263796	0.237088	-0.079653	0.0958789	1
1428.71	0.193054	187	-0.26566	0.549031	1	0.0113649	732	0.435584	0.722887	-0.110305	-0.312796	-0.150225	1
1429.8	0.102876	492	0.324903	-0.671466	1	0.0043267	1049	0.285232	-1.1222	-0.292306	0.285522	1.37845	1
1430.66	0.00870638	1437	-0.0628104	0.129808	1	0.0320322	210	0.895904	-0.279284	-0.189803	-0.149844	-0.446761	1
1430.72	0.155712	288	-0.254665	0.526307	1	0.00520284	1009	0.334943	1.05909	-0.0857458	-0.371509	-0.374954	1
1430.77	0.138564	339	0.272505	-0.563177	1	0	1521	-0.102904	-0.711631	0.0048631	0.192896	0.993578	1
1431.77	0.0291542	1080	0.167876	-0.346944	1	0	1521	-0.110177	-0.756896	0.0792688	0.165862	1.14701	1
1431.83	0.0138137	1321	0.0375093	-0.0775191	1	0.0270204	271	0.280449	-0.295537	-0.0509367	-0.126229	2.68981	1
1432.67	0.0337398	1001	-0.0666887	0.137823	1	0.0260507	284	0.871666	-0.238226	-0.218779	-0.137453	-0.469661	1
1432.72	0.159239	264	-0.355421	0.734538	0.377299	0.00182586	1158	-0.0362715	1.43506	-0.296084	-0.250252	-0.104071	1
1433.77	0.00151867	1673	0.105176	-0.217364	1	0	1521	0.182358	0.0470214	0.171011	-0.196026	0.665441	1
1434.73	0.136163	353	-0.304113	0.6285	1	0.00434228	1046	-0.0671049	1.18471	0.0560843	-0.310866	-0.604085	1
1435.68	0.0090323	1386	-0.0564817	0.116729	1	0.01478	582	0.230152	-0.402032	-0.104063	0.0702176	0.137039	1
1435.75	0.0156468	1250	0.166049	-0.343167	1	0.0115234	726	-0.0713726	-0.355864	0.391164	-0.155043	2.05042	1
1437.59	0.0090323	1387	-0.0910177	0.188103	1	0	1521	-0.149835	0.865426	-0.110981	-0.10805	-0.615012	1
1438.77	0.0156468	1251	0.0101941	-0.0210679	1	0.00491973	1022	0.292094	-0.229967	-0.330158	0.0387595	1.53068	1
1438.78	0.0250201	1114	-0.0883919	0.182677	1	0.0209779	376	0.594921	-0.292337	0.0402055	-0.283656	2.54936	1
1441.67	0.00162631	1635	0.153089	-0.316385	1	0.0397829	139	0.210644	-0.345842	0.40869	-0.356543	3.7904	0.103143
1441.68	0.0412243	928	0.175539	-0.362781	1	0.0336602	188	0.57116	-0.668783	-0.272137	-0.0704781	3.64483	0.133094
1441.83	0.0659299	729	0.0946999	-0.195713	1	0.0127972	663	-0.259875	-0.442453	0.710474	-0.0527803	-1.26263	1
1442.7	0.0312854	1024	-0.0614472	0.126991	1	0.0326173	207	0.746655	-0.00101259	-0.00422416	-0.260745	-0.449278	1
1442.84	0.0090323	1388	0.0232019	-0.0479505	1	0.0181832	456	-0.239716	0.153531	0.954347	-0.356913	-1.05176	1
1443.68	0.0090323	1389	0.0985167	-0.203601	1	0.00353481	1085	-0.429506	-0.228408	0.665266	-0.0407632	-0.990138	1
1445.61	0.0018186	1599	0.109722	-0.226759	1	0.0460551	83	1.28237	-0.379199	-0.279503	-0.22969	-0.365246	1
1446.65	0.00148366	1692	0.00981357	-0.0202814	1	0.0327659	205	0.791031	-0.295536	-0.239493	-0.082838	-0.420505	1
1447.68	0.0144865	1306	0.116714	-0.241209	1	0.0164348	516	0.632679	-1.04026	-0.456122	0.141609	2.76756	0.0975201
1449.71	0.0385149	984	-0.0513905	0.106207	1	0.00444922	1040	0.144006	-0.328223	-0.0157859	0.0654767	-0.399859	1
1449.79	0.0018186	1600	-0.0953013	0.196956	1	0	1521	-0.493214	0.788325	0.387549	-0.180036	-0.878971	1
1450.67	0.0677401	693	-0.0874303	0.180689	1	0	1521	0.0287583	-0.259484	0.315305	-0.08448	-0.0521352	1
1450.69	0.0980084	530	-0.298862	0.617648	1	0.00971548	813	0.417849	0.993487	-0.382929	-0.21878	-0.880047	1
1452.64	0.00151867	1674	-0.0893328	0.184621	1	0.0194134	419	0.888271	-0.301156	-0.222497	-0.127183	-0.403417	1
1452.7	0.115961	438	-0.26908	0.556099	1	0.0104855	769	0.575879	1.04589	-0.25758	-0.358218	-0.784015	1
1452.75	0.0810719	631	0.114259	-0.236135	1	0	1521	0.273557	-0.855191	-0.27199	0.229154	0.85036	1
1454.77	0.0312854	1025	0.156765	-0.323981	1	0.0604547	6	0.038152	-0.352947	-0.121869	-0.138995	5.95005	2.71094e-11
1456.2	0.149445	303	-0.329242	0.680434	1	0.00870917	864	-0.414413	1.88339	-0.27352	-0.220867	-0.61164	0.00149952
1456.69	0.0932606	544	0.113222	-0.233992	1	0	1521	-0.189304	-0.274035	-0.21147	0.254992	-0.0814774	1
1457.66	0.0311823	1045	-0.0370776	0.076627	1	0.00941648	831	0.171942	-0.462045	-0.135665	0.147254	-0.338955	1
1457.74	0.0677401	694	0.0998473	-0.206351	1	0	1521	-0.10855	-0.0620832	-0.00628266	0.0109008	1.07481	1
1459.63	0.104359	474	0.157998	-0.32653	1	0.00284369	1117	0.412388	-0.736303	-0.343939	0.226399	-0.196269	1
1459.69	0.0175288	1219	0.100617	-0.207943	1	0.0289239	246	1.09067	-1.00548	-0.244022	-0.0713528	1.24612	0.393934
1460.27	0.0209059	1203	-0.293723	0.607028	1	0	1521	-0.271847	1.22544	-0.305357	-0.044503	-1.18976	1
1460.76	0.00264004	1575	-0.156156	0.322723	1	0	1521	0.718684	-0.120077	-0.0301432	-0.217617	-0.157614	1
1461.86	0.0388584	972	0.0888016	-0.183523	1	0.0584246	10	-0.100718	-0.17907	-0.14318	-0.1558	6.58377	1.16925e-33
1462.7	0.0408381	954	0.103438	-0.213772	1	0.0446296	101	1.12981	-0.727062	-0.269223	-0.148864	1.14222	1
1463.66	0.0209059	1204	0.145304	-0.300295	1	0.0295429	231	1.00051	-0.812396	-0.464045	0.0216684	1.0557	1
1463.81	0.000259947	1730	0.0154765	-0.0319848	1	0.0104102	772	-0.500375	-0.046404	0.679844	-0.0684595	-1.07936	1
1464.68	0.193054	188	-0.103193	0.213266	1	0.0206232	384	0.710445	-0.0529734	-0.127887	-0.167948	-0.559932	1
1464.83	0.000197235	1755	-0.0372144	0.0769098	1	0.0147945	580	-0.69479	0.192329	0.850703	-0.12071	-1.56778	1
1465.63	0.00152838	1651	0.081452	-0.168334	1	0	1521	0.866991	-0.392012	-0.767192	0.132526	0.305026	1
1465.69	0.0659299	730	0.173942	-0.35948	1	0.0431401	112	1.16644	-0.694705	-0.337058	-0.263248	3.73547	2.7332e-06
1466.82	0.000497713	1708	0.132809	-0.274472	1	0	1521	-0.136702	-0.468631	0.132006	0.0505424	1.52396	1
1467.59	0.000351972	1712	0.0391025	-0.0808118	1	0.0174483	474	0.764206	-0.578612	-0.523369	0.11454	0.18637	1
1468.63	0.00162631	1636	-0.0376129	0.0777334	1	0.0222279	347	0.779339	-0.296107	-0.248785	-0.0736163	-0.424271	1
1469.66	0.0469195	873	0.214628	-0.443564	1	0.0156878	550	1.29165	-0.652808	-0.565896	-0.0320103	-0.0851459	0.163287
1471.78	0.0147029	1289	-0.086311	0.178376	1	0	1521	-0.25538	0.887968	-0.290855	-0.0732589	1.16222	1
1472.16	0.0156468	1252	-0.180038	0.372079	1	0	1521	-0.246364	1.14177	-0.0601459	-0.205588	0.0390863	1
1472.68	0.149445	304	-0.293091	0.605721	1	0.000199664	1230	0.279087	1.19775	-0.421499	-0.210315	-0.787601	1
1475.88	0.0563181	785	0.107427	-0.222016	1	0.0632993	2	0.00233327	-0.19865	-0.128674	-0.18996	6.44913	7.74481e-23
1476.75	0.00213051	1585	0.0229553	-0.047441	1	0.0192192	426	0.503736	-0.386924	-0.453623	-0.0116263	3.07203	1
1477.75	0.0408381	955	0.197668	-0.408515	1	0.0455135	90	0.838688	-0.518522	-0.303776	-0.257417	4.84515	4.6058e-08
1478.67	0.019352	1211	0.1047	-0.216381	1	0	1521	-0.191178	-0.230329	-0.210139	0.249292	-0.22233	1
1479.65	0.000152035	1773	-0.0509827	0.105364	1	0.000388682	1222	0.0793618	-0.388304	-0.0508717	0.118722	-0.289511	1
1480.71	0.0272128	1087	-0.225825	0.466705	1	0	1521	-0.223042	1.29422	0.220919	-0.372335	-0.37111	1
1480.88	0.138564	340	-0.424595	0.877497	0.00848731	0.00993548	800	-0.0813884	1.4738	0.103264	-0.38388	-1.16284	0.448885
1481.67	0.0412243	929	0.106133	-0.219341	1	0.0183778	449	0.709685	-1.01619	-0.260528	0.142108	0.0406978	1
1481.86	0.182187	224	-0.293685	0.606949	1	0.00242878	1135	0.358663	0.247035	0.546061	-0.431328	-0.754229	1
1483.85	0.0156468	1253	0.119182	-0.246309	1	0.0506965	39	-0.150196	-0.360495	-0.148503	-0.0661247	6.23819	4.32966e-16
1483.86	0.213661	149	-0.321987	0.665439	1	0	1521	0.384649	0.279882	0.406787	-0.367299	-1.11109	1
1484.68	0.0527189	840	0.10631	-0.219707	1	0.0243275	308	0.710038	-0.857436	-0.293751	0.128242	-0.291262	1
1486.81	0.00162631	1637	-0.0633235	0.130869	1	0.00395471	1065	-0.558782	0.0195785	0.680274	-0.055822	-1.2777	1
1487.67	0.0312854	1026	0.21751	-0.44952	1	0.0192209	425	1.27884	-0.932	-0.349284	-0.105402	1.06758	0.0449004
1487.78	0.0530851	821	-0.15743	0.325355	1	0	1521	-0.375496	0.571619	0.499242	-0.227718	-0.636098	1
1487.91	0.136163	354	0.321948	-0.665359	1	0.0102567	782	0.656681	-1.29067	-0.462792	0.301263	0.791962	0.326614
1488.13	0.00879923	1417	-0.119718	0.247418	1	0.0335071	192	0.599076	0.28381	-0.338365	-0.249641	2.13064	1
1488.83	0.0932606	545	-0.271963	0.562056	1	0.000841226	1201	0.412538	0.757884	0.00789824	-0.333923	-0.914197	1
1489.65	0.0990964	504	-0.31002	0.640707	1	0	1521	-0.157122	0.567734	-0.193217	-0.00390011	-0.135355	1
1489.77	0.119857	404	0.210015	-0.434032	1	0.0369076	164	0.284579	-0.561748	0.399388	-0.285255	3.09033	1
1489.89	0.0412243	930	0.122112	-0.252365	1	0.0633002	1	0.0496831	-0.300875	-0.0642721	-0.206829	6.39392	1.69799e-21
1491.7	0.0144865	1307	-0.0452145	0.0934433	1	0	1521	-0.17666	0.572588	-0.197104	0.00144168	-0.0814824	1
1491.88	0.0209059	1205	0.0254939	-0.0526874	1	0.0628062	3	-0.110687	0.0373434	-0.189647	-0.180835	6.35544	5.03922e-19
1493.75	0.0412243	931	0.176163	-0.36407	1	0.0141854	607	1.51548	-0.879856	-0.432689	-0.123561	0.076994	0.00100175
1494.71	0.131359	381	-0.305838	0.632065	1	0.013524	635	0.580207	0.720315	-0.116545	-0.35094	-0.428348	1
1494.88	0.102876	493	-0.101924	0.210644	1	0.0148256	579	-0.0228478	0.107896	0.878494	-0.418271	-0.465838	1
1495.79	0.131359	382	-0.154649	0.319607	1	0.0278614	260	0.876152	0.165681	-0.295918	-0.25995	0.414824	1
1495.87	0.0018186	1601	-0.00777728	0.016073	1	0.0156427	553	0.297038	-0.578923	1.07752	-0.419327	-0.872063	0.209622
1496.72	0.0712891	674	-0.267168	0.552147	1	0.0215927	365	0.81609	0.718791	-0.236361	-0.394482	-0.193726	1
1497.65	0.0844218	591	-0.0381527	0.0788489	1	0.0277731	261	1.1052	-0.558461	-0.366681	-0.198403	2.34241	0.145592
1497.86	0.0674928	711	0.112751	-0.233019	1	0.0578041	11	-0.167696	-0.232589	0.00703694	-0.171256	6.2631	1.78451e-16
1498.68	0.0489823	853	-0.215148	0.444639	1	0.00185389	1156	0.442698	0.345643	-0.425191	-0.0372315	-0.581668	1
1499.74	0.115961	439	0.243165	-0.502542	1	0.0165339	512	0.982574	-0.709991	-0.31195	-0.136184	2.37873	0.412207
1499.88	0.00148366	1693	0.0466875	-0.0964875	1	0.00833916	872	-0.128639	-0.560675	0.936315	-0.205913	-0.645806	1
1501.83	0.0425342	911	0.221535	-0.45784	1	0	1521	0.622943	-0.852019	0.133193	0.00405966	-1.28861	1
1502.75	0.138564	341	0.0201524	-0.0416483	1	0.0220063	354	0.996031	-0.127518	-0.36135	-0.161932	-0.18906	1
1503.66	0.0984276	519	0.107117	-0.221374	1	0.0241832	311	0.693505	-0.940886	-0.20246	0.121761	-0.435087	1
1503.84	0.182187	225	-0.263745	0.545074	1	0.00066346	1209	0.278286	0.186767	0.308251	-0.242743	-1.33179	1
1503.91	0.11462	458	0.105998	-0.219062	1	0.0607929	5	-0.0685743	-0.276508	-0.0654914	-0.173463	6.50529	2.25025e-26
1505.66	0.11837	420	0.174417	-0.360463	1	0.015258	567	0.574672	-0.876005	-0.211803	0.144136	-0.250177	1
1505.84	0.235692	128	-0.253019	0.522907	1	0	1521	0.214713	-0.059529	0.240041	-0.127561	-1.08217	1
1505.89	0.131359	383	0.103162	-0.213201	1	0.0565345	14	-0.0978023	-0.193295	-0.124109	-0.158502	6.51182	8.7741e-26
1506.86	0.0312854	1027	-0.225049	0.465102	1	0	1521	-0.255332	0.269047	0.319508	-0.0818097	-1.0487	1
1508.71	0.0227858	1142	0.124783	-0.257885	1	0.0445961	102	1.44238	-0.497544	-0.354669	-0.272754	0.720773	0.0283138
1509.66	0.0659299	731	0.228666	-0.472577	1	0.0125004	676	1.00526	-0.849063	-0.378287	0.0122836	0.577239	1
1510.12	0.0473764	866	-0.144102	0.297811	1	0.00809215	889	0.665791	0.238026	-0.341086	-0.171753	0.263193	1
1510.71	0.0090323	1390	-0.0470291	0.0971935	1	0	1521	-0.288284	0.240302	-0.204378	0.121077	0.365619	1
1511.63	0.235692	129	-0.294224	0.608063	1	0	1521	-0.177748	0.524051	-0.24831	0.0541852	-0.377112	1
1511.67	0.0677401	695	0.0301971	-0.0624074	1	0	1521	-0.0500013	-0.150988	0.644385	-0.25742	0.267916	1
1511.75	0.0227858	1143	0.190666	-0.394042	1	0	1521	0.0950387	-0.369007	0.760018	-0.310882	0.382063	1
1511.88	0.00148366	1694	0.110129	-0.2276	1	0.0410513	129	-0.539234	-0.207219	0.244445	-0.123885	5.71431	1.01887e-10
1512.68	0.0227858	1144	-0.0843455	0.174314	1	0	1521	-0.0312084	0.267027	0.450695	-0.272264	-0.141905	1
1512.69	0.0106789	1337	0.162675	-0.336195	1	0.0224067	342	1.1542	-0.881295	-0.38363	-0.0077508	0.0532439	0.767834
1512.73	0.0144865	1308	0.127918	-0.264364	1	0.0282099	254	0.314662	-0.702961	-0.190418	-0.0131991	3.88183	0.15725
1512.81	0.0090323	1391	-0.209349	0.432655	1	0.00440026	1041	-0.834865	1.31551	0.31727	-0.160447	-1.01748	0.246113
1513.86	0.0231679	1123	0.163371	-0.337632	1	0	1521	-0.0358296	-0.479117	-0.163798	0.270906	-0.889704	1
1514.83	0.0605824	765	-0.15456	0.319424	1	0.000829851	1203	-0.791505	1.30584	0.149141	-0.110063	-0.683108	1
1514.89	0.00152838	1652	0.0371146	-0.0767035	1	0	1521	-0.222897	-0.128209	-0.0790721	0.152177	0.14744	1
1515.73	0.00449994	1518	0.156921	-0.324304	1	0	1521	0.916246	-0.854908	-0.567571	0.1271	0.806092	1
1516.69	0.0990964	505	-0.266194	0.550134	1	0.0157785	549	0.555013	0.373824	-0.283217	-0.13329	-1.05179	1
1517.77	0.08468	578	-0.158019	0.326572	1	0.0152084	571	0.805017	0.0835343	-0.425657	-0.112083	-0.331036	1
1517.83	0.0489823	854	-0.0655293	0.135427	1	0.0282347	253	-0.599184	-0.0264271	1.26894	-0.319885	-1.01981	0.0159961
1517.85	0.0090323	1392	0.0780879	-0.161382	1	0.00339342	1092	0.0927196	-0.631549	0.732141	-0.146864	-1.18971	1
1518.7	0.0489823	855	-0.335738	0.693859	0.902107	0.00817082	883	0.417097	0.86708	-0.480695	-0.139979	-0.792753	1
1518.81	0.0219173	1170	0.0758922	-0.156844	1	0.00501699	1018	-0.0409673	-0.482676	0.915633	-0.277683	-0.101199	1
1519.84	0.0527189	841	0.13883	-0.286915	1	0	1521	-0.182307	-0.493848	0.113177	0.155726	0.0195301	1
1519.91	0.0469195	874	0.104095	-0.21513	1	0.0569231	12	-0.117978	-0.23334	-0.193735	-0.104945	6.48507	2.45083e-24
1520.7	0.000117992	1786	-0.0575971	0.119034	1	0	1521	-0.315566	0.404213	-0.290055	0.175937	-0.694871	1
1520.76	0.063588	744	-0.062978	0.130155	1	0.00827253	875	0.336725	0.303279	0.216537	-0.309564	-0.177994	1
1521.72	0.0932606	546	-0.331037	0.684143	1	0.0067313	942	-0.355267	2.14257	0.106787	-0.508729	-0.397836	5.17087e-09
1521.85	0.0563181	786	0.221173	-0.457092	1	0	1521	-0.112698	-0.230585	-0.233611	0.221572	-0.03182	1
1523.72	0.138657	328	0.00465107	-0.0096122	1	0.0273605	267	1.08197	0.0365435	-0.424773	-0.202664	-0.371362	1
1523.78	0.0527189	842	-0.155825	0.322038	1	0.00642009	957	-0.293965	0.478253	0.444087	-0.264237	0.590313	1
1523.88	0.213661	150	-0.475393	0.982479	0.000189285	0.0143035	601	-0.428033	1.92445	-0.238839	-0.23461	-0.807267	0.000424788
1525.82	0.169046	247	-0.214006	0.44228	1	0	1521	0.137825	0.304765	0.130208	-0.143635	-1.21693	1
1525.89	0.0674928	712	0.271611	-0.561329	1	0.0258918	286	0.264442	-0.710075	0.478784	-0.231401	2.21649	1
1526.82	0.348732	19	-0.181818	0.375756	1	0	1521	0.449872	0.0390602	-0.0234687	-0.121878	-1.03921	1
1527.87	0.00531056	1472	-0.0188045	0.0388627	1	0	1521	-0.231305	-0.0662457	-0.145704	0.137815	0.810832	1
1527.9	0.0106789	1338	0.26602	-0.549775	1	0	1521	0.0522012	-0.831549	0.352885	0.0113619	0.804231	1
1529.66	0.0138137	1322	0.0765437	-0.15819	1	0.014509	592	0.780271	-0.0649869	-0.280261	-0.139635	-0.117303	1
1529.73	0.00531056	1473	-0.132822	0.274499	1	0.0130142	653	-0.108151	1.03926	-0.296143	-0.226107	2.33934	1
1530.69	0.0304828	1069	0.156082	-0.322569	1	0.0466684	73	1.29575	-0.61282	-0.402765	-0.114268	-0.261831	0.445739
1530.73	0.016413	1228	0.120233	-0.248482	1	0.024236	310	1.47488	-0.666238	-0.460331	-0.178023	0.540142	0.00694115
1531.64	0.00937656	1367	0.0895405	-0.18505	1	0.000318212	1225	0.703452	-0.61245	-0.263185	0.0255887	0.141565	1
1531.74	0.0659299	732	-0.12655	0.261537	1	0	1521	-0.148776	0.980333	-0.243215	-0.166172	1.22997	1
1531.85	0.0175288	1220	0.0196842	-0.0406807	1	0.0235248	322	-0.466653	0.269629	1.13924	-0.393454	-1.0144	0.131896
1532.11	0.0144865	1309	-0.0569148	0.117624	1	0	1521	0.329267	-0.193277	-0.268122	0.0674474	-0.209647	1
1532.69	0.000756001	1700	-0.184584	0.381473	1	0	1521	0.323638	0.277425	-0.320616	-0.0342464	-0.328318	1
1533.62	0.0984276	520	-0.248347	0.51325	1	0	1521	-0.189719	0.493833	-0.230804	0.0531227	-0.252786	1
1533.82	0.0311823	1046	0.06013	-0.124269	1	0	1521	0.378249	-0.329753	-0.382806	0.130672	0.0364703	1
1533.86	0.0018186	1602	0.0200476	-0.0414317	1	0	1521	-0.364666	-0.509916	0.125403	0.202788	0.464242	1
1536.72	0.000351972	1713	0.114278	-0.236175	1	0.0159526	542	0.880485	-0.166126	-0.143709	-0.290115	1.48239	1
1536.89	0.0677401	696	-0.18265	0.377476	1	0.0230375	333	-0.290544	0.548697	0.975773	-0.475514	-0.739781	0.559229
1538.12	0.082011	611	-0.197348	0.407853	1	0	1521	-0.0500074	1.0918	-0.347401	-0.0767598	-1.06477	1
1538.68	0.0874299	561	-0.225129	0.465266	1	0.0111812	741	0.538668	0.710022	-0.30675	-0.228543	-0.702581	1
1539.81	0.0218195	1192	-0.0922264	0.190601	1	0.0210104	374	-0.706279	0.360432	1.08414	-0.284467	-1.37993	0.0797917
1540.8	0.000351972	1714	-0.00102273	0.00211364	1	0	1521	-0.0467969	-0.464617	0.653616	-0.145263	-0.323552	1
1540.85	0.0980084	531	-0.332518	0.687203	1	0.0144907	594	-0.771532	1.5123	0.246916	-0.192426	-1.32977	0.0247081
1541.89	0.00151867	1675	0.144362	-0.298348	1	0.0261811	281	-0.040282	-0.384436	-0.023961	-0.0273648	3.44314	1
1541.9	0.138657	329	-0.164247	0.339444	1	0.00291784	1114	-0.717216	1.04433	0.693403	-0.314408	-0.859712	0.292905
1542.74	0.00151867	1676	0.0200744	-0.0414871	1	0	1521	0.0212776	-0.0360489	0.347339	-0.121724	-0.871111	1
1543.7	0.0810719	632	-0.383978	0.793555	0.0923935	0.0128734	660	-0.530266	2.20413	0.0133604	-0.404635	-0.618936	7.7831e-10
1545.71	0.207804	171	-0.0774762	0.160117	1	0.0133157	645	0.888653	0.495516	-0.33756	-0.301434	-0.376606	1
1545.75	0.00474606	1503	-0.0695958	0.143831	1	0	1521	-0.290126	0.653291	-0.097197	-0.00367149	-0.54966	1
1545.76	0.0219173	1171	-0.172861	0.357246	1	0	1521	-0.4083	0.237704	0.13021	0.0593869	-0.709049	1
1546.8	0.0550204	805	0.168068	-0.347341	1	0.0395358	141	1.13928	-0.668665	-0.431292	-0.211135	3.64454	1.27685e-05
1546.84	0.141398	319	-0.402401	0.831629	0.0332019	0.00718907	922	-0.176552	1.22841	0.117495	-0.278754	-1.2792	1
1547.87	0.138564	342	0.236163	-0.48807	1	0.0078844	896	-0.266984	-0.737212	0.798658	-0.0525475	-0.323944	1
1548.81	0.0844218	592	-0.212993	0.440186	1	0.00561841	992	-0.780055	1.49228	0.150404	-0.167711	-0.69535	0.1232
1549.67	0.0149894	1273	0.152527	-0.315222	1	0.0388507	147	1.06245	-0.543253	-0.398788	-0.21941	3.35542	0.00171838
1549.86	0.00162631	1638	0.121393	-0.250879	1	0	1521	-0.409091	-0.533974	-0.172319	0.411515	-0.442049	1
1550.77	0.000497713	1709	0.0261554	-0.0540545	1	0.00683095	937	0.312835	0.148862	-0.446058	-0.00620345	1.19501	1
1550.82	0.0530851	822	0.24775	-0.512017	1	0.0239652	316	0.947009	-0.815379	-0.128745	-0.191181	2.61846	0.185298
1550.9	0.0018186	1603	0.0215205	-0.0444756	1	0.00163431	1167	0.673207	-0.108371	0.0881814	-0.244437	-0.484073	1
1551.72	0.00982485	1351	-0.099327	0.205276	1	0.00606674	974	-0.0100239	0.887895	-0.316463	-0.19619	2.03743	1
1552.67	0.0489823	856	0.170723	-0.352828	1	0.00938674	834	0.818047	-0.277742	-0.439546	-0.000550178	-0.470911	1
1552.71	0.0557896	794	0.203274	-0.420099	1	0.0163301	522	1.03225	-0.791309	-0.556815	0.111159	-0.276325	1
1552.91	0.00353145	1568	0.139618	-0.288543	1	0.0110066	750	-0.319409	-0.464418	1.04542	-0.224092	-0.40647	1
1553.72	0.0845975	584	-0.104199	0.215345	1	0	1521	-0.15811	0.908513	-0.325115	-0.112033	1.41765	1
1553.9	0.0980084	532	-0.27322	0.564655	1	0.00408853	1064	-0.798799	1.27846	0.667666	-0.316787	-1.30452	0.00672486
1553.91	0.184976	214	0.166445	-0.343986	1	0.00813264	885	-0.344464	-0.906853	0.643726	0.141483	-1.21158	1
1554.69	0.00492832	1485	0.0738687	-0.152662	1	0	1521	0.697491	-0.478984	-0.230581	-0.0443458	0.531043	1
1554.75	0.159239	265	-0.274136	0.566547	1	0	1521	-0.174809	0.860432	-0.180806	-0.0901552	-0.0628046	1
1554.86	0.0712891	675	-0.180038	0.372079	1	0.00713617	925	-0.210881	1.10378	0.239474	-0.390697	0.87426	1
1555.66	0.0044477	1538	0.211089	-0.436251	1	0.0198371	408	1.02927	-0.719696	-0.324254	-0.103442	1.49884	1
1555.83	0.082011	612	-0.23473	0.485109	1	0.00186694	1154	-0.443798	1.34339	-0.136738	-0.124379	-0.530619	1
1556.69	0.0845975	585	0.124984	-0.258299	1	0	1521	0.667966	-0.474242	-0.133907	-0.0640694	0.18625	1
1556.76	0.115961	440	-0.285458	0.589947	1	0	1521	-0.0430595	1.06263	-0.226038	-0.164194	-0.322866	1
1557.85	0.131359	384	-0.12258	0.253333	1	0	1521	-0.47386	0.432703	-0.269953	0.206698	-0.446459	1
1558.71	0.0090323	1393	-0.106909	0.220944	1	0.0150415	576	0.823273	-0.0821882	-0.145391	-0.251937	0.651521	1
1558.87	0.0250201	1115	-0.261538	0.540512	1	0.00659786	946	-0.322259	0.78543	0.65426	-0.373366	-0.836413	1
1561.8	0.0425342	912	0.134802	-0.27859	1	0.0506418	40	0.17771	-0.259776	-0.0181098	-0.259033	5.75778	7.7831e-10
1562.79	0.0156468	1254	0.158486	-0.327537	1	0.0526833	32	1.21788	-0.60234	-0.291929	-0.303074	3.15484	0.000200019
1562.83	0.0312854	1028	-0.257249	0.531649	1	0.00980972	810	-0.334119	1.64417	-0.180707	-0.203485	-1.11182	0.121855
1563.88	0.0227858	1145	-0.209696	0.433372	1	0.00215034	1145	-0.834202	1.31769	0.417566	-0.209658	-1.00539	0.112039
1564.72	0.0733703	659	-0.188256	0.389063	1	0	1521	-0.303609	0.994365	0.104099	-0.168848	-1.03249	1
1565.69	0.0385149	985	-0.333272	0.688762	0.999857	0.0133485	644	-0.594004	2.10718	0.059865	-0.374698	-0.62103	6.39032e-08
1565.9	0.324596	37	-0.470588	0.972548	0.000284565	0.0174523	473	-0.611929	1.84786	0.0357325	-0.256935	-1.15343	0.000364493
1567.73	0.0469195	875	0.215981	-0.44636	1	0	1521	0.32589	-0.788431	-0.00992424	0.0929827	0.270074	1
1567.83	0.0336601	1008	0.199199	-0.411679	1	0.0087598	862	0.139189	-0.385468	0.618862	-0.29396	1.18383	1
1567.93	0.11837	421	0.169027	-0.349322	1	0.00918991	840	-0.388068	-0.853821	0.734081	0.0921988	-1.04951	1
1568.78	0.0605824	766	0.219437	-0.453504	1	0.0220559	351	1.06492	-0.756802	-0.440276	-0.0870309	2.25187	0.110962
1568.96	0.0659299	733	0.107844	-0.222878	1	0.0127376	666	-0.444312	-0.596844	0.809439	0.00427768	-1.04866	1
1570.79	0.0733703	660	-0.355728	0.735171	0.372541	0.0137857	623	-0.577509	2.004	-0.0752638	-0.292754	-0.50348	1.7894e-05
1570.86	0.0990964	506	-0.293743	0.60707	1	0	1521	-0.792145	0.616665	0.541288	-0.057734	-1.5633	1
1570.94	0.00162631	1639	-0.00581301	0.0120136	1	0.0217229	360	-0.461595	0.25486	1.01173	-0.319056	-1.25358	1
1571.65	0.00879923	1418	0.225514	-0.466061	1	0.0162165	525	1.15968	-0.664331	-0.549188	-0.0120086	0.452584	0.848998
1572.68	0.00162631	1640	0.0595726	-0.123117	1	0	1521	0.866469	-0.127145	-0.204423	-0.188182	-0.172837	1
1572.8	0.082011	613	0.29053	-0.600428	1	0.00730954	916	0.607479	-0.915135	-0.0349196	-0.00119942	1.00537	1
1572.88	9.13862e-05	1793	-0.0120409	0.0248846	1	0.00112058	1187	0.0755743	0.0371756	0.351323	-0.211106	0.0923399	1
1572.95	0.00474606	1504	0.0341055	-0.0704847	1	0.0215059	367	-0.439548	0.210944	1.06883	-0.364908	-0.774467	0.848682
1573.7	0.0845975	586	-0.165063	0.341129	1	0	1521	-0.205489	1.23143	-0.313886	-0.178219	1.13678	1
1574.65	0.00152838	1653	-0.116223	0.240195	1	0.00992342	802	0.420127	-0.106735	-0.533879	0.137352	-0.266205	1
1575.86	0.0733703	661	-0.274996	0.568324	1	0	1521	-0.542878	1.07401	-0.156367	-0.0567631	0.654661	1
1575.88	0.0563181	787	-0.273652	0.565548	1	0.00823454	879	-0.884534	1.32792	0.451994	-0.191176	-1.39651	0.0255088
1576.73	0.239247	117	-0.29902	0.617976	1	0	1521	-0.21914	0.933879	-0.143475	-0.0989196	-0.338085	1
1576.84	0.00162631	1641	0.116059	-0.239855	1	0.00497227	1020	-0.425119	-0.0877532	0.136063	0.134893	-0.265908	1
1577.89	0.0408381	956	-0.306959	0.634382	1	0.00771872	900	-0.931732	1.3806	0.354302	-0.151925	-1.18236	0.0271975
1578.85	0.0412243	932	0.181686	-0.375484	1	0	1521	0.479607	-0.802715	0.0755336	-0.0195855	0.63539	1
1579.9	0.0156468	1255	-0.102051	0.210905	1	0	1521	-0.0277518	0.394667	-0.196557	0.00989609	-0.38824	1
1579.92	0.324596	38	-0.478571	0.989048	0.000143663	0.0124433	680	-0.458333	1.77329	-0.152995	-0.217123	-0.883525	0.0115589
1580.7	0.00168971	1614	0.108105	-0.223417	1	0	1521	0.315709	-0.466138	-0.486758	0.251609	-0.145056	1
1580.77	0.00879923	1419	0.118721	-0.245356	1	0.0488158	57	1.02557	-0.581449	-0.405103	-0.230453	4.17466	1.8054e-06
1583.78	0.00531056	1474	0.12602	-0.26044	1	0.0180866	462	1.12229	-0.898129	-0.293768	-0.157477	2.65514	0.0057711
1584.77	0.0810719	633	0.204445	-0.422519	1	0.0356643	174	1.27082	-0.793698	-0.254303	-0.149149	0.270763	0.381936
1584.96	0.0227858	1146	-0.0326368	0.0674493	1	0.0230232	334	-0.395186	-0.0192988	1.13127	-0.303412	-1.66376	0.213616
1585.82	0.000152035	1774	0.0858726	-0.17747	1	0.0214137	369	0.779898	-0.115664	-0.196426	-0.165274	-0.110193	1
1586.7	0.00879923	1420	-0.145318	0.300324	1	0	1521	-0.0253158	0.752584	-0.256237	-0.0382586	-0.947172	1
1586.96	0.0312854	1029	-0.0290231	0.059981	1	0.0232709	327	-0.255751	-0.0216769	1.03117	-0.336622	-1.06661	1
1587.88	0.260706	95	-0.487021	1.00651	6.71162e-05	0.0207173	382	-0.657697	1.82937	-0.161639	-0.137218	-1.21668	0.000632168
1588.71	0.00531056	1475	0.0687023	-0.141985	1	0	1521	0.332893	-0.287852	-0.0904442	0.025951	-0.576562	1
1589.74	0.138564	343	-0.152306	0.314765	1	0	1521	0.0247186	0.856481	-0.119145	-0.184553	-0.269574	1
1589.81	0.0980084	533	0.199655	-0.412621	1	0	1521	-0.186097	-0.276645	0.732645	-0.202306	0.0706239	1
1589.9	0.302004	58	-0.523389	1.08167	1.53134e-06	0.0198382	407	-0.440104	2.1119	-0.340932	-0.234407	-0.818673	6.95594e-07
1590.76	0.0733703	662	0.138177	-0.285567	1	0.00384193	1069	1.08884	-0.857537	-0.303786	-0.0887564	1.33622	0.777812
1590.94	0.00474606	1505	0.0373517	-0.0771934	1	0.0163453	520	-0.62608	-0.390251	1.02901	-0.0923456	-1.00069	1
1591.9	0.155712	289	-0.43141	0.89158	0.00540687	0.0151359	573	-0.357061	2.24297	-0.367622	-0.301612	-0.591277	1.76693e-09
1592.92	0.00870638	1438	-0.0819965	0.16946	1	0.00648132	953	-0.757891	0.40172	0.72945	-0.105728	-1.42141	1
1594.78	0.0984276	521	0.275912	-0.570219	1	0.00110331	1188	0.425188	-0.799981	-0.0049451	0.034971	0.713444	1
1594.93	0.00982485	1352	-0.0177637	0.0367117	1	0.00121837	1182	-0.642304	0.36615	0.651289	-0.127142	-0.901371	1
1594.94	0.082011	614	-0.356124	0.735989	0.365825	0.0078081	897	-0.0955987	1.60262	-0.0757348	-0.345366	-0.840903	0.213427
1594.98	0.136163	355	0.141151	-0.291713	1	0.0188158	436	-0.350568	-0.72629	1.01621	-0.103594	-0.824308	1
1595.68	0.0044477	1539	-0.137201	0.283549	1	0	1521	-0.269543	1.23584	-0.276673	-0.165856	0.991014	1
1595.92	0.0304828	1070	0.14293	-0.295388	1	0.00438106	1043	-0.405399	-0.820795	0.630544	0.140749	-1.09321	1
1597.86	0.155712	290	-0.297729	0.615306	1	0.0107908	760	-0.722303	1.68321	0.238596	-0.27138	-1.00784	0.00241114
1598.72	0.149445	305	-0.233527	0.482623	1	0	1521	-0.20554	1.08037	-0.094289	-0.171539	-0.29272	1
1598.82	0.000351972	1715	-0.021656	0.0447558	1	0	1521	0.40381	0.13363	-0.444071	-0.0169831	0.765104	1
1598.97	0.00870638	1439	-0.0907779	0.187608	1	0.0193491	421	-0.322791	-0.0677252	1.0729	-0.285131	-1.75262	0.615266
1601.9	0.302004	59	-0.497431	1.02802	2.48847e-05	0.0186816	440	-0.504696	1.92706	-0.301891	-0.167847	-0.981074	0.000198469
1602.75	0.0311823	1047	0.184805	-0.381931	1	0.0134654	639	1.13991	-0.767924	-0.287434	-0.127283	1.03551	1
1604.19	0.199687	173	0.373195	-0.771269	0.160733	0.00733537	915	0.756255	-1.12676	-0.487105	0.212086	1.12775	0.77309
1605.87	0.0844218	593	0.16029	-0.331265	1	0	1521	-0.170665	-0.249792	0.369515	-0.0701858	0.642819	1
1606.93	0.259479	102	0.274507	-0.567315	1	0	1521	-0.202914	-0.448944	0.365731	-0.0195997	1.07125	1
1606.94	0.0527189	843	-0.176995	0.36579	1	0.00370286	1077	-0.690625	0.321781	0.618376	-0.0475176	-1.59158	1
1607.75	0.0437189	895	0.204482	-0.422596	1	0.0274001	266	1.28209	-0.886847	-0.364571	-0.141971	1.69143	0.0122792
1607.91	0.313339	45	-0.430975	0.890681	0.00556308	0.0156177	554	-0.519143	2.12753	-0.164752	-0.293038	-0.810733	2.25138e-07
1608.69	0.104359	475	-0.0974737	0.201446	1	0	1521	-0.573722	0.737752	-0.310892	0.156863	-0.0219386	1
1608.96	0.136163	356	-0.391885	0.809897	0.0603477	0.00908836	848	-0.182153	1.24101	0.189342	-0.32004	-1.16141	1
1609.86	0.241688	113	-0.411439	0.850308	0.0193972	0.0174863	471	-0.54902	2.04026	-0.239828	-0.22232	-0.782422	7.05217e-06
1610.97	0.0437189	896	-0.0235968	0.0487667	1	0.0161504	527	-0.333642	-0.351095	0.877558	-0.129768	-1.27475	1
1611.18	0.11462	459	0.354329	-0.73228	0.396848	0.00647267	954	0.330968	-1.31444	-0.185651	0.247323	1.90163	0.927178
1611.88	0.348732	20	-0.457341	0.945171	0.000830819	0.01692	493	-0.353392	2.04425	-0.413277	-0.220754	-0.669752	1.11684e-05
1612.74	0.0260356	1095	0.170097	-0.351534	1	0	1521	0.433104	-0.962528	-0.472534	0.34632	-0.237045	1
1612.79	0.149445	306	0.262527	-0.542556	1	0	1521	0.496012	-0.721159	-0.166379	0.0261351	1.47381	1
1612.95	0.00213051	1586	0.101905	-0.210603	1	0.019192	427	-0.197759	-0.0968427	1.13387	-0.403954	-0.692553	0.622881
1612.99	0.0156468	1256	0.05988	-0.123752	1	0.0268166	274	-0.50992	-0.397936	1.2078	-0.192334	-1.57201	0.0456748
1614.8	0.00148366	1695	0.119646	-0.247267	1	0	1521	0.2129	-0.56469	-0.380826	0.248917	0.265952	1
1614.91	0.102876	494	-0.367839	0.7602	0.208889	0.0160201	533	-0.579658	1.75474	-0.0431846	-0.207119	-1.10983	0.0059577
1615.88	0.0550204	806	0.0361656	-0.0747422	1	0	1521	-0.097186	-0.0978211	-0.161854	0.153795	-0.246737	1
1616.76	0.115961	441	0.292009	-0.603486	1	0.0054545	1002	0.455418	-0.934286	0.108275	0.0288613	0.273533	1
1619.55	0.136163	357	0.322526	-0.666553	1	0.0055984	993	0.621769	-1.13791	-0.440717	0.251483	0.979346	1
1619.78	0.0260356	1096	0.156399	-0.323225	1	0.0563657	15	0.571304	-0.483402	-0.342381	-0.191	5.76478	2.04994e-14
1620.95	0.0926756	550	-0.182689	0.377557	1	0.0119255	702	-0.763818	0.471044	0.834615	-0.148805	-1.93696	0.603684
1622.3	0.119857	405	0.290758	-0.6009	1	0.0098098	809	0.831533	-1.20484	-0.536846	0.226278	1.19342	0.115075
1622.96	0.0588658	778	-0.154003	0.318273	1	0.00332546	1094	-0.825886	0.368737	0.675874	-0.0417529	-1.48726	1
1622.97	0.235692	130	-0.395325	0.817005	0.0499753	0.00549627	999	-0.253709	0.815616	0.262122	-0.205742	-1.16467	1
1624.73	0.000259947	1731	0.105128	-0.217265	1	0.0106919	766	0.675567	-0.604001	-0.344117	0.0125865	1.39633	1
1624.99	0.00436399	1559	-0.0158075	0.0326689	1	0.0201849	402	-0.470512	-0.398799	0.999228	-0.128379	-1.13943	1
1626.96	0.0527189	844	-0.0233665	0.0482909	1	0.0202657	399	-0.46003	0.221991	1.16274	-0.370968	-1.48874	0.0554783
1627	0.00474606	1506	0.000890416	-0.00184019	1	0.0275433	264	-0.423327	-0.43623	1.27039	-0.232984	-1.80726	0.00707106
1627.75	0.0844218	594	0.128675	-0.265929	1	0.0292195	238	1.20246	-0.542061	-0.353561	-0.139676	0.101474	1
1627.85	0.0144865	1310	0.0911214	-0.188317	1	0	1521	-0.249954	-0.0811289	0.144026	0.0618573	-0.252855	1
1628.78	0.0018186	1604	0.0757412	-0.156532	1	0.0463512	78	0.233912	-0.189178	0.206965	-0.317363	3.85875	0.334095
1628.92	0.0527189	845	-0.177512	0.366858	1	0.000274667	1227	-0.781287	0.525291	0.70563	-0.119433	-1.44966	1
1628.97	0.0112681	1327	0.0847925	-0.175238	1	0.0155709	555	-0.383083	0.00849467	1.03866	-0.287264	-1.34035	1
1629.73	0.138564	344	0.232034	-0.479537	1	0.00563384	991	0.926182	-0.832082	-0.26029	-0.0153757	0.50883	1
1629.89	0.239247	118	-0.425384	0.879127	0.00806703	0.0141636	608	-0.595122	1.87502	-0.0145266	-0.264109	-0.7976	0.000439987
1630.94	0.324596	39	-0.387743	0.801335	0.0756747	0.00797827	894	-0.171881	0.873976	-0.0839412	-0.0893307	-1.15345	1
1633.86	0.159239	266	-0.326677	0.675133	1	0.009543	826	-0.271199	1.83889	-0.328213	-0.245962	-0.41643	0.00552949
1634.93	0.000152035	1775	-0.019006	0.039279	1	0.0059917	976	-0.479466	0.347305	0.775882	-0.208511	-1.62819	1
1634.97	0.000197235	1756	-0.0453942	0.0938148	1	0.0252217	293	-0.724197	-0.302714	1.19174	-0.122447	-1.73613	0.0146055
1636.94	0.0437189	897	0.110121	-0.227583	1	0.00914803	843	-0.528189	-0.0225434	0.851354	-0.141554	-1.18013	1
1636.97	0.0018186	1605	-0.119945	0.247887	1	0.0221623	348	-0.653637	0.1464	1.03832	-0.228029	-1.24395	0.693868
1636.99	0.0980084	534	-0.38518	0.796039	0.0868709	0.00177654	1161	-0.300156	0.460269	0.477666	-0.162442	-1.72574	1
1637.79	0.00937656	1368	0.106065	-0.219201	1	0	1521	0.0641417	-0.819169	-0.171158	0.252365	0.813791	1
1638.01	0.11837	422	0.332865	-0.687922	1	0.0111521	743	0.682672	-1.25974	-0.487656	0.258966	1.53537	0.135972
1639.94	0.00879923	1421	0.120323	-0.248668	1	0.00725562	920	0.911311	-0.373752	-0.378836	-0.0960109	0.756612	1
1640.98	0.0209059	1206	0.0112488	-0.0232476	1	0.0150781	575	-0.317036	-0.208389	1.08443	-0.261786	-1.56021	0.814793
1641.76	0.0550204	807	0.21084	-0.435736	1	0.00790135	895	0.997212	-0.636664	-0.405387	-0.102739	2.05367	0.935362
1642.94	0.0489823	857	-0.14643	0.302623	1	0.00265742	1121	-0.87981	0.617182	0.746218	-0.134886	-1.29418	1
1645.96	0.37464	11	-0.370824	0.766369	0.180489	0.0046004	1034	-0.222314	0.803817	-0.0771812	-0.0641995	-0.924391	1
1647.76	0.0138137	1323	0.0157234	-0.0324951	1	0.00214786	1146	-0.189222	-0.166763	-0.303384	0.256697	0.157558	1
1648.73	0.0106789	1339	0.138512	-0.286258	1	0.0422496	120	1.00921	-0.385132	-0.326382	-0.111167	-0.164571	1
1648.78	0.0106789	1340	0.152584	-0.315341	1	0.00750746	906	0.719556	-0.444453	-0.474424	-0.0207999	2.0913	1
1648.95	0.0926756	551	-0.0707953	0.14631	1	0.0160848	532	-0.640876	0.175093	0.995028	-0.191627	-1.84967	0.470482
1648.99	0.000259947	1732	-0.161324	0.333404	1	0.00822223	880	-0.509856	-0.0320139	0.755817	-0.100033	-1.18654	1
1650.76	0.00436399	1560	-0.0209703	0.0433385	1	0.00852176	869	0.00698276	0.0868152	0.11589	-0.157111	1.56368	1
1650.81	0.00870638	1440	-0.0933995	0.193026	1	0.0209463	377	0.625977	0.0554359	0.0969299	-0.304837	0.0918546	1
1650.95	0.0156468	1257	0.114782	-0.237215	1	0.0089208	857	-0.747073	-0.0841994	0.816584	-0.0178276	-1.30968	1
1652.01	0.107223	468	-0.385508	0.796716	0.0853849	0	1521	0.0433341	0.392195	0.288739	-0.210558	-1.1655	1
1653.79	9.13862e-05	1794	0.180757	-0.373565	1	0.0206946	383	1.31352	-0.540752	-0.517911	-0.0808217	-0.387272	0.248557
1655	0.0412243	933	0.0783886	-0.162003	1	0.0219604	355	-0.380889	-0.523671	1.08012	-0.152587	-1.40777	0.702643
1655.81	0.0408381	957	0.14958	-0.309133	1	0.0542564	23	0.881482	-0.563844	-0.314202	-0.238939	4.49095	2.21799e-06
1656.8	0.0408381	958	0.153001	-0.316202	1	0.0471764	65	0.680157	-0.612502	-0.359722	-0.168605	5.37168	2.83564e-11
1656.85	0.0156468	1258	-0.12715	0.262776	1	0.0107725	763	-0.0825478	0.114804	0.804377	-0.45227	1.42546	1
1656.92	0.000259947	1733	-0.0113321	0.0234197	1	0	1521	-0.409318	0.217547	0.683028	-0.167344	-1.3468	1
1658.01	0.0810719	634	0.111525	-0.230485	1	0.0182126	454	-0.368865	-0.431689	0.996014	-0.16897	-0.870727	1
1658.85	0.0227858	1147	0.0949154	-0.196159	1	0	1521	-0.125904	-0.369893	0.2364	0.00678039	0.720203	1
1658.97	0.0588658	779	-0.424227	0.876736	0.00869022	0.00263061	1123	-0.256123	0.682539	0.187066	-0.139319	-0.991202	1
1661.19	0.115961	442	-0.218745	0.452074	1	0	1521	0.520813	0.839571	-0.458038	-0.176565	-0.915676	1
1661.92	0.0156468	1259	0.0921794	-0.190504	1	0	1521	0.400328	-0.227653	-0.321625	0.0683833	-0.056505	1
1662.78	0.000197235	1757	0.0715517	-0.147874	1	0.00246214	1132	-0.309556	0.181609	0.504972	-0.136462	-0.797216	1
1662.96	0.0312854	1030	-0.0919791	0.19009	1	0.0125171	674	-0.602817	0.134793	0.83622	-0.105482	-2.13329	1
1664.79	0.0312854	1031	-0.016582	0.0342694	1	0	1521	-0.315941	0.559592	0.267033	-0.132954	-0.708333	1
1665.81	0.213623	160	-0.371057	0.766851	0.178466	0	1521	0.0299247	1.47784	-0.0235608	-0.393034	-0.617113	0.792547
1666.92	0.00151867	1677	0.0450141	-0.0930291	1	0.0306526	220	-0.412729	-0.110795	1.17526	-0.319632	-1.07376	0.24551
1669.01	0.00870638	1441	-0.00691495	0.0142909	1	0.0152131	570	-0.342017	-0.308646	0.896012	-0.150443	-1.21281	1
1670.64	0.158999	273	0.358719	-0.741353	0.324634	0.00955998	824	0.612531	-1.29719	-0.4465	0.322267	0.580257	0.456995
1670.65	0.190486	192	0.305208	-0.630764	1	0.00271348	1120	0.0923216	-0.843259	-0.71709	0.439834	2.25537	0.232816
1670.76	0.0425342	913	0.196466	-0.406029	1	0.0124067	682	0.990038	-0.661289	-0.229791	-0.105718	0.56542	1
1670.93	0.000351972	1716	0.00309536	-0.00639709	1	0.00652821	949	-0.585857	0.276925	0.619016	-0.0867245	-1.34364	1
1672.75	0.00436399	1561	-0.10955	0.226404	1	0	1521	-0.10048	0.379098	0.0741681	-0.0949642	-0.218176	1
1672.8	0.0605824	767	-0.172479	0.356457	1	0.0163777	519	0.650036	0.148222	-0.159846	-0.180588	-0.698799	1
1675.76	0.0336601	1009	0.195173	-0.403358	1	0.000268163	1228	0.848736	-0.813023	-0.474976	0.135369	-0.00473823	1
1676.93	0.0550204	808	0.0986925	-0.203965	1	0.01813	460	-0.868868	-0.302189	0.97295	0.00259986	-1.02003	0.638252
1676.94	0.0156468	1260	0.024489	-0.0506105	1	0.00892562	856	-0.616748	0.114667	0.233768	0.147579	-1.19086	1
1676.98	0.00474606	1507	-0.0586611	0.121233	1	0.0185385	444	-0.694322	-0.0408395	0.834988	-0.0388198	-1.73506	1
1677.78	0.0984276	522	0.231699	-0.478844	1	0.0246241	299	0.76201	-0.825259	-0.431461	0.0556088	2.0023	1
1677.8	0.0980084	535	0.201653	-0.416749	1	0.0230726	332	0.725204	-0.808973	-0.313864	-0.0360986	2.94892	0.393173
1678.94	0.0018186	1606	0.0171756	-0.0354962	1	0.0016486	1166	-0.173541	-0.39883	0.473572	-0.0784148	0.692294	1
1678.96	0.019352	1212	0.051528	-0.106491	1	0	1521	-0.110766	0.126914	-0.103686	0.0492443	0.127378	1
1678.99	0.00982485	1353	-0.0337555	0.0697614	1	0.0117103	716	-0.502882	-0.171288	0.821309	-0.0975551	-1.11365	1
1679.79	0.0260356	1097	0.155185	-0.320716	1	0.0181641	457	0.813531	-0.765058	-0.291972	-0.0256419	1.54029	1
1683.82	0.0674928	713	0.222018	-0.458838	1	0.0231966	329	1.01094	-0.660247	-0.283078	-0.196938	2.84041	0.0616353
1684.77	0.00162631	1642	-0.016924	0.0349762	1	0	1521	-0.325667	0.460426	0.531256	-0.222977	-0.78726	1
1684.95	0.000259947	1734	-0.0750982	0.155203	1	0.00627366	963	-0.596532	0.376307	0.526943	-0.0680384	-1.32621	1
1685.77	0.0219173	1172	0.0933093	-0.192839	1	0.0543571	21	1.33063	-0.553407	-0.261908	-0.219362	-0.0989419	0.429159
1686.79	0.0291542	1081	0.161027	-0.332789	1	0.0338462	186	0.720798	-0.724934	-0.0329693	-0.0825751	0.646993	1
1688.91	0.0147029	1290	-0.0726883	0.150223	1	0.0227759	340	-0.818403	0.303335	1.12664	-0.261585	-1.04592	0.0370778
1692.95	0.0260356	1098	0.145919	-0.301565	1	0.00564568	990	0.158798	-0.95442	0.255194	-0.0509362	2.97385	1
1694.7	0.0437189	898	0.0353896	-0.0731385	1	0.0609488	4	0.227603	-0.0649061	-0.185958	-0.251718	5.71427	1.94172e-09
1694.87	0.0311823	1048	0.20583	-0.425381	1	0.0423858	118	1.32692	-0.820217	-0.275345	-0.127627	-0.26043	0.146692
1696.88	0.0144865	1311	0.190238	-0.393159	1	0.0449664	95	1.34615	-0.715986	-0.262736	-0.165728	-0.365671	0.182656
1697.52	0.115961	443	0.373007	-0.77088	0.162099	0.0110476	747	0.787597	-1.38111	-0.472357	0.280039	0.828643	0.0420945
1699.15	0.00264004	1576	-0.0591586	0.122261	1	0.0229738	335	0.421235	0.296174	-0.462145	-0.12697	2.1409	1
1699.76	0.0845975	587	0.222135	-0.459078	1	0.00412425	1061	0.65815	-1.0498	-0.520759	0.179223	2.47753	0.116814
1702	0.0659299	734	-0.174747	0.361144	1	0	1521	-0.361156	-0.263306	0.494634	0.0230601	-0.961522	1
1702.76	0.0227858	1148	0.106815	-0.220751	1	0.0439235	107	1.42028	-0.573406	-0.417631	-0.174208	-0.0871099	0.0605967
1703.91	0.0149894	1274	0.181993	-0.376118	1	0.00715587	924	-0.054822	-0.319916	0.948542	-0.321591	-0.373949	1
1705.8	0.169046	248	0.269004	-0.555941	1	0.0164022	518	1.12905	-0.766458	-0.250725	-0.115775	0.504872	1
1706.75	0.0437189	899	0.00271741	-0.00561598	1	0	1521	-0.232379	0.00893784	-0.240034	0.195794	0.094075	1
1706.77	0.0250201	1116	0.148737	-0.307389	1	0.0598595	7	0.704442	-0.528304	-0.285045	-0.243853	5.50564	8.43587e-13
1706.91	0.0147029	1291	0.194367	-0.401691	1	0.00116124	1185	0.624794	-0.975407	0.247896	-0.0568369	-0.431293	1
1707.75	0.00162631	1643	0.0751208	-0.15525	1	0.0539896	25	1.23506	-0.474676	-0.302818	-0.16509	-0.537385	1
1709.75	0.000197235	1758	0.113439	-0.234441	1	0.0532052	28	1.37416	-0.508285	-0.324335	-0.203417	-0.428438	0.212447
1710.41	0.0874299	562	0.340677	-0.704067	0.7287	0.011337	734	0.515967	-1.17728	-0.485499	0.326992	0.924138	1
1710.44	0.169046	249	0.373747	-0.772411	0.156408	0.0126651	667	0.462952	-1.32688	-0.502331	0.364229	1.63216	0.0727935
1710.89	0.0677401	697	-0.191745	0.396273	1	0.0119264	700	-0.693657	0.849012	0.749266	-0.321712	-0.281515	1
1710.96	0.0311823	1049	0.229876	-0.475078	1	0.0282615	252	0.29505	-0.615712	0.410912	-0.248445	2.4421	1
1712.76	0.0090323	1394	0.169086	-0.349444	1	0.0276738	262	0.736366	-0.646399	-0.25495	-0.139261	3.46145	0.0956542
1714.72	0.11837	423	0.347184	-0.717513	0.548143	0.00707253	929	0.723403	-1.2279	-0.421752	0.238231	0.794881	0.748075
1716.68	0.0147029	1292	-0.113946	0.235489	1	0.00580139	981	0.361753	0.361517	-0.303009	-0.162979	1.38952	1
1716.85	0.0218195	1193	0.191611	-0.395996	1	0.0445773	103	1.04829	-0.838415	-0.318679	0.0337454	-0.877675	1
1717.9	0.0218195	1194	-0.198242	0.409701	1	0	1521	0.206272	-0.064552	-0.100691	0.0218039	-0.713838	1
1718.86	0.0412243	934	0.220822	-0.456365	1	0.0335094	191	1.18906	-0.757391	-0.231473	-0.0890918	-0.782454	1
1719.03	0.0412243	935	-0.191543	0.395856	1	0.00687571	934	0.0474822	0.108564	0.897987	-0.44498	-0.666537	1
1720.88	0.0408381	959	0.246279	-0.508976	1	0.0233791	324	1.16919	-1.04333	-0.11886	-0.135964	0.950285	0.192619
1721.14	0.0272128	1088	-0.227659	0.470496	1	0	1521	0.69854	0.0584242	-0.392253	-0.0596694	-0.763272	1
1722.04	0.11462	460	-0.215831	0.446052	1	0.0177666	467	-0.32334	0.388365	1.01938	-0.439589	-0.705914	0.818439
1722.89	0.131359	385	0.274645	-0.567599	1	0.0127436	665	1.12362	-0.925684	-0.113958	-0.16685	1.20855	0.516898
1723.74	0.0260356	1099	0.13204	-0.272882	1	0.0501994	47	1.32037	-0.434	-0.328999	-0.200567	-0.457044	0.591529
1724.77	0.0677401	698	0.247646	-0.511802	1	0	1521	0.111196	-0.548589	-0.00514013	0.0232959	1.96415	1
1728.75	0.082011	615	0.265105	-0.547883	1	0.0232983	326	0.842083	-0.779168	-0.403793	-0.0526135	3.08116	0.0606393
1728.89	0.0810719	635	0.254998	-0.526995	1	0.00688013	933	0.198636	-0.888126	0.127602	0.153594	-0.76182	1
1729.73	0.00162631	1644	0.0834024	-0.172365	1	0.0471029	67	1.20038	-0.492663	-0.319671	-0.141975	-0.468889	1
1732.84	0.00870638	1442	0.160083	-0.330838	1	0.0471361	66	1.24718	-0.478687	-0.335527	-0.169244	-0.195898	1
1732.94	0.0527189	846	0.192871	-0.398601	1	0.00466926	1032	-0.346357	-0.634798	0.700084	-0.0473665	0.573503	1
1734.95	0.0112681	1328	0.0951531	-0.19665	1	0	1521	-0.509032	-0.169439	0.333488	0.0603042	0.48762	1
1738.05	0.0730072	667	0.298893	-0.617713	1	0.0209228	378	0.158681	-0.699	0.644338	-0.252094	1.77514	1
1738.78	0.00492832	1486	0.17215	-0.355777	1	0	1521	0.330859	-0.882002	-0.173668	0.129168	1.66928	1
1738.83	0.0304828	1071	0.171267	-0.353953	1	0.0303487	224	1.09039	-0.607251	-0.260548	-0.0831903	-0.727176	1
1739.88	0.0408381	960	-0.102989	0.212845	1	0	1521	0.256955	-0.189844	-0.126904	0.0462674	-0.619151	1
1739.94	0.0044477	1540	0.110083	-0.227506	1	0.0147494	583	0.259235	-0.238518	0.545129	-0.355278	1.36677	1
1740.06	0.138564	345	0.286684	-0.592479	1	0.0265496	276	0.394147	-0.722384	0.303549	-0.182418	1.97643	1
1741.01	0.0311823	1050	-0.260747	0.538877	1	0.00229029	1140	-0.356275	0.339576	0.635237	-0.175463	-1.8549	1
1742.74	0.00151867	1678	0.00551559	-0.0113989	1	0.0366837	165	0.812689	-0.0333959	-0.456919	-0.218037	2.84683	0.929448
1742.87	0.0408381	961	0.255616	-0.528274	1	0.0169841	490	0.936328	-1.02928	-0.142948	0.0139388	-0.178159	1
1744.87	0.0980084	536	0.240597	-0.497234	1	0.00613489	969	0.84748	-0.927408	-0.2164	0.0563248	-0.234211	1
1747.79	0.0219173	1173	0.137261	-0.283672	1	0	1521	-0.00831364	-0.358745	-0.22704	0.20597	0.164	1
1749.14	0.0980084	537	0.0233216	-0.0481979	1	0	1521	-0.241346	0.051789	-0.290461	0.224834	-0.196865	1
1749.85	0.0984276	523	0.228828	-0.472912	1	0.0417571	127	1.12741	-0.806333	-0.235063	-0.261255	3.65567	9.04429e-06
1749.98	0.102876	495	0.213842	-0.441939	1	0.0124924	677	-0.323371	-0.364482	1.00459	-0.265499	0.303425	1
1750.74	0.063588	745	0.240348	-0.496719	1	0	1521	0.684896	-0.778378	-0.275072	0.0160835	1.60406	1
1751.05	0.348732	21	-0.491492	1.01575	4.41579e-05	0.0144834	595	0.0647616	1.48075	0.142135	-0.467134	-1.01412	0.179088
1751.71	0.0147029	1293	0.0910304	-0.188129	1	0.0419288	124	1.10109	-0.408308	-0.275038	-0.149013	-0.479216	1
1751.83	0.00474606	1508	0.109129	-0.225533	1	0.040053	137	0.88077	-0.500872	-0.374056	-0.212194	4.15572	0.000109818
1752.91	0.00213051	1587	-0.193182	0.399242	1	0	1521	-0.00824189	0.562986	-0.0849399	-0.101486	-0.33138	1
1753.84	0.0677401	699	0.161094	-0.332928	1	0	1521	0.230326	-0.621862	-0.314773	0.183645	1.17975	1
1754.78	0.00152838	1654	0.147452	-0.304735	1	0	1521	0.886363	-0.655027	-0.466253	0.0677601	0.0788311	1
1754.93	0.00870638	1443	0.150892	-0.311843	1	0	1521	-0.339596	-0.398997	0.357475	0.108396	-0.740311	1
1755.15	0.0209059	1207	-0.293526	0.60662	1	0	1521	-0.295869	1.02479	-0.475126	0.0817965	-0.748258	1
1760.04	0.189656	208	0.294605	-0.608849	1	0	1521	-0.225011	-0.62535	0.631192	-0.00339609	-0.688414	1
1760.81	0.0437189	900	0.119443	-0.246848	1	0.0162953	523	0.698996	-0.561253	-0.350703	0.0887465	-0.5811	1
1760.93	0.00533024	1464	-0.202751	0.419019	1	0	1521	-0.104645	1.15532	-0.125255	-0.220877	-0.203801	1
1761.92	0.00474606	1509	0.0615613	-0.127227	1	0	1521	-0.165584	0.0271163	0.339532	-0.130717	0.511704	1
1762.83	0.184976	215	-0.313926	0.648781	1	0	1521	-0.179209	0.960571	-0.201243	-0.0780769	-0.677705	1
1762.84	0.131359	386	0.26129	-0.539999	1	0.000841771	1200	-0.148988	-0.627652	0.692397	-0.144547	1.06934	1
1762.99	0.138564	346	-0.26698	0.551759	1	0.00489341	1023	-0.351647	0.56498	0.405758	-0.145143	-1.58628	1
1764.72	0.00162631	1645	0.0507461	-0.104875	1	0.0180973	461	1.26153	-0.711886	-0.465477	-0.0779573	0.470954	0.291768
1764.85	0.0219173	1174	0.172765	-0.357047	1	0.00983268	806	0.696051	-0.872082	0.0418943	-0.00751164	-0.597114	1
1764.88	0.115961	444	0.263332	-0.544218	1	0.0160909	530	0.938413	-0.805671	-0.20487	-0.154185	2.6133	0.2235
1766	0.0044477	1541	-0.00844158	0.0174459	1	0.021528	366	-0.758019	0.219298	1.16858	-0.266561	-1.33961	0.021174
1766.82	0.0810719	636	0.15097	-0.312004	1	0.0497393	50	0.768235	-0.519748	-0.319105	-0.220156	4.78693	6.98787e-07
1769.77	0.00492832	1487	0.0968703	-0.200199	1	0	1521	-0.169234	-0.221326	-0.242397	0.252298	-0.192463	1
1771.84	0.0412243	936	0.255896	-0.528853	1	0.00658321	948	1.07503	-0.810034	-0.322923	-0.0525699	0.593169	1
1771.96	0.000351972	1717	0.0672367	-0.138956	1	0.00905697	849	-0.424341	0.0276952	0.854791	-0.245848	-0.156548	1
1773.03	0.213623	161	-0.356383	0.736524	0.362234	0.00798844	893	-8.05356e-05	0.72229	-0.0649744	-0.102295	-1.53515	1
1773.81	0.0659299	735	0.231074	-0.477553	1	0.0240247	314	1.42047	-0.824312	-0.274752	-0.237102	1.30882	0.00362331
1774.92	0.0147029	1294	0.0349155	-0.0721587	1	0.0450554	94	0.848481	-0.18932	-0.206627	-0.157447	-0.279261	1
1775.07	0.00436399	1562	-0.0418637	0.0865183	1	0	1521	-0.546836	0.663845	0.563465	-0.227111	-0.473689	1
1775.88	0.0312854	1032	0.160377	-0.331445	1	0.0527777	31	0.83873	-0.412428	-0.343965	-0.248792	4.42902	2.08882e-05
1778.75	0.0563181	788	0.222543	-0.459922	1	0.0293845	236	0.934366	-0.516449	-0.313396	-0.0801446	0.440764	1
1779.95	0.0408381	962	-0.133787	0.276493	1	0.0136356	629	-0.0563716	1.17663	0.329645	-0.501629	0.628918	1
1782.02	0.0677401	700	0.232646	-0.480802	1	0	1521	-0.520518	-0.508134	0.517932	0.138763	-0.880382	1
1782.82	0.0874299	563	0.179339	-0.370633	1	0.0441663	106	0.709429	-0.555577	-0.224964	-0.210265	4.32323	0.000452539
1783.03	0.000259947	1735	0.0910694	-0.18821	1	0.0262175	280	-0.429127	-0.17731	1.15423	-0.302606	-0.690715	0.527733
1784.82	0.149445	307	-0.307773	0.636065	1	0	1521	-0.289381	0.852134	-0.144938	-0.0323141	-0.669783	1
1785.83	0.0112681	1329	0.154352	-0.318994	1	0	1521	-0.236426	-0.525959	0.393381	0.0667529	-0.288455	1
1786.86	0.159239	267	0.303857	-0.627971	1	0	1521	0.508954	-0.97311	-0.230452	0.183236	0.223594	1
1788.8	0.0563181	789	0.186559	-0.385556	1	0.00555042	997	0.91213	-0.777503	-0.568095	0.0758966	1.45511	1
1790.81	0.0090323	1395	0.100881	-0.208488	1	0.011323	735	0.542001	-0.102282	-0.397993	0.0197278	-0.156673	1
1790.89	0.119857	406	-0.261238	0.539892	1	0.0171751	485	0.0552943	1.00805	-0.19064	-0.284385	1.38785	1
1795.01	0.190366	203	-0.378912	0.783085	0.120141	0.0145928	589	-0.0517895	1.46221	-0.1722	-0.269148	-0.98487	1
1795.79	0.0175288	1221	0.195209	-0.403432	1	0.0167604	501	0.94461	-0.744534	-0.176109	-0.0799173	0.349674	1
1796.9	0.00982485	1354	0.0152435	-0.0315032	1	0.0445461	104	0.827287	-0.174143	-0.193676	-0.158328	-0.311792	1
1797.85	0.0218195	1195	0.178903	-0.369733	1	0.0464252	74	1.41557	-0.618357	-0.281467	-0.26261	0.715035	0.038738
1797.86	0.0388584	973	0.222476	-0.459783	1	0	1521	0.278318	-0.71866	-0.319982	0.164825	1.82391	1
1799.05	0.0990964	507	-0.0893339	0.184623	1	0.00457531	1036	-0.578348	0.763435	0.837843	-0.355832	-0.859774	0.869968
1801.93	0.207804	172	-0.411218	0.849851	0.0196407	0.00730402	917	-0.493098	1.68338	0.0319658	-0.307263	-0.0226313	0.0430762
1802.03	0.000152035	1776	-0.0697669	0.144185	1	0.0232244	328	-0.523994	0.12906	1.06832	-0.30163	-0.931345	0.927178
1803.88	0.115961	445	0.0633009	-0.130822	1	0.0294193	235	0.71019	-0.347674	0.210355	-0.249781	-0.453637	1
1804.8	0.00436399	1563	0.21772	-0.449955	1	0	1521	0.993132	-0.87253	-0.367628	0.00744536	0.810053	1
1805.01	0.00436399	1564	0.0607309	-0.125511	1	0.0204721	389	-0.666224	-0.120653	1.0053	-0.136687	-1.1289	1
1809.03	0.348732	22	-0.377227	0.779603	0.131132	0.00995317	797	-0.682087	1.24678	0.583643	-0.314512	-1.25567	0.0808219
1810.03	0.182187	226	-0.233372	0.482301	1	0.0115488	725	-0.59559	0.638852	0.935876	-0.342274	-1.23939	0.343441
1812.87	0.334414	30	-0.383535	0.792638	0.0945803	0	1521	0.203987	1.26429	-0.29393	-0.30765	0.182338	1
1815.92	0.0990964	508	-0.433427	0.89575	0.00471949	0.0172362	483	-0.59679	1.66026	-0.0676957	-0.161704	-1.11452	0.0345362
1816.86	0.0408381	963	0.156089	-0.322584	1	0.0392394	144	0.789102	-0.558501	-0.440684	-0.131761	4.21201	0.000175201
1819.83	0.0425342	914	0.207225	-0.428265	1	0.0458705	84	1.33913	-0.710954	-0.216293	-0.192307	-0.245947	0.223998
1820.87	0.0318115	1014	0.182869	-0.377928	1	0	1521	0.217054	-0.284732	-0.222234	0.0536755	1.06712	1
1821.03	0.016413	1229	-0.135085	0.279176	1	0.00642137	956	-0.763304	0.961087	0.82865	-0.328926	-1.03914	0.0640558
1821.79	0.260706	96	0.3355	-0.693366	0.909754	0.00662052	945	0.689383	-0.979219	-0.519117	0.196466	1.42563	1
1823.05	0.259479	103	-0.366711	0.757869	0.220629	0.011388	730	-0.648703	1.54447	0.5296	-0.395119	-1.07568	0.00134206
1825.06	0.136163	358	-0.330844	0.683745	1	0.00526834	1007	-0.576509	1.6023	0.334911	-0.35528	-0.889978	0.0108519
1826.05	0.0175288	1222	0.0881635	-0.182205	1	0.0195423	418	-0.479534	-0.0566536	0.861611	-0.176068	-0.74249	1
1826.94	0.000117992	1787	-0.198281	0.40978	1	0	1521	-0.0074382	0.779565	-0.185016	-0.140807	0.189214	1
1830.94	0.0563181	790	-0.282716	0.584279	1	0.00606406	975	-0.26513	1.17382	0.168956	-0.243282	-1.50254	1
1831.02	0.213623	162	-0.387372	0.800569	0.0771896	0.0117527	713	-0.749048	1.54637	0.33375	-0.26043	-1.15428	0.0101432
1832.01	0.11462	461	-0.217706	0.449926	1	0.00621517	966	-0.770001	0.512615	0.779349	-0.14996	-1.56	1
1832.86	0.0219173	1175	0.167588	-0.346348	1	0.0424547	115	0.716341	-0.54843	-0.372193	-0.155965	4.55704	2.58383e-05
1833.04	0.184976	216	-0.372779	0.77041	0.163805	0.00855734	868	-0.487404	2.07413	-0.204059	-0.278892	-0.648233	3.31712e-06
1833.91	0.0412243	937	0.12498	-0.258291	1	0.0363023	170	0.817427	-0.602549	-0.316741	-0.132536	3.02655	0.340989
1834.87	0.141398	320	0.308268	-0.637087	1	0.00607366	973	0.834887	-0.862339	-0.289263	-0.0424294	2.27858	1
1836.86	0.00264004	1577	-0.00647477	0.0133812	1	0.00420176	1056	0.219561	-0.449902	-0.0729134	0.0965315	-0.355099	1
1837.07	0.259479	104	-0.390831	0.807717	0.0639465	0.00926865	837	-0.543874	1.78337	0.132622	-0.322844	-0.895732	0.00179356
1837.88	0.0677401	701	0.268329	-0.554547	1	0.0118984	704	0.329486	-0.801975	-0.374101	0.127313	3.24341	0.685038
1838.85	0.00148366	1696	0.159907	-0.330475	1	0.0333494	193	0.940894	-0.70213	-0.376971	-0.117881	2.93084	0.0679333
1839.96	0.138564	347	0.190964	-0.394659	1	0.0548777	17	0.191693	-0.481469	0.10707	-0.246021	5.45102	6.93252e-08
1840.06	0.0112681	1330	-0.043053	0.0889762	1	0.0190662	429	-0.770336	0.301095	1.08145	-0.242646	-1.36278	0.0826053
1842.08	0.158999	274	0.238566	-0.493037	1	0.0178977	465	-0.379359	-0.587391	1.15805	-0.238249	-0.0180511	0.397006
1842.85	0.11837	424	0.236958	-0.489714	1	0	1521	0.238481	-0.76668	-0.279271	0.241093	0.421998	1
1843.01	0.0412243	938	-0.163193	0.337265	1	0	1521	-0.723863	0.920668	0.594335	-0.229427	-0.858479	1
1845.03	0.235692	131	-0.402815	0.832483	0.0324191	0.0153344	565	-0.719917	1.73569	0.22673	-0.274637	-1.15474	0.000646894
1847.05	0.324596	40	-0.412483	0.852466	0.0182157	0.0122641	686	-0.4381	2.04572	-0.213104	-0.285855	-0.635517	1.1634e-05
1847.12	0.000197235	1759	0.0357059	-0.0737922	1	0.036486	168	0.0474999	-0.0480984	1.00538	-0.517613	0.724622	1
1848.03	0.000152035	1777	0.0708577	-0.146439	1	0.0142639	603	-0.548965	-0.0933214	0.812446	-0.0896114	-1.29097	1
1848.85	9.13862e-05	1795	0.0973056	-0.201098	1	0	1521	0.413562	-0.390974	-0.43219	0.10249	1.20696	1
1848.88	0.0557896	795	0.194284	-0.401521	1	0	1521	0.243502	-0.580822	-0.415252	0.281693	-0.226123	1
1848.92	0.0530335	829	-0.199763	0.412843	1	0	1521	-0.267062	0.854592	-0.0378426	-0.10956	-0.311865	1
1850.86	0.182187	227	0.274419	-0.567132	1	0	1521	0.55192	-0.739331	-0.136878	0.0478073	0.38545	1
1853	0.0550204	809	-0.333384	0.688994	0.995697	0.0107399	764	-0.67431	1.82349	0.309634	-0.362777	-1.02448	3.33458e-05
1854.08	0.0874299	564	-0.165434	0.341896	1	0.0197432	413	-0.712767	0.582634	1.18784	-0.398088	-1.31218	0.000960342
1854.84	0.0674928	714	0.200162	-0.413668	1	0.00994658	799	0.62072	-0.875861	-0.312734	0.0342313	2.69788	1
1855.89	0.00870638	1444	0.18158	-0.375265	1	0.0349556	178	1.1463	-0.634423	-0.277142	-0.135612	0.255443	1
1856.09	0.190366	204	0.27696	-0.572384	1	0.0192592	423	-0.472603	-0.732949	1.12267	-0.145093	-0.00124807	0.340989
1857.85	0.08468	579	0.271429	-0.560953	1	0.00168816	1162	0.673707	-0.850253	-0.266967	0.0556916	1.212	1
1858.9	0.0106789	1341	0.234674	-0.484994	1	0.02337	325	1.07325	-0.584102	-0.306359	-0.1358	0.834025	1
1859.05	0.313339	46	-0.420382	0.868789	0.0111568	0.0120036	694	-0.65107	1.67843	0.0744051	-0.22882	-0.800838	0.0170346
1860.83	0.0106789	1342	0.192286	-0.397391	1	0	1521	0.699086	-0.837705	-0.0789486	0.0157479	-0.10768	1
1862.05	0.0605824	768	-0.0546606	0.112965	1	0.00776359	899	-0.776653	0.0889686	0.797999	-0.0513928	-1.22133	1
1864.06	0.00492832	1488	0.187335	-0.387158	1	0.0192896	422	-0.668164	-0.35486	1.22465	-0.188967	-0.803765	0.05103
1867.01	0.169046	250	-0.416755	0.861293	0.0140102	0.0161149	528	-0.57702	1.97123	0.121942	-0.356854	-0.936679	6.47795e-06
1867.08	0.00353145	1569	-0.0106625	0.0220358	1	0.0165919	507	-0.544106	-0.156875	0.979172	-0.168306	-0.963202	1
1867.88	0.0530851	823	0.309827	-0.64031	1	0.00913251	845	0.725225	-0.984734	-0.191985	0.015591	1.69904	1
1868.1	0.000259947	1736	0.000271283	-0.000560652	1	0.0173915	475	-0.660356	-0.352889	1.03955	-0.0675588	-1.57655	0.453003
1868.96	0.149445	308	0.342574	-0.707986	0.672078	0.0123427	684	0.606031	-1.12609	-0.583171	0.307624	1.27989	0.467568
1868.99	0.168188	253	0.321205	-0.663824	1	0.00177682	1160	0.412064	-0.910984	-0.30025	0.256033	-0.204808	1
1869.86	0.00151867	1679	0.228721	-0.47269	1	0.0229472	336	1.00791	-0.690996	-0.423332	-0.104136	2.50291	0.148137
1870.84	0.0260356	1100	0.0686003	-0.141774	1	0	1521	0.142676	-0.642377	-0.194111	0.133967	1.84065	1
1871.9	0.136163	359	-0.309409	0.639445	1	0	1521	-0.26002	0.360172	0.0670472	-0.0111025	-0.518188	1
1872.21	0.00152838	1655	0.0453324	-0.0936869	1	0	1521	0.140018	-0.160605	-0.293648	0.168395	-0.75634	1
1872.84	0.082011	616	0.239546	-0.495062	1	0.00691948	932	0.924087	-0.999477	-0.0328693	-0.0996649	1.02582	1
1876.06	0.00151867	1680	-0.124318	0.256923	1	0.0126407	671	-0.845047	0.428594	1.02461	-0.224933	-1.33372	0.0782634
1876.82	0.016413	1230	0.10662	-0.220348	1	0	1521	0.191224	-0.548816	-0.283715	0.127549	1.92172	1
1877.87	0.063588	746	0.218453	-0.451471	1	0	1521	0.586743	-0.570487	-0.379002	0.141788	-0.458554	1
1879.08	0.0272128	1089	0.00237	-0.004898	1	0.0260593	282	-0.787539	-0.232364	1.15321	-0.135628	-0.989373	0.0910275
1880.1	0.0437189	901	0.0830834	-0.171706	1	0.0281466	256	-0.667604	-0.482543	1.2996	-0.171182	-1.16509	0.00376364
1880.83	6.98773e-05	1798	-0.00680853	0.014071	1	0	1521	-0.140421	-0.422269	-0.196714	0.274283	-0.135826	1
1884.09	0.131359	387	0.226836	-0.468795	1	0.026944	272	-0.472869	-0.536503	1.28263	-0.253943	-0.491536	0.0262775
1888.06	0.00982485	1355	-0.137577	0.284327	1	0.00981882	808	-0.643012	0.22267	0.916683	-0.204162	-1.07136	1
1888.91	0.0255238	1103	0.0944394	-0.195175	1	0	1521	0.524352	-0.551266	-0.334519	0.0675463	1.03949	1
1889.86	0.0469195	876	0.247382	-0.511256	1	0.0071206	926	0.628757	-0.869606	-0.132129	0.0732441	-0.0292575	1
1890.08	0.0156468	1261	-0.242433	0.501028	1	0.0154894	559	-0.797607	0.618765	0.958009	-0.269023	-1.26233	0.110962
1890.43	0.141398	321	0.344731	-0.712443	0.611378	0.0104091	773	0.829674	-1.34003	-0.570756	0.289605	1.02864	0.0136358
1891.92	0.0311823	1051	0.203213	-0.419973	1	0.0108741	754	0.14035	-0.349412	0.97189	-0.449274	0.689535	1
1892.1	0.158999	275	-0.393903	0.814067	0.0540432	0.00429689	1052	-0.320585	0.725259	0.282475	-0.152102	-1.41747	1
1896.09	0.119857	407	-0.225137	0.465283	1	0.0118829	706	-0.801456	0.752516	0.838857	-0.248927	-1.26455	0.257898
1897.15	0.0227858	1149	0.036747	-0.0759439	1	0.0223444	344	-0.559997	0.0189401	1.40087	-0.420147	-0.819253	0.000265392
1898.11	0.213623	163	0.234712	-0.485071	1	0.0217542	359	-0.482841	-0.678191	1.13894	-0.142195	-0.471454	0.300459
1906.07	0.0469195	877	0.191387	-0.395533	1	0.0172778	481	-0.656249	-0.45401	1.24887	-0.183579	-0.659513	0.0294007
1908.07	0.0677401	702	-0.27008	0.558166	1	0.0160868	531	-0.302886	0.97622	0.908653	-0.560938	-0.74106	0.0205254
1910.11	0.0712891	676	-0.196133	0.405342	1	0.00933303	835	-0.557114	0.398481	0.759677	-0.199971	-1.33136	1
1910.79	0.0469195	878	0.0194403	-0.0401767	1	0.0366128	166	0.283452	0.11854	0.168393	-0.347613	2.63708	1
1910.9	0.0674928	715	0.217574	-0.449654	1	0	1521	0.77873	-1.09972	-0.332203	0.159727	0.336227	1
1911.13	0.0156468	1262	0.124361	-0.257013	1	0.0258689	287	-0.347814	-0.272449	1.21375	-0.325602	-0.882612	0.161871
1911.16	0.00474606	1510	0.0363645	-0.0751534	1	0.0291419	240	-0.762233	-0.136796	1.38948	-0.281519	-1.06427	0.000182326
1912.11	0.131359	388	-0.217019	0.448506	1	0.0036672	1078	-0.299712	0.63226	0.549528	-0.284261	-0.921664	1
1913.82	0.063588	747	0.197175	-0.407494	1	0	1521	0.737956	-0.848406	-0.209175	0.0391062	0.457308	1
1916.19	0.102876	496	-0.313354	0.647598	1	0	1521	-0.177372	1.37258	-0.249575	-0.174531	-0.655617	1
1918.07	0.159239	268	-0.249148	0.514906	1	0	1521	-0.746664	0.938496	0.325901	-0.0779454	-1.27982	1
1919.13	0.0112681	1331	0.0274335	-0.056696	1	0.0203711	393	-0.765158	0.0146282	1.31793	-0.293038	-0.992	0.00144543
1919.79	0.08468	580	-0.240392	0.496811	1	0.000165915	1232	-0.362167	1.30042	0.0803399	-0.2384	-0.702177	1
1919.95	0.0149894	1275	0.131257	-0.271264	1	0.0141461	610	0.218675	0.139294	0.739167	-0.499276	0.507959	1
1921.04	0.136163	360	0.37555	-0.776138	0.142883	0.0119277	699	0.678865	-1.36329	-0.440883	0.312376	0.597759	0.157435
1922.11	0.0291542	1082	-0.0957055	0.197791	1	0.0160065	535	-0.606083	0.156482	0.896991	-0.19025	-1.06488	1
1923.89	0.0674928	716	0.249861	-0.51638	1	0.0302429	225	1.2791	-0.801999	-0.164089	-0.237743	1.21269	0.0962481
1925.14	0.0530335	830	0.104025	-0.214985	1	0.0292336	237	-0.353243	-0.225997	1.35602	-0.403418	-0.906528	0.00341219
1925.18	0.00870638	1445	0.108824	-0.224902	1	0.0281359	257	-0.509182	-0.507933	1.35159	-0.257304	-0.991482	0.00250595
1930.05	0.082011	617	-0.30534	0.631036	1	0.00226732	1141	-0.547192	0.846517	0.636558	-0.282399	-1.13676	1
1932.09	0.0218195	1196	-0.187596	0.387699	1	0.00365696	1080	-0.697019	0.758926	0.509928	-0.137877	-1.18127	1
1932.77	0.000152035	1778	-0.0234155	0.0483921	1	0	1521	0.324442	0.116527	0.505168	-0.369667	-0.583377	1
1933.11	0.0219173	1176	0.10162	-0.210014	1	0.0182573	452	-0.612618	-0.188804	0.957996	-0.129541	-0.82584	1
1933.15	0.000197235	1760	0.040767	-0.0842518	1	0.0169352	492	-0.680367	-0.263245	1.19859	-0.19459	-0.877157	0.0845162
1939.16	0.00627723	1460	0.0931259	-0.19246	1	0.0305322	222	-0.501518	-0.268838	1.49731	-0.39278	-1.0995	1.03412e-05
1941.77	0.0489823	858	-0.244997	0.506327	1	0.00154216	1171	-0.331585	1.27141	-0.0259132	-0.190968	-0.706299	1
1941.93	0.0147029	1295	0.120404	-0.248834	1	0	1521	-0.275163	0.17159	0.816138	-0.323383	-0.198571	1
1945.88	0.0144865	1312	0.233978	-0.483555	1	0.0380542	154	1.22378	-0.817494	-0.266554	-0.10443	-0.0267298	0.707157
1946.83	0.149445	309	0.313804	-0.648528	1	0.00322615	1100	0.498732	-1.09282	-0.257442	0.188483	1.18336	1
1947.13	0.0489823	859	0.127262	-0.263009	1	0.0273139	268	-0.752659	-0.382881	1.36164	-0.195782	-1.18648	0.00038307
1949.13	0.0311823	1052	0.0972578	-0.200999	1	0.0290448	242	-0.605026	-0.375945	1.37453	-0.28983	-0.563027	0.00157673
1951	0.00474606	1511	0.100289	-0.207264	1	0.0164766	515	0.902522	-0.206821	-0.261594	-0.176392	0.34092	1
1953.14	0.0218195	1197	0.155241	-0.320832	1	0.0200459	404	-0.372181	-0.261729	1.01388	-0.224427	-0.87798	1
1953.17	0.0527189	847	0.107428	-0.222018	1	0.0262808	278	-0.578492	-0.392933	1.28908	-0.227706	-1.12343	0.0113801
1961.14	0.0018186	1607	0.0418271	-0.0864428	1	0.029552	230	-0.741113	-0.206531	1.42297	-0.269924	-1.3932	3.30046e-05
1961.98	0.127976	392	0.232581	-0.480668	1	0.0408671	130	0.77086	-0.778706	-0.0701119	-0.261372	4.6953	2.72719e-07
1963.14	0.0227858	1150	0.0735318	-0.151966	1	0.0219517	356	-0.768077	-0.310779	1.31231	-0.19593	-0.999296	0.00236532
1963.75	0.0412243	939	-0.237909	0.491678	1	0.00224181	1143	-0.289009	1.46398	-0.225452	-0.178963	-0.459091	1
1966.13	0.107223	469	0.243971	-0.504207	1	0.00681764	938	0.12058	-0.567241	0.389134	-0.10795	0.814423	1
1967.15	0.0408381	964	0.14198	-0.293425	1	0.0287668	250	-0.27121	-0.162927	1.23008	-0.380085	-1.17175	0.0709332
1967.19	0.0527189	848	0.115513	-0.238726	1	0.0238124	317	-0.530551	-0.483029	1.16301	-0.1684	-0.951142	0.224809
1967.85	0.0844218	595	0.239982	-0.495963	1	0.0406643	131	1.26314	-0.677948	-0.260892	-0.13621	-0.568071	0.714199
1968.01	0.0044477	1542	0.129685	-0.268015	1	0.00636162	960	0.84303	-0.165046	-0.0413559	-0.311535	1.20184	1
1969.75	0.193054	189	0.380171	-0.785686	0.112656	0.0110677	745	0.601108	-1.27897	-0.329547	0.251416	0.880697	1
1972.98	0.00531056	1476	0.0888466	-0.183616	1	0.0321209	209	1.12088	-0.236244	-0.348184	-0.179172	-0.305121	1
1975.12	0.0090323	1396	0.101162	-0.209068	1	0.0158798	545	-0.655211	-0.137856	0.874246	-0.0769073	-1.05858	1
1975.16	0.0437189	902	0.0515778	-0.106594	1	0.0259179	285	-0.864788	-0.256143	1.32222	-0.17176	-1.16008	0.000543845
1976.05	0.236601	120	-0.34174	0.706264	0.695857	0.0100905	791	-0.0249095	1.15808	-0.357974	-0.199374	1.01741	1
1977.13	0.00870638	1446	0.155887	-0.322166	1	0.00941432	832	-0.581517	-0.347263	0.82183	-0.0268648	-0.918429	1
1981.17	0.00264004	1578	0.0837347	-0.173052	1	0.0249025	297	-0.341569	-0.239925	1.13918	-0.283455	-1.26712	0.474411
1982.02	5.18721e-05	1801	-0.0245758	0.0507899	1	0	1521	0.304795	0.141212	-0.171703	-0.0760567	0.0285906	1
1983.96	0.082011	618	0.278051	-0.574639	1	0.0073841	912	0.718709	-0.926733	-0.163773	-0.015364	1.7711	1
1984	0.158999	276	0.269406	-0.556773	1	0.00157043	1169	0.212493	-0.633661	0.551707	-0.203264	0.853498	1
1984.12	0.0227858	1151	0.0284623	-0.0588221	1	0.0168202	498	-0.758254	0.0264322	1.1035	-0.190847	-1.11978	0.206792
1984.91	0.11837	425	-0.0505367	0.104442	1	0	1521	-0.0426187	-0.422595	-0.14363	0.221875	-0.346549	1
1988.12	0.0984276	524	0.188825	-0.390238	1	0	1521	-0.290693	-0.409365	0.319852	0.0872516	-0.249065	1
1989.14	0.0304828	1072	0.121306	-0.250698	1	0.0173294	480	-0.703939	-0.205484	0.979173	-0.0794138	-1.25962	1
1992.94	0.0218195	1198	0.207513	-0.428861	1	0.0332793	194	1.22191	-0.696496	-0.353401	-0.24608	3.10538	0.000153932
1995.19	0.00982485	1356	0.106089	-0.219251	1	0.0168531	496	-0.428424	-0.348981	0.871048	-0.102971	-1.0268	1
1997.13	0.136163	361	0.332729	-0.68764	1	0.0107954	758	0.609695	-1.23537	-0.429447	0.248238	1.61612	0.383273
1997.87	0.00264004	1579	0.0752316	-0.155479	1	0.022582	341	0.0384866	-0.0589839	0.506695	-0.322349	1.7484	1
1997.98	0.0090323	1397	-0.0817321	0.168913	1	0	1521	-0.0634213	-0.312206	-0.047287	0.150688	-0.310976	1
1998.1	0.0412243	940	0.0897982	-0.185583	1	0.00233717	1139	-0.543697	-0.108309	0.4988	0.0186247	-0.379693	1
1998.19	0.0304828	1073	0.0761333	-0.157342	1	0.00896477	854	-0.294718	-0.248344	0.667314	-0.100738	-0.709834	1
2003.15	0.00162631	1646	0.072448	-0.149726	1	0.00769593	902	-0.585637	-0.070224	0.739965	-0.0427702	-1.39504	1
2005.94	0.0810719	637	0.251825	-0.520438	1	0.000991263	1193	0.416995	-0.832287	0.0671912	0.00534598	0.873583	1
2011.12	0.00870638	1447	0.0313294	-0.0647474	1	0.0205515	387	-0.59441	0.192088	1.14865	-0.321634	-1.12946	0.110009
2014.92	0.0674928	717	0.256257	-0.529598	1	0.0165667	510	1.11311	-0.925751	-0.23757	-0.0999278	1.12377	0.63909
2017.13	0.00162631	1647	0.114192	-0.235996	1	0.00971005	815	-0.494333	-0.226512	0.730468	-0.0479663	-0.983647	1
2017.17	0.0044477	1543	-0.0193101	0.0399076	1	0.0113019	736	-0.560985	0.000831425	0.718	-0.0823867	-0.966986	1
2019.85	0.0018186	1608	-0.0495061	0.102313	1	0.00502423	1017	-0.294211	0.390171	0.473007	-0.212684	-0.251045	1
2021.86	0.00879923	1422	-0.0311348	0.0643452	1	0	1521	0.0253165	0.229823	0.206252	-0.168731	-0.100641	1
2025.13	0.0044477	1544	0.0792418	-0.163766	1	0.00943837	829	-0.577686	-0.0769309	0.815278	-0.10001	-0.969504	1
2038.02	0.0425342	915	0.195379	-0.403782	1	0.0490534	53	0.304618	-0.480622	-0.124404	-0.159158	5.03314	4.28162e-05
2039.97	0.0144865	1313	0.148744	-0.307404	1	0.0280221	258	0.843952	-0.368643	-0.367493	-0.170083	2.70692	1
2046	0.193054	190	0.27883	-0.576249	1	0	1521	-0.267277	-0.582076	0.397246	0.0570987	0.45914	1
2049.19	0.0337398	1002	-0.134657	0.278292	1	0.0211642	372	-0.685148	0.681275	1.11448	-0.419413	-0.943625	0.0048512
2056.98	0.119857	408	0.182662	-0.377501	1	0.0466786	72	0.768385	-0.517084	-0.298693	-0.215794	4.47403	3.95646e-05
2060.95	0.0388584	974	0.249883	-0.516424	1	0	1521	0.876629	-0.720982	-0.129426	-0.0714219	0.106985	1
2066.09	0.102876	497	0.225293	-0.465606	1	0.00536685	1005	-0.707086	-0.393272	1.0298	-0.0799512	-0.602723	1
2069.23	0.0336601	1010	0.130768	-0.270254	1	0.0291232	241	-0.580522	-0.603743	1.3138	-0.194173	-0.793786	0.00476442
2071.18	0.0469195	879	-0.290375	0.600109	1	0.0134589	640	-0.794368	0.731596	0.881591	-0.263839	-1.30993	0.15543
2072.09	0.0605824	769	0.184592	-0.381489	1	0.0512581	38	0.777801	-0.511389	-0.294913	-0.257119	5.19455	3.14753e-10
2078.96	0.0659299	736	0.242856	-0.501902	1	0.0154131	560	0.86166	-0.629566	-0.359605	-0.103158	2.64647	0.747229
2082.11	0.00870638	1448	0.138159	-0.285529	1	0.0111155	744	-0.350051	-0.212806	0.853324	-0.2273	0.317312	1
2083.93	0.0412243	941	0.216857	-0.44817	1	0.0349184	179	1.3206	-0.652367	-0.363476	-0.154657	0.231962	0.274227
2088.97	0.0677401	703	0.211894	-0.437914	1	0	1521	0.481635	-0.837795	-0.370051	0.201135	0.65037	1
2094.07	0.016413	1231	0.231479	-0.47839	1	0.0167375	503	1.08037	-0.718214	-0.183785	-0.196154	1.62341	1
2096.1	0.0874299	565	0.154327	-0.318943	1	0	1521	-0.0368824	0.00618811	0.212419	-0.0428784	-0.965816	1
2100.94	0.0674928	718	0.257952	-0.5331	1	0.00394011	1067	0.801435	-0.887044	-0.411284	0.0399435	2.18482	1
2104.08	0.00264004	1580	0.131096	-0.270932	1	0.0244167	305	1.12696	-0.337873	-0.267601	-0.236955	0.663593	1
2105	0.0659299	737	0.20331	-0.420175	1	0.0276207	263	0.29079	-0.663925	-0.243899	-0.0122042	4.3525	0.0088478
2108.05	0.0980084	538	0.256275	-0.529635	1	0.0330056	200	0.96661	-0.781342	-0.152286	-0.23425	3.39728	0.00302631
2111.24	0.0980084	539	0.139332	-0.287954	1	0.0142534	604	-0.215343	-0.634476	1.01533	-0.186827	-0.700345	1
2112.35	0.115961	446	0.316847	-0.654817	1	0.0132667	646	0.367728	-1.40806	-0.174534	0.296954	1.01586	1
2115.11	0.131359	389	0.22813	-0.471468	1	0.0320162	211	0.987723	-0.567545	-0.176919	-0.282189	3.19864	0.019078
2122.92	0.168188	254	0.287301	-0.593755	1	0	1521	0.762187	-0.785094	-0.280645	-0.00436724	1.51124	1
2124.04	0.302004	60	0.258968	-0.535201	1	0.0385314	150	0.534002	-0.555566	0.042306	-0.272794	4.367	0.00152678
2126.06	0.00531056	1477	0.129262	-0.267142	1	0.0449234	97	1.15499	-0.442454	-0.29273	-0.193514	0.405885	1
2126.98	0.0336601	1011	0.21211	-0.43836	1	0.00361696	1081	0.808364	-0.367048	-0.432348	-0.0525158	1.16168	1
2129.02	0.0530851	824	0.271635	-0.56138	1	0	1521	0.720984	-0.889856	-0.373319	0.0492273	2.27068	1
2130.03	0.11837	426	0.286849	-0.592821	1	0.00123457	1180	0.823882	-0.899615	-0.217523	-0.00354526	1.05631	1
2137.1	0.0677401	704	0.250743	-0.518202	1	0.0173477	477	1.14686	-0.704396	-0.255365	-0.213012	2.07843	0.133083
2142.98	0.0175288	1223	0.0483595	-0.099943	1	0	1521	0.644495	-0.787298	-0.12608	0.0931772	-1.12809	1
2146.03	0.189656	209	0.314049	-0.649035	1	0.0109678	751	0.632441	-0.812322	-0.0174994	-0.114737	2.39887	1
2148.04	0.11462	462	0.22308	-0.461031	1	0.00728024	918	0.564367	-0.678592	-0.188941	0.0351199	0.708508	1
2148.96	0.0260356	1101	0.146613	-0.303	1	0	1521	0.141049	0.0951916	0.00749327	-0.11562	0.653556	1
2149.21	0.00264004	1581	-0.0466922	0.0964972	1	0	1521	-0.0301009	0.380988	-0.382643	0.14624	-1.28973	1
2155.22	0.0712891	677	-0.282131	0.58307	1	0	1521	-0.437128	1.09575	-0.406562	0.0988743	-1.0882	1
2156.14	0.0437189	903	0.153974	-0.318212	1	0.013914	620	-0.0809783	-0.195247	0.581052	-0.275554	1.79541	1
2158.11	0.0489823	860	0.128853	-0.266296	1	0.0113693	731	0.998418	-0.27988	-0.236134	-0.201123	0.276858	1
2159.08	0.213623	164	0.271521	-0.561143	1	0.00378316	1071	0.983333	-0.888094	-0.0953711	-0.133589	1.22099	1
2164.01	0.102876	498	0.221727	-0.458235	1	0.0168061	499	0.944201	-0.704769	-0.383566	-0.0768724	2.12499	1
2167.97	0.0605824	770	0.224158	-0.46326	1	0.0164214	517	0.582233	-0.647471	-0.423743	0.0366981	2.69373	1
2178.12	0.00151867	1681	0.0947279	-0.195771	1	0	1521	-0.270855	-0.0644625	0.651872	-0.226747	0.796589	1
2179.09	0.0408381	965	0.127193	-0.262866	1	0.0173318	479	0.990981	-0.319703	-0.2292	-0.160513	-0.346847	1
2180	0.00586405	1462	0.168409	-0.348045	1	0.0118621	708	1.20648	-0.584893	-0.531758	-0.119102	1.67625	0.114388
2185.99	0.0408381	966	0.180991	-0.374047	1	0.0297896	228	0.810898	-0.52733	-0.413953	0.0270507	0.248264	1
2189.91	0.0018186	1609	-0.0177226	0.0366267	1	0.0456458	89	0.407129	0.0261075	0.358615	-0.484307	3.17062	0.461254
2191.03	0.0219173	1177	0.143173	-0.295891	1	0	1521	0.204715	-0.449307	-0.249611	0.099131	1.47248	1
2191.09	0.0388584	975	0.149848	-0.309687	1	0	1521	-0.127502	-0.342825	0.0327929	0.146313	-0.323525	1
2194.18	0.149445	310	0.261625	-0.540693	1	0.0152449	568	-0.699745	-0.557275	1.21059	-0.127456	-0.487755	0.0407072
2198.97	0.0844218	596	0.204536	-0.422708	1	0.0386539	149	0.352058	-0.518559	-0.192548	-0.123604	4.81606	0.000271708
2201.98	0.0677401	705	0.183648	-0.379539	1	0.00538769	1004	1.23773	-0.507801	-0.34079	-0.168076	0.082478	1
2207.03	0.0733703	663	0.248448	-0.513459	1	0	1521	0.464767	-0.607674	-0.222658	0.0926198	0.209475	1
2208.2	0.0425342	916	0.118491	-0.244882	1	0.00982416	807	-0.774133	-0.11394	0.941917	-0.0589272	-1.305	1
2210.36	0.11462	463	0.319265	-0.659815	1	0.00992255	803	0.784334	-1.24829	-0.463953	0.232819	0.965422	0.254335
2211.89	0.00870638	1449	-0.102636	0.212114	1	0	1521	0.156678	0.0108702	0.480525	-0.281222	-0.218244	1
2213.07	0.0304828	1074	0.138073	-0.285352	1	0	1521	-0.113056	-0.312962	-0.119886	0.203794	-0.298591	1
2213.96	0.00162631	1648	0.111212	-0.229839	1	0	1521	0.259718	-0.209996	0.74616	-0.383821	-0.219125	1
2214.96	0.00151867	1682	0.147303	-0.304426	1	0.00478029	1028	0.151532	-0.277526	0.949236	-0.438891	0.177248	1
2216.17	0.159239	269	0.263597	-0.544768	1	0	1521	-0.539049	-0.565163	0.830662	0.00335591	-0.673722	1
2217.06	0.0844218	597	0.201416	-0.41626	1	0.0404689	133	0.63182	-0.666136	-0.208708	-0.147449	4.12577	0.00395323
2218.96	0.0932606	547	0.238771	-0.493459	1	0.00694616	931	0.490502	-0.782695	-0.512988	0.193813	1.83196	1
2221.96	0.0677401	706	0.233613	-0.482801	1	0.00880073	861	0.60762	-0.781193	-0.335465	0.028159	2.58951	1
2224.2	0.213661	151	0.319198	-0.659677	1	0	1521	-0.360078	-0.788592	0.751741	0.0293702	-0.522001	1
2227.21	0.138564	348	0.290303	-0.59996	1	0.000389985	1221	-0.350281	-0.603939	0.268836	0.209151	-0.654655	1
2233.87	0.0311823	1053	-0.151128	0.312331	1	0	1521	-0.137105	0.245799	0.398289	-0.173675	-0.713669	1
2236.95	0.0312854	1033	0.125081	-0.2585	1	0	1521	0.0965662	-0.286937	0.562302	-0.182999	-0.83095	1
2238.04	0.0144865	1314	0.168796	-0.348846	1	0.0189659	431	0.730098	-0.617422	-0.255566	-0.0638732	1.76075	1
2238.21	0.0250201	1117	0.146384	-0.302528	1	0	1521	-0.163892	-0.445191	0.628094	-0.0499482	-1.24974	1
2240.94	6.98773e-05	1799	0.198336	-0.409895	1	0	1521	0.664437	-0.59462	-0.338756	0.0871968	-0.191355	1
2246.18	0.0810719	638	0.135773	-0.280598	1	0	1521	-0.544806	0.127126	0.67936	-0.106952	-0.951914	1
2246.2	0.0090323	1398	-0.0210961	0.0435985	1	0.0159871	538	0.342954	-0.493064	0.122518	-0.177636	2.71993	1
2252.04	0.082011	619	0.136474	-0.282047	1	0.0179996	463	1.12061	-0.330437	-0.220035	-0.233886	0.129687	1
2253.7	0.000117992	1788	0.152341	-0.314838	1	0	1521	0.461826	-0.754228	-0.61925	0.244134	1.89643	1
2254.03	0.0044477	1545	0.182851	-0.377893	1	0.00696241	930	0.909609	-0.419864	-0.505597	-0.0779442	1.9351	1
2258.93	0.000117992	1789	-0.0206772	0.0427328	1	0	1521	0.326603	0.168844	0.203793	-0.261775	-0.166544	1
2268.18	0.00162631	1649	-0.0331636	0.0685382	1	0	1521	0.114211	-0.36278	0.377011	-0.147522	0.590853	1
2275.02	0.00870638	1450	0.112357	-0.232204	1	0.0229337	337	0.999937	-0.274766	-0.215175	-0.187763	-0.256121	1
2277.22	0.190486	193	0.351025	-0.725451	0.460212	0.0117773	711	0.569032	-1.32995	-0.51474	0.35915	1.03268	0.114741
2278.13	0.0156468	1263	0.133542	-0.275987	1	0.030922	218	1.1834	-0.418903	-0.36804	-0.176418	0.431423	1
2280.52	0.0874299	566	0.351074	-0.725554	0.459434	0.0130456	651	0.407763	-1.43791	-0.408008	0.393477	1.18239	0.0845162
2295.13	0.0231679	1124	0.169788	-0.350894	1	0.0231173	331	1.00211	-0.501245	-0.0804175	-0.301588	2.12807	1
2300.12	0.0311823	1054	0.159184	-0.328981	1	0.039507	142	1.10211	-0.467469	-0.310714	-0.125342	-0.272779	1
2302.04	0.0408381	967	0.254371	-0.5257	1	0.0185312	445	1.0437	-0.611686	-0.271385	-0.171111	1.62767	1
2303.1	0.0318115	1015	0.229428	-0.474152	1	0.0257523	289	0.546835	-0.67006	-0.359217	-0.011301	3.47516	0.260826
2304.14	0.000351972	1718	0.120529	-0.249094	1	0.0406505	132	0.0576414	-0.199074	0.400856	-0.324406	3.53728	0.869743
2305.08	0.0408381	968	0.239061	-0.494059	1	0.0126572	670	1.08364	-0.735215	-0.24626	-0.0958784	0.218213	1
2307.13	0.136163	362	0.305578	-0.631527	1	0.0136268	631	0.276132	-0.830871	0.188829	-0.113537	3.27215	1
2316.69	0.237278	119	0.361964	-0.74806	0.277979	0.00771265	901	0.648003	-1.29075	-0.471721	0.346467	0.00186603	0.330637
2317.12	0.213623	165	0.295459	-0.610616	1	0.0138574	622	1.28656	-0.881202	-0.194013	-0.184174	0.802518	0.114374
2318.24	0.0550204	810	-0.309905	0.640469	1	0	1521	-0.195678	0.626491	-0.226914	-0.0215086	0.527302	1
2319.1	0.1487	313	0.240584	-0.497207	1	0	1521	0.556903	-0.980879	-0.167921	0.143309	0.0997759	1
2320.1	0.00492832	1489	0.16644	-0.343975	1	0.00416657	1057	0.00798219	-0.328175	-0.355223	0.227271	0.684736	1
2321.08	0.063588	748	0.235708	-0.48713	1	0.00395444	1066	0.483805	-0.440539	-0.0381749	-0.0813262	0.862397	1
2327.13	0.016413	1232	0.0832404	-0.17203	1	0.00707837	927	-0.00877847	-0.344489	0.038722	0.0170247	1.39243	1
2333.36	0.1487	314	0.122964	-0.254125	1	0.0543118	22	-0.166453	-0.281666	0.144716	-0.207345	5.9287	1.48266e-11
2336.18	0.193054	191	0.394467	-0.815232	0.0523712	0.00969838	816	0.505879	-1.364	-0.294865	0.261533	1.59345	0.340989
2336.22	0.0218195	1199	0.217401	-0.449296	1	0	1521	-0.161092	-0.545378	-0.0868255	0.211513	0.98748	1
2338.03	0.00449994	1519	0.218206	-0.450958	1	0.0152385	569	0.952409	-0.682033	-0.361481	-0.114511	2.49246	0.393173
2343.33	0.285253	71	0.272425	-0.563011	1	0.0332703	195	0.0134972	-0.643787	0.50572	-0.221155	3.34181	0.58095
2347.38	0.00937656	1369	0.106491	-0.220081	1	0.0569133	13	-0.185453	-0.240105	0.0763314	-0.196118	6.27941	1.50935e-17
2351.26	0.0437189	904	-0.0067542	0.0139587	1	0.0187154	438	0.189316	-0.197857	0.496446	-0.328964	1.61639	1
2354.1	0.235692	132	-0.263664	0.544905	1	0	1521	-0.165778	0.605995	-0.124518	-0.0474424	-0.0682775	1
2355.28	0.168188	255	0.37294	-0.770743	0.162555	0.0116398	721	0.700701	-1.35091	-0.559319	0.322455	1.3215	0.0193603
2355.32	0.082011	620	0.383104	-0.791748	0.0966881	0.0134945	637	0.485037	-1.49866	-0.484333	0.430351	0.917595	0.0127808
2360.23	0.173801	236	-0.315685	0.652417	1	0	1521	0.166201	1.10775	-0.479183	-0.0812462	-1.47812	1
2361.23	0.0337398	1003	-0.127579	0.263663	1	0	1521	-0.194306	0.721257	-0.394796	0.0905699	-0.727103	1
2365.32	0.149445	311	0.257999	-0.533198	1	0.00551387	998	-0.204534	-0.718952	0.695189	-0.00802711	-0.833337	1
2367.25	0.0156468	1264	-0.191427	0.395615	1	0.00264492	1122	-0.523139	0.503907	0.0646318	0.016054	0.178217	1
2373.24	0.0605824	771	-0.0991189	0.204846	1	0	1521	0.0635224	0.0898788	0.460692	-0.269749	0.01035	1
2376.08	0.235692	133	-0.300038	0.620079	1	0	1521	-0.27396	0.856694	-0.0590042	-0.0925041	-0.415857	1
2387.08	0.156219	277	0.261013	-0.539428	1	0	1521	0.0750154	-0.695961	-0.289096	0.279803	0.590738	1
2388.08	0.0304828	1075	0.214902	-0.444132	1	0.00058705	1216	0.529891	-0.442567	-0.104659	-0.0796331	1.13516	1
2393.89	0.136163	363	0.362939	-0.750074	0.265168	0.0112871	737	0.719188	-1.24036	-0.556489	0.266764	1.65149	0.0523766
2398.06	0.236601	121	-0.224885	0.464763	1	0	1521	-0.324612	1.04336	0.00098863	-0.156747	-0.381487	1
2409.27	0.0312854	1034	0.066879	-0.138217	1	0.0241796	312	-0.0147987	-0.00427443	0.902511	-0.491728	1.4452	1
2429.35	0.0144865	1315	0.0528399	-0.109202	1	0.028962	244	-0.6769	0.136078	1.29844	-0.361846	-0.786879	0.00319555
2435.11	0.00870638	1451	0.243133	-0.502474	1	0	1521	0.286758	-1.0043	-0.264105	0.29721	0.131383	1
2435.15	0.0980084	540	0.332434	-0.687031	1	0.00967683	818	0.419996	-1.38345	-0.443453	0.418115	0.594838	0.194289
2451.34	0.00148366	1697	0.0565489	-0.116868	1	0.0141031	611	-0.922388	0.145725	0.98912	-0.107298	-1.13319	0.300459
2461.11	0.000756001	1701	0.0645063	-0.133313	1	0	1521	0.438505	-0.65444	-0.317783	0.106991	1.34962	1
2465.35	0.0218195	1200	0.152878	-0.315947	1	0.0173384	478	-0.733524	-0.35697	1.09938	-0.0946305	-0.996542	0.282462
2475.45	0.0527189	849	0.208798	-0.431515	1	0.0229003	339	-0.0638901	-0.456505	1.12235	-0.358692	-0.440774	0.775738
2489.46	0.0090323	1399	0.210524	-0.435083	1	0.00838117	871	0.465962	-0.528771	0.743684	-0.354842	-0.54022	1
2495.47	0.00937656	1370	0.105247	-0.217511	1	0.0295388	232	-0.590874	-0.310497	1.40439	-0.342118	-0.269475	0.000665445
2498.43	0.0530851	825	0.0921412	-0.190425	1	0.0195884	417	-0.545159	-0.110747	1.0343	-0.235908	-0.363172	1
2503.48	0.0563181	791	0.183043	-0.37829	1	0.0197127	414	-0.00553457	-0.668765	1.12561	-0.335227	-0.159512	0.420644
2511.44	0.082011	621	0.107545	-0.222259	1	0.0240126	315	-0.282537	-0.229267	1.06341	-0.293783	-0.828796	1
2511.5	0.138564	349	0.232161	-0.4798	1	0.0223236	345	-0.474532	-0.54301	1.3891	-0.302456	-0.485118	0.00121273
2512.45	0.0144865	1316	0.0479569	-0.0991109	1	0.0252067	294	-0.363879	-0.331568	1.20705	-0.289106	-1.09886	0.150826
2512.5	0.190366	205	0.232356	-0.480203	1	0.0182314	453	-0.44521	-0.522157	1.28381	-0.291185	-0.0286282	0.0279742
2517.49	0.0980084	541	0.183632	-0.379505	1	0.0074984	907	0.282806	-0.71952	1.04103	-0.408054	0.21347	0.325421
2519.22	0.0874299	567	0.215518	-0.445403	1	0.0467797	69	0.950732	-0.703026	-0.232051	-0.256386	4.3169	1.51802e-06
2519.46	0.00151867	1683	0.0587685	-0.121455	1	0.0264459	277	-0.615665	-0.116691	1.38303	-0.344788	-0.964233	0.000637812
2523.5	0.00879923	1423	-0.00428699	0.00885978	1	0.0247877	298	-0.657203	0.0418072	1.43819	-0.405921	-0.850788	3.44012e-05
2525.45	0.00436399	1565	0.072996	-0.150858	1	0.0145483	591	-0.403731	-0.341823	1.14095	-0.260733	-0.653271	0.731312
2525.51	0.115961	447	0.208474	-0.430846	1	0.0274271	265	-0.637563	-0.51096	1.39844	-0.26658	-0.219962	0.000495229
2526.45	0.00148366	1698	0.0579475	-0.119758	1	0.0220406	352	-0.37425	-0.381605	1.15286	-0.261007	-0.763859	0.559229
2532.46	0.0337398	1004	-0.0839318	0.173459	1	0.0136068	634	-0.82131	0.442113	1.11523	-0.289471	-1.15562	0.0168883
2533.48	0.000152035	1779	0.0827034	-0.17092	1	0.0270215	270	-0.765893	-0.0160518	1.39549	-0.327217	-0.859851	0.000132473
2536.5	0.0018186	1610	0.0055857	-0.0115438	1	0.0244933	302	-0.700391	-0.0212168	1.409	-0.356494	-0.873215	0.000124681
2537.51	0.00151867	1684	-0.0259298	0.0535883	1	0.0288243	248	-0.641701	-0.0550332	1.3738	-0.338149	-1.17303	0.0004717
2541.2	0.0659299	738	0.23705	-0.489902	1	0.0134222	642	1.01547	-0.887	-0.0761817	-0.126544	0.617482	1
2545.48	0.0733703	664	-0.116995	0.24179	1	0.00941213	833	-0.772982	0.434667	1.0715	-0.293447	-0.976749	0.0781656
2548.49	0.260706	97	-0.0984835	0.203533	1	0.0211485	373	-0.781019	0.203631	1.22441	-0.3011	-0.894654	0.00915012
2550.52	0.000197235	1761	0.0419754	-0.0867493	1	0.0291941	239	-0.725755	-0.18375	1.37082	-0.280663	-0.905715	0.000629168
2555.28	0.0425342	917	-0.342026	0.706853	0.687479	0.003662	1079	-0.324218	1.58017	-0.424622	-0.0886034	-0.780409	0.271263
2556.29	0.0810719	639	-0.351262	0.725942	0.455715	0.00597298	977	-0.292656	1.5728	-0.45598	-0.0752311	-0.95592	0.230755
2557.93	0.0712891	678	0.333951	-0.690165	0.972274	0.00432129	1050	0.467025	-1.0099	-0.465567	0.288262	0.925389	1
2558.48	0.08468	581	-0.0618164	0.127754	1	0.0126585	669	-0.708026	0.285565	1.13476	-0.305494	-0.981363	0.0702542
2559.49	0.00937656	1371	-0.165389	0.341803	1	0.0159823	539	-0.716879	0.594714	1.06036	-0.361209	-0.851468	0.0430745
2562.51	0.082011	622	-0.35635	0.736457	0.362567	0.00162418	1168	-0.621665	0.966589	0.522705	-0.240583	-1.00102	1
2566.51	0.0412243	942	-0.103973	0.214878	1	0.00799385	892	-0.586616	0.641103	0.948379	-0.38828	-0.483617	0.456019
2567.52	0.0149894	1276	0.152784	-0.315754	1	0.0262776	279	-0.627972	-0.240875	1.26761	-0.263634	-0.670777	0.0280469
2579.52	0.0677401	707	-0.167529	0.346226	1	0.014059	613	-0.580525	0.434478	1.02192	-0.343586	-0.96658	0.43553
2580.43	0.0980084	542	0.151111	-0.312296	1	0.0205542	386	-0.604553	-0.392622	1.17159	-0.169225	-0.969998	0.165218
2587.18	0.0810719	640	0.251292	-0.519337	1	0	1521	0.619969	-0.763801	-0.209719	0.0313363	1.06217	1
2588.49	0.0112681	1332	-0.128939	0.266474	1	0.00235831	1138	-0.624966	0.700001	0.81458	-0.315165	-0.727612	1
2592.52	0.00151867	1685	-0.0788404	0.162937	1	0.0196032	416	-0.713567	0.0203895	1.01121	-0.18647	-0.610076	1
2593.32	0.0530851	826	-0.185405	0.383171	1	0	1521	-0.285053	0.736806	0.0439397	-0.113096	-0.20478	1
2608.2	0.00151867	1686	0.072164	-0.149139	1	0	1521	-0.388991	0.137879	0.42819	-0.107556	0.261441	1
2612.18	0.0844218	598	0.319453	-0.660203	1	0.0102401	783	0.718839	-1.39065	-0.571817	0.371313	0.513753	0.0160013
2612.22	0.115961	448	0.342148	-0.707105	0.68461	0.012904	658	0.620038	-1.45289	-0.649357	0.439064	1.03024	0.0011615
2612.57	0.0563181	792	0.172664	-0.356839	1	0.0288302	247	0.00187316	-0.624878	0.989145	-0.355178	1.30158	0.935362
2634.56	0.0530851	827	0.0922132	-0.190574	1	0.0308302	219	-0.592712	-0.374346	1.3877	-0.30632	-0.456554	0.00113915
2635.56	0.0231679	1125	0.115226	-0.238134	1	0.0269325	273	-0.677499	-0.555202	1.41624	-0.22172	-0.755049	0.000128865
2654.59	0.0425342	918	0.0922016	-0.19055	1	0.0196095	415	-0.249897	-0.286665	0.965594	-0.271684	-0.2314	1
2676.57	0.000152035	1780	-0.0095964	0.0198326	1	0.0218555	358	-0.574009	-0.105838	0.957664	-0.166659	-0.849702	1
2691.26	0.0469195	880	0.193264	-0.399413	1	0.00375407	1073	0.260182	-0.620651	-0.205898	0.0514389	2.62121	1
2696.24	0.0530851	828	0.236948	-0.489692	1	0.00372773	1075	0.867749	-0.64534	-0.192768	-0.0823411	0.586888	1
2705.25	0.0144865	1317	0.138594	-0.286429	1	0.0417958	126	0.185404	-0.482011	-0.287396	-0.0404455	5.13216	1.80153e-05
2706.25	0.00531056	1478	0.132993	-0.274851	1	0.0298852	226	0.781904	-0.888091	-0.485144	0.0173105	3.56124	0.00171222
2706.36	0.0990964	509	0.232748	-0.481012	1	0.0373368	162	0.439266	-0.555446	0.251437	-0.282458	3.2358	1
2712.23	0.00586405	1463	0.216143	-0.446695	1	0.0159278	544	0.766329	-0.283568	0.022194	-0.321352	2.09724	1
2714.28	0.104359	476	-0.324381	0.670388	1	0	1521	-0.076418	1.38718	-0.52945	-0.118546	0.0722285	1
2727.24	0.0090323	1400	0.199781	-0.41288	1	0.0258227	288	0.42628	-0.56003	-0.35117	0.00405303	3.37653	1
2727.32	0.0311823	1055	0.213606	-0.441453	1	0.041358	128	0.86098	-0.590708	-0.337095	-0.195131	4.1251	0.000161306
2749.22	0.104359	477	0.200294	-0.413941	1	0	1521	0.287225	-0.733145	-0.226871	0.179268	0.605156	1
2749.3	0.259479	105	0.306156	-0.632722	1	0.00825714	876	0.901444	-0.842352	-0.350892	-0.0418202	2.2297	0.680616
2767.31	0.082011	623	-0.322137	0.66575	1	0	1521	-0.254053	1.0382	-0.511664	0.0744766	-0.644177	1
2768.67	0.016413	1233	0.197797	-0.40878	1	0.0311803	216	0.0290601	-0.714468	1.12221	-0.402949	1.29413	0.0500097
2772.29	0.241688	114	0.320069	-0.661476	1	0.00071677	1207	0.778405	-0.89651	-0.206326	-0.00410599	1.30131	1
2790.66	0.0408381	969	0.159376	-0.329376	1	0.0254646	292	-0.666737	-0.467869	1.47245	-0.285468	-0.58856	2.47465e-05
2810.68	0.0090323	1401	0.117514	-0.242862	1	0.0202415	401	-0.248767	-0.367574	1.0597	-0.290777	-0.295152	1
2832.66	0.00474606	1512	0.0313057	-0.0646985	1	0.0289878	243	-0.664681	-0.208974	1.33259	-0.286353	-0.741197	0.00376364
2854.41	0.0149894	1277	-0.0461656	0.095409	1	0	1521	0.290421	-0.0376523	-0.00662047	-0.0707198	-0.546131	1
2855.64	0.0144865	1318	-0.0696791	0.144003	1	0.0203538	396	-0.757035	0.0974147	1.16664	-0.250596	-0.932146	0.0632182
2876.39	0.0810719	641	-0.0477237	0.0986289	1	0	1521	0.116714	-0.246742	0.161745	-0.0161721	-0.731093	1
2891.39	0.156219	278	0.290256	-0.599862	1	0.00897558	853	0.706812	-0.704514	-0.338496	-0.0243172	2.46821	1
2892.39	0.138657	330	0.242784	-0.501754	1	0.012214	687	0.866648	-0.670199	-0.369783	-0.0851449	2.57388	0.742835
2899.38	0.0218195	1201	-0.0814872	0.168407	1	0	1521	-0.232663	-0.0154838	0.253716	0.00169487	-0.61854	1
2908.38	0.169046	251	0.221912	-0.458619	1	0.0244063	306	0.689662	-0.563321	-0.149357	-0.179594	3.12768	0.981396
