# Supplementary material for: Integrative Clustering in Mass Spectrometry Imaging for Enhanced Patient Stratification
Source: Proteomics Clin Appl. 2019 Jan 4;13(1):1800137. doi: 10.1002/prca.201800137 (PMC6590511; doi:10.1002/prca.201800137)
Supplement: Supplementary file 11 — Supporting Table S2 [file PRCA-13-na-s011.xlsx]

## Sheet: Metabolite_assignments
Experimental.mz	Ion.Type	Theoretical.mz	Error_ppm	Tentative.id
130.89	[M+K-2H] 1-	130.89	-3.11417	HMDB0031524
150.042	[M-H] 1-	150.042	2.44358	HMDB0000132
168.043	[M+K-2H] 1-	168.043	1.58183	HMDB0003640
171.007	[M-H] 1-	171.006	3.51985	HMDB0002520
171.007	[M-H] 1-	171.006	3.51985	HMDB0000126
174.981	[M+K-2H] 1-	174.98	1.1454	HMDB0000500
180.99	[M+K-2H] 1-	180.991	-2.01261	HMDB0000522
188.036	[M-H] 1-	188.035	3.63416	HMDB0000715
189.007	[M+K-2H] 1-	189.007	1.67703	HMDB0004193
189.007	[M+K-2H] 1-	189.007	1.67703	HMDB0004194
190.976	[M+K-2H] 1-	190.975	1.49653	HMDB0000152
191.02	[M-H] 1-	191.02	1.43356	HMDB0000193
191.02	[M-H] 1-	191.02	1.43356	HMDB0000094
207.007	[M+K-2H] 1-	207.007	2.34617	HMDB0000318
214.049	[M+Na-2H] 1-	214.049	4.37869	HMDB0000821
224.07	[M+Na-2H] 1-	224.069	0.900682	HMDB0002096
228.064	[M+Na-2H] 1-	228.064	-0.933101	HMDB0000860
242.079	[M+Na-2H] 1-	242.08	-1.49897	HMDB0031770
243.062	[M-H] 1-	243.062	-2.30262	HMDB0000296
256.096	[M-H] 1-	256.096	-0.185243	HMDB0000086
279.028	[M+Na-2H] 1-	279.027	0.742043	HMDB0030831
279.04	[M+K-2H] 1-	279.039	4.0242	HMDB0000273
281.036	[M+41K-2H] 1-	281.037	-1.76165	HMDB0000273
282.085	[M-H] 1-	282.084	2.15501	HMDB0003333
283.263	[M-H] 1-	283.264	-3.36771	HMDB0000827
315.041	[M+Na-2H] 1-	315.042	-4.42448	HMDB0015346
323.106	[M+K-2H] 1-	323.106	1.5472	HMDB0000343
328.046	[M-H] 1-	328.045	2.30698	HMDB0000058
334.055	[M+K-2H] 1-	334.056	-2.76642	HMDB0001563
341.101	[M+Na-2H] 1-	341.101	2.46879	HMDB0015159
344.041	[M-H] 1-	344.04	0.994575	HMDB0001314
346.035	[M+K-2H] 1-	346.033	4.45805	HMDB0010319
366.023	[M+Na-2H] 1-	366.022	1.62888	HMDB0001314
391.227	[M-H] 1-	391.225	3.8367	HMDB0007003
405.094	[M+Na-2H] 1-	405.096	-4.33971	HMDB0000939
409.236	[M-H] 1-	409.236	0.821856	HMDB0007849
409.236	[M-H] 1-	409.236	0.821856	HMDB0007853
417.24	[M+Na-2H] 1-	417.239	2.52834	HMDB0062325
417.24	[M-H] 1-	417.241	-3.23326	HMDB0007005
417.24	[M-H] 1-	417.241	-3.23326	HMDB0007006
419.258	[M-H] 1-	419.257	2.86433	HMDB0007004
435.253	[M-H] 1-	435.252	3.41472	HMDB0007851
435.253	[M-H] 1-	435.252	3.41472	HMDB0007855
437.269	[M-H] 1-	437.267	2.59842	HMDB0007850
437.269	[M-H] 1-	437.267	2.59842	HMDB0007854
437.269	[M+K-2H] 1-	437.267	2.33257	HMDB0059929
442.019	[M-H] 1-	442.017	3.9525	HMDB0001201
448.005	[M+Na-2H] 1-	448.004	3.16008	HMDB0001341
480.311	[M-H] 1-	480.31	2.1591	HMDB0010381
480.311	[M-H] 1-	480.31	2.1591	HMDB0011129
480.311	[M-H] 1-	480.31	2.1591	HMDB0011130
498.032	[M+Na-2H] 1-	498.03	4.7581	HMDB0059599
571.289	[M-H] 1-	571.289	-0.502545	HMDB0061695
571.289	[M-H] 1-	571.289	-0.502545	HMDB0062714
597.306	[M-H] 1-	597.305	2.44906	HMDB0061693
599.322	[M-H] 1-	599.32	3.35842	HMDB0061696
599.322	[M-H] 1-	599.32	3.35842	HMDB0061704
599.322	[M-H] 1-	599.32	3.35842	HMDB0062777

## Sheet: Peptide_assignments
Experimental.mz	Ion.Type	Theoretical.mz	Error_ppm	Tentative.id
715.41	[M+H] 1+	715.41	-0.20967	P40939
723.387	[M+H] 1+	723.386	1.63122	P00558
737.392	[M+Na] 1+	737.392	0.0813679	P40939
745.369	[M+Na] 1+	745.368	1.9856	P00558
766.384	[M+K] 1+	766.386	-2.2704	P12111-1
795.411	[M+H] 1+	795.407	4.76486	P01009-1
795.411	[M+K] 1+	795.413	-2.12468	P40227
801.469	[M+H] 1+	801.472	-3.50605	P06733-1
805.432	[M+H] 1+	805.432	0.471797	P04406
810.412	[M+H] 1+	810.41	2.38151	P13647
810.419	[M+K] 1+	810.423	-4.99739	P62701
815.437	[M+Na] 1+	815.439	-1.69234	Q15005
815.498	[M+H] 1+	815.499	-1.05457	Q99497
816.457	[M+H] 1+	816.457	-0.232713	Q93079,Q5QNW6
817.393	[M+Na] 1+	817.389	4.69789	P01009-1
823.451	[M+Na] 1+	823.454	-3.78892	P06733-1
823.476	[M+H] 1+	823.479	-2.98733	P12111-1
824.454	[M+H] 1+	824.451	3.25065	IPI00010290
836.437	[M+H] 1+	836.438	-0.286931	P02452
837.419	[M+H] 1+	837.421	-3.24807	P07305
837.423	[M+H] 1+	837.421	1.77927	P07305
839.375	[M+K] 1+	839.377	-3.00223	P08107
840.469	[M+H] 1+	840.469	0.273657	P08123
842.448	[M+H] 1+	842.452	-4.81927	P35542
842.448	[M+Na] 1+	842.45	-1.89922	P08237-1
850.453	[M+H] 1+	850.457	-4.70335	Q92629-1,Q92629-2
850.453	[M+H] 1+	850.457	-4.70335	P08727
850.457	[M+H] 1+	850.457	0.399785	Q92629-1,Q92629-2
850.457	[M+H] 1+	850.457	0.399785	P08727
852.432	[M+K] 1+	852.434	-2.35795	O95994
857.506	[M+H] 1+	857.509	-3.18364	Q15063-1
858.419	[M+Na] 1+	858.419	-0.291233	P02452
858.419	[M+K] 1+	858.423	-4.99753	P08237-1
859.404	[M+Na] 1+	859.403	1.01233	P07305
859.404	[M+K] 1+	859.407	-3.92131	Q9BS26
859.514	[M+Na] 1+	859.513	1.46595	P55072
862.45	[M+Na] 1+	862.451	-0.301467	P08123
864.43	[M+Na] 1+	864.434	-4.8471	P35542
868.463	[M+H] 1+	868.464	-0.368467	P08123
870.432	[M+H] 1+	870.431	0.551451	P05787
870.432	[M+H] 1+	870.436	-4.27372	P08670
872.411	[M+Na] 1+	872.413	-2.02886	P68431
872.435	[M+Na] 1+	872.439	-4.30976	Q92629-1,Q92629-2
872.435	[M+Na] 1+	872.439	-4.30976	P08727
872.439	[M+Na] 1+	872.439	0.0343864	Q92629-1,Q92629-2
872.439	[M+Na] 1+	872.439	0.0343864	P08727
872.507	[M+H] 1+	872.509	-1.66187	P04179
872.507	[M+Na] 1+	872.508	-0.332375	Q6FI13,Q16777
872.507	[M+Na] 1+	872.508	-0.332375	Q71UI9,P0C0S5
872.507	[M+Na] 1+	872.508	-0.332375	Q96QV6
874.414	[M+H] 1+	874.417	-2.90479	P17931
875.51	[M+Na] 1+	875.507	2.37577	P38117-1
879.488	[M+Na] 1+	879.491	-3.38832	Q15063-1
880.45	[M+H] 1+	880.452	-2.85081	P18206-2,P18206-1
880.45	[M+Na] 1+	880.45	-0.0567891	Q05682-1
881.495	[M+H] 1+	881.495	0.113444	P61313
883.463	[M+K] 1+	883.465	-1.94688	P16403
883.463	[M+K] 1+	883.465	-1.94688	P25705
886.438	[M+H] 1+	886.438	-0.270747	P02452
886.438	[M+H] 1+	886.442	-4.67036	P01023
886.438	[M+Na] 1+	886.439	-2.00803	Q15149-4
886.438	[M+Na] 1+	886.439	-1.89522	P21980-1
886.474	[M+Na] 1+	886.476	-2.13204	Q13011
890.446	[M+Na] 1+	890.446	0.112303	P08123
890.446	[M+K] 1+	890.45	-4.42473	P01009-1
892.413	[M+Na] 1+	892.413	-0.0112056	P05787
892.413	[M+Na] 1+	892.418	-4.71752	P08670
893.493	[M+K] 1+	893.497	-4.65586	P08779
896.396	[M+Na] 1+	896.399	-2.49889	P17931
898.476	[M+H] 1+	898.474	1.81419	Q9NZN4
898.476	[M+Na] 1+	898.476	0.10017	P42330
898.476	[M+Na] 1+	898.476	0.10017	Q9Y3Z3-1
898.476	[M+Na] 1+	898.479	-3.7953	P25705
898.476	[M+K] 1+	898.476	-0.0556498	P17987
899.514	[M+K] 1+	899.512	2.07891	P22626-1
899.514	[M+K] 1+	899.512	2.07891	P09651-1,P09651-2
899.514	[M+K] 1+	899.512	2.07891	Q13151
899.514	[M+K] 1+	899.512	2.07891	P51991-1
900.526	[M+H] 1+	900.53	-4.48625	IPI00941961
901.47	[M+H] 1+	901.474	-4.15985	P30046
901.5	[M+H] 1+	901.499	1.37549	P24539
901.5	[M+H] 1+	901.499	1.37549	P02545-1
905.445	[M+K] 1+	905.449	-4.56127	IPI00940343
905.445	[M+K] 1+	905.449	-4.56127	IPI00940084
905.445	[M+K] 1+	905.449	-4.56127	P09493-6
911.422	[M+H] 1+	911.422	-0.0768031	P05787
911.422	[M+K] 1+	911.424	-2.24923	P18206-2,P18206-1
915.393	[M+Na] 1+	915.397	-3.93272	P17661
915.537	[M+H] 1+	915.541	-4.35808	P27487
916.496	[M+Na] 1+	916.494	2.53139	P01024
917.445	[M+Na] 1+	917.445	0.0980985	P08123
917.445	[M+K] 1+	917.449	-4.30541	P42224-1
918.448	[M+Na] 1+	918.444	4.18098	IPI00449920
920.456	[M+Na] 1+	920.456	-0.162963	Q9NZN4
920.492	[M+K] 1+	920.497	-4.61707	P21333-2
921.496	[M+K] 1+	921.492	4.30823	P24752
922.508	[M+Na] 1+	922.512	-4.05415	IPI00941961
922.508	[M+K] 1+	922.512	-4.31431	P21399
922.508	[M+K] 1+	922.512	-4.4227	P23526
923.452	[M+Na] 1+	923.456	-3.93089	P30046
923.482	[M+Na] 1+	923.481	1.2128	P24539
923.482	[M+Na] 1+	923.481	1.2128	P02545-1
924.456	[M+K] 1+	924.455	0.594945	P23246-1
925.521	[M+H] 1+	925.521	0.0648283	Q6PCB0-1
926.506	[M+Na] 1+	926.507	-1.44629	Q15746-2,Q15746-1,Q15746-7
927.537	[M+H] 1+	927.537	-0.161719	Q9Y6C2
931.544	[M+H] 1+	931.546	-2.59783	IPI00449920
933.403	[M+Na] 1+	933.404	-0.21427	P05787
933.403	[M+K] 1+	933.408	-4.75676	P47756-2
933.55	[M+Na] 1+	933.549	0.567726	Q06210-1,Q06210-2
937.519	[M+H] 1+	937.521	-2.58127	Q16853
937.519	[M+Na] 1+	937.523	-4.33056	P27487
937.519	[M+K] 1+	937.523	-4.47989	Q99623
937.519	[M+K] 1+	937.523	-4.69322	O43175
938.478	[M+H] 1+	938.476	1.6303	P35555
941.553	[M+H] 1+	941.553	0.361106	P62917
943.481	[M+K] 1+	943.476	4.90738	P55084
943.481	[M+K] 1+	943.476	4.80139	IPI00384051,IPI00746205,IPI00943181
943.481	[M+K] 1+	943.476	4.80139	P29536-1,P29536-2
944.531	[M+H] 1+	944.531	0.0741108	Q6FI13,Q16777
944.531	[M+H] 1+	944.531	0.0741108	Q71UI9,P0C0S5
944.531	[M+H] 1+	944.531	0.0741108	Q96QV6
947.503	[M+H] 1+	947.504	-0.970972	Q9Y490
947.503	[M+Na] 1+	947.503	0.253297	Q6PCB0-1
948.488	[M+H] 1+	948.49	-2.26676	P35749
949.519	[M+Na] 1+	949.519	-0.421266	Q9Y6C2
949.519	[M+K] 1+	949.523	-4.78135	Q06210-1,Q06210-2
951.526	[M+H] 1+	951.526	0.430887	IPI00749398
951.526	[M+H] 1+	951.526	0.535981	P39059
951.526	[M+H] 1+	951.53	-3.77287	O00159-3
951.526	[M+Na] 1+	951.524	2.91112	P12429
951.534	[M+H] 1+	951.53	4.82381	O00159-3
951.534	[M+K] 1+	951.539	-4.61358	P00338-1
951.534	[M+K] 1+	951.539	-4.50849	P07195
951.534	[M+K] 1+	951.539	-4.61358	P06396-2
952.529	[M+H] 1+	952.525	3.83192	IPI00025465
953.497	[M+K] 1+	953.497	-0.0314631	P27487
953.525	[M+Na] 1+	953.528	-2.99939	IPI00449920
954.512	[M+H] 1+	954.511	0.230484	P51888
957.573	[M+H] 1+	957.573	-0.156646	P12109
958.568	[M+H] 1+	958.568	-0.260806	IPI00793199,IPI00872780
960.457	[M+Na] 1+	960.458	-1.53052	P35555
960.46	[M+Na] 1+	960.458	1.3327	P35555
962.478	[M+H] 1+	962.479	-1.226	Q15149-4
963.534	[M+Na] 1+	963.535	-0.186812	P62917
965.525	[M+H] 1+	965.524	1.24285	Q07960
966.444	[M+K] 1+	966.444	-0.465624	P14550
966.513	[M+Na] 1+	966.513	-0.124158	Q6FI13,Q16777
966.513	[M+Na] 1+	966.513	-0.124158	Q71UI9,P0C0S5
966.513	[M+Na] 1+	966.513	-0.124158	Q96QV6
968.52	[M+H] 1+	968.52	0.0826003	P05388
968.52	[M+K] 1+	968.518	2.27151	P21333-2
969.559	[M+H] 1+	969.563	-4.26997	P62081
971.501	[M+K] 1+	971.496	4.77614	P30044-2
971.563	[M+H] 1+	971.567	-4.29203	P21333-2
971.563	[M+H] 1+	971.567	-4.29203	Q14315-1
971.563	[M+H] 1+	971.563	-0.0720488	Q15717
971.563	[M+H] 1+	971.567	-4.29203	IPI00900293
973.455	[M+K] 1+	973.45	4.407	Q99798
973.508	[M+H] 1+	973.506	1.75654	Q05682-1
973.508	[M+Na] 1+	973.508	-0.0308164	IPI00749398
973.508	[M+Na] 1+	973.508	0.0719049	P39059
973.508	[M+Na] 1+	973.512	-4.13965	O00159-3
973.508	[M+K] 1+	973.512	-4.28346	IPI00018963
973.516	[M+H] 1+	973.52	-3.84173	P35749
973.516	[M+H] 1+	973.52	-3.84173	P35580-1,P35580-2,P35580-3
973.516	[M+Na] 1+	973.512	4.64298	O00159-3
973.516	[M+K] 1+	973.512	4.49917	IPI00018963
973.568	[M+H] 1+	973.568	-0.133529	P12111-1
973.568	[M+H] 1+	973.568	-0.0308145	P24752
975.454	[M+H] 1+	975.453	0.727867	P05783
975.454	[M+Na] 1+	975.451	3.04475	P98160
975.454	[M+K] 1+	975.455	-1.30196	P21333-2
975.454	[M+K] 1+	975.455	-1.30196	P30086
975.454	[M+K] 1+	975.455	-1.30196	P19338
975.507	[M+H] 1+	975.511	-3.79289	Q15149-4
975.507	[M+H] 1+	975.511	-3.8954	P40939
975.507	[M+H] 1+	975.51	-3.69038	P06727
975.507	[M+Na] 1+	975.502	4.77703	IPI00218848
975.546	[M+H] 1+	975.547	-1.02507	Q8WUM4
976.448	[M+H] 1+	976.448	-0.409648	P68133
976.448	[M+H] 1+	976.448	-0.409648	P60709
976.448	[M+H] 1+	976.448	-0.409648	P68032
976.448	[M+H] 1+	976.448	-0.409648	P63267
976.448	[M+Na] 1+	976.45	-1.98679	P08311
976.448	[M+K] 1+	976.45	-2.13017	P13647
976.448	[M+K] 1+	976.45	-2.23258	P61247
976.448	[M+K] 1+	976.45	-2.02775	P50395
976.448	[M+K] 1+	976.45	-2.02775	P31150
976.494	[M+Na] 1+	976.493	0.2765	P51888
979.555	[M+H] 1+	979.557	-2.52155	IPI00784865
979.555	[M+H] 1+	979.557	-2.52155	IPI00916434,IPI00954551
979.555	[M+Na] 1+	979.555	-0.214383	P12109
979.555	[M+K] 1+	979.559	-4.44077	Q9BRA2
980.488	[M+K] 1+	980.493	-4.60993	P22061-1
980.488	[M+K] 1+	980.493	-4.50794	P39019
980.488	[M+K] 1+	980.492	-4.40595	P62854
980.551	[M+Na] 1+	980.55	0.734282	IPI00793199,IPI00872780
982.439	[M+K] 1+	982.439	-0.610725	Q15907
982.487	[M+H] 1+	982.484	3.11455	P14625
982.487	[M+K] 1+	982.487	-0.122139	Q6FI13,Q16777
982.487	[M+K] 1+	982.487	-0.122139	Q71UI9,P0C0S5
982.487	[M+K] 1+	982.487	-0.122139	Q96QV6
983.574	[M+H] 1+	983.578	-4.35146	Q15149-4
984.46	[M+H] 1+	984.463	-3.04735	P07195
984.46	[M+Na] 1+	984.461	-0.650102	Q15149-4
985.542	[M+Na] 1+	985.544	-2.18154	O00159-3
986.492	[M+K] 1+	986.496	-4.15612	P59998
987.507	[M+H] 1+	987.511	-3.7873	O00159-3
987.507	[M+H] 1+	987.511	-3.68604	P26038
987.507	[M+Na] 1+	987.506	1.3367	Q07960
987.507	[M+K] 1+	987.502	4.5367	P52565
987.569	[M+H] 1+	987.572	-2.99725	P00352
989.525	[M+H] 1+	989.526	-0.929738	P27348
989.525	[M+H] 1+	989.526	-1.0308	P11142-1
989.525	[M+K] 1+	989.529	-4.14338	P55084
990.502	[M+Na] 1+	990.502	0.0100959	P05388
991.541	[M+H] 1+	991.543	-2.19859	P26599-1,P26599-2
991.541	[M+Na] 1+	991.545	-3.75172	P62081
992.55	[M+Na] 1+	992.55	-0.141051	P13797
992.55	[M+K] 1+	992.554	-4.51361	P00325
992.564	[M+K] 1+	992.565	-1.79333	O75438-1
993.499	[M+H] 1+	993.5	-0.613991	P12111-1
993.499	[M+H] 1+	993.5	-0.513337	P13645
993.545	[M+Na] 1+	993.549	-4.56948	P21333-2
993.545	[M+Na] 1+	993.549	-4.56948	Q14315-1
993.545	[M+Na] 1+	993.545	-0.442859	Q15717
993.545	[M+Na] 1+	993.549	-4.56948	IPI00900293
995.502	[M+H] 1+	995.504	-2.20993	P07910-2
995.502	[M+Na] 1+	995.502	0.160723	P35749
995.502	[M+Na] 1+	995.502	0.160723	P35580-1,P35580-2,P35580-3
995.552	[M+Na] 1+	995.55	2.12948	P12111-1
995.552	[M+Na] 1+	995.55	2.22992	P24752
997.435	[M+Na] 1+	997.435	0.120309	P05783
998.43	[M+Na] 1+	998.43	0.0200314	P68133
998.43	[M+Na] 1+	998.43	0.0200314	P60709
998.43	[M+Na] 1+	998.43	0.0200314	P68032
998.43	[M+Na] 1+	998.43	0.0200314	P63267
998.43	[M+K] 1+	998.434	-4.12646	P62826
998.585	[M+H] 1+	998.588	-3.30467	IPI00789324
998.585	[M+H] 1+	998.588	-3.30467	P14923
999.507	[M+H] 1+	999.511	-3.46169	P12111-1
999.507	[M+H] 1+	999.504	3.04151	P17661
999.507	[M+K] 1+	999.502	4.66232	P07942
999.507	[M+K] 1+	999.502	4.66232	P02768-1
1001.52	[M+H] 1+	1001.53	-3.10526	Q15149-4
1001.52	[M+H] 1+	1001.53	-3.10526	P18206-2,P18206-1
1004.47	[M+Na] 1+	1004.47	3.83288	P14625
1006.5	[M+K] 1+	1006.51	-4.4411	P02649
1007.52	[M+H] 1+	1007.53	-2.32252	P21333-2
1007.52	[M+H] 1+	1007.53	-2.32252	Q14315-1
1007.52	[M+H] 1+	1007.53	-2.32252	IPI00900293
1007.52	[M+K] 1+	1007.53	-4.08921	Q9NZN4
1007.56	[M+H] 1+	1007.56	4.47618	P30041
1008.59	[M+H] 1+	1008.59	-1.80449	P08237-1
1008.59	[M+H] 1+	1008.59	-1.80449	P17858-1
1009.52	[M+H] 1+	1009.52	1.2085	P62879
1009.52	[M+H] 1+	1009.52	1.2085	P62873
1009.52	[M+H] 1+	1009.51	4.87363	P51911
1009.52	[M+K] 1+	1009.52	-4.61604	P21333-2
1009.52	[M+K] 1+	1009.52	-4.61604	Q14315-1
1009.52	[M+K] 1+	1009.52	-0.55472	Q15717
1009.52	[M+K] 1+	1009.52	-4.61604	IPI00900293
1009.55	[M+H] 1+	1009.55	4.66546	P59998
1009.55	[M+H] 1+	1009.55	1.19855	P13010
1009.55	[M+Na] 1+	1009.55	-3.00132	P00352
1011.51	[M+Na] 1+	1011.51	-1.35441	P27348
1011.51	[M+Na] 1+	1011.51	-1.45328	P11142-1
1011.51	[M+K] 1+	1011.5	4.24122	Q09028-1,Q09028-3
1013.44	[M+H] 1+	1013.44	-0.414429	P22626-1
1015.53	[M+K] 1+	1015.52	4.62816	P51884
1019.58	[M+H] 1+	1019.58	0.392319	P02768-1
1025.61	[M+H] 1+	1025.61	-0.0487515	P68104
1027.56	[M+H] 1+	1027.57	-4.07759	P26639
1028.62	[M+H] 1+	1028.63	-3.86924	P11678
1029.51	[M+Na] 1+	1029.51	-2.30207	P21333-2
1029.51	[M+Na] 1+	1029.51	-2.30207	Q14315-1
1029.51	[M+Na] 1+	1029.51	-2.30207	IPI00900293
1029.51	[M+K] 1+	1029.5	4.45847	P07237
1032.59	[M+H] 1+	1032.59	-0.164634	P68431
1035.42	[M+Na] 1+	1035.43	-0.705024	P22626-1
1039.52	[M+Na] 1+	1039.52	-1.29868	P02768-1
1039.52	[M+K] 1+	1039.52	-1.33716	P30837
1039.52	[M+K] 1+	1039.52	-1.43336	IPI00306301,IPI00642732
1042.47	[M+K] 1+	1042.47	0.211038	Q05707-1,Q05707-2
1043.51	[M+Na] 1+	1043.51	0.0670811	P30048
1043.51	[M+K] 1+	1043.52	-4.09193	P12956
1046.5	[M+Na] 1+	1046.51	-1.9589	P63220
1046.55	[M+H] 1+	1046.55	1.45239	Q14847-1,Q14847-2
1046.55	[M+H] 1+	1046.55	1.54795	P17661
1046.55	[M+K] 1+	1046.55	-1.39506	P08237-1
1046.55	[M+K] 1+	1046.55	-1.39506	P17858-1
1046.58	[M+H] 1+	1046.59	-4.63411	P01023
1046.58	[M+H] 1+	1046.58	-0.621068	P61803
1046.58	[M+H] 1+	1046.58	-0.716617	O00429-5,O00429-1,O00429-4,O00429-2,O00429-6,O00429-3
1049.53	[M+K] 1+	1049.54	-4.3924	Q96QK1
1049.55	[M+H] 1+	1049.54	4.64965	P13489
1049.55	[M+Na] 1+	1049.55	-4.34472	P26639
1050.49	[M+K] 1+	1050.5	-3.97906	P40261
1050.6	[M+Na] 1+	1050.61	-3.7978	P11678
1051.5	[M+H] 1+	1051.5	-1.5787	P22392-2
1052.61	[M+H] 1+	1052.61	-0.712515	Q16891-1,Q16891-2
1054.58	[M+Na] 1+	1054.58	0.521536	P68431
1055.53	[M+K] 1+	1055.52	2.06532	IPI00930614
1055.53	[M+K] 1+	1055.52	2.06532	P13646-1
1060.6	[M+H] 1+	1060.6	-1.56515	P47985
1061.59	[M+H] 1+	1061.59	-2.19483	P01011-2,P01011-1
1061.59	[M+Na] 1+	1061.58	2.66583	P61626
1064.62	[M+H] 1+	1064.62	-2.04768	IPI00298860
1068.49	[M+K] 1+	1068.49	-0.945261	P02751-1
1068.49	[M+K] 1+	1068.49	-4.59526	P01042-2
1068.53	[M+Na] 1+	1068.53	1.30085	Q14847-1,Q14847-2
1068.53	[M+Na] 1+	1068.53	1.39444	P17661
1068.53	[M+K] 1+	1068.53	-2.57362	Q16363-1,Q16363-2
1070.63	[M+H] 1+	1070.63	-0.308229	P12111-1
1070.63	[M+H] 1+	1070.63	-0.214826	O15511-1
1071.52	[M+H] 1+	1071.52	0.382635	P12110-1
1071.52	[M+Na] 1+	1071.52	-4.22763	P13489
1071.53	[M+Na] 1+	1071.53	-4.55422	P61353
1071.53	[M+Na] 1+	1071.53	-4.55422	P55072
1072.58	[M+H] 1+	1072.59	-3.41231	Q15149-4
1072.58	[M+H] 1+	1072.59	-3.59877	P46940
1072.58	[M+K] 1+	1072.58	4.06496	P99999
1074.52	[M+H] 1+	1074.52	-3.46201	P35527
1077.51	[M+H] 1+	1077.51	2.22736	P07602-1
1077.55	[M+K] 1+	1077.56	-1.84677	P61626
1083.48	[M+K] 1+	1083.48	-1.95665	P09493-6
1083.57	[M+Na] 1+	1083.57	-2.94397	P01011-2,P01011-1
1083.64	[M+H] 1+	1083.64	-2.60234	Q9ULV4
1087.56	[M+H] 1+	1087.57	-3.61357	P13611-1
1089.48	[M+K] 1+	1089.48	-1.32173	P07355-1
1089.53	[M+Na] 1+	1089.53	-2.29457	Q99798
1090.56	[M+Na] 1+	1090.56	1.6872	P04075
1090.56	[M+Na] 1+	1090.57	-1.88893	P30837
1090.56	[M+K] 1+	1090.57	-2.20069	Q16891-1,Q16891-2
1092.61	[M+H] 1+	1092.62	-1.70234	P04083
1092.61	[M+H] 1+	1092.61	1.68404	P01009-1
1092.61	[M+Na] 1+	1092.61	0.366095	P12111-1
1092.61	[M+Na] 1+	1092.61	0.457618	O15511-1
1093.59	[M+Na] 1+	1093.59	0.228606	Q9NSB4
1094.6	[M+Na] 1+	1094.59	2.64025	Q05682-1
1095.56	[M+H] 1+	1095.57	-2.99388	P00352
1095.56	[M+Na] 1+	1095.57	-0.931026	P12429
1095.56	[M+Na] 1+	1095.57	-0.931026	P98160
1095.56	[M+Na] 1+	1095.57	-0.839749	P40926
1095.56	[M+K] 1+	1095.56	4.32655	P19338
1095.64	[M+H] 1+	1095.63	3.34053	IPI00877596
1095.64	[M+H] 1+	1095.63	3.34053	O00299
1096.5	[M+Na] 1+	1096.5	-3.51116	P35527
1096.5	[M+K] 1+	1096.5	-3.91244	Q8WX93-4,Q8WX93-3,Q8WX93-1
1099.49	[M+Na] 1+	1099.49	1.40065	P07602-1
1100.57	[M+H] 1+	1100.57	1.30841	Q15149-4
1100.57	[M+Na] 1+	1100.57	-0.0908619	P13611-1
1100.57	[M+Na] 1+	1100.57	2.06596e-10	P04844
1100.57	[M+Na] 1+	1100.57	2.06596e-10	Q5SSJ5-1
1101.55	[M+H] 1+	1101.55	-0.544685	P17661
1101.55	[M+Na] 1+	1101.56	-1.76115	P00367
1101.61	[M+H] 1+	1101.62	-2.31478	P39687
1103.57	[M+K] 1+	1103.57	-3.24401	P08246
1104.58	[M+H] 1+	1104.58	-4.16446	P26038
1104.58	[M+H] 1+	1104.58	-4.16446	P15311
1104.58	[M+Na] 1+	1104.58	1.6839	O14974-1,O14974-4
1104.58	[M+Na] 1+	1104.58	1.6839	Q9P2B2
1104.58	[M+Na] 1+	1104.58	-1.93739	P04259
1104.58	[M+Na] 1+	1104.58	-1.93739	P05787
1104.58	[M+Na] 1+	1104.58	-1.93739	P13647
1104.58	[M+Na] 1+	1104.58	-1.93739	P02538
1104.58	[M+Na] 1+	1104.58	-1.93739	IPI00021304
1104.58	[M+Na] 1+	1104.58	-1.93739	Q9NSB4
1105.57	[M+K] 1+	1105.58	-2.11654	P62979
1105.62	[M+Na] 1+	1105.62	-1.89034	Q9ULV4
1106.55	[M+Na] 1+	1106.55	-3.75943	P30101
1107.64	[M+H] 1+	1107.64	-3.88212	P13639
1107.64	[M+Na] 1+	1107.64	-1.75147	P51148
1107.64	[M+Na] 1+	1107.64	-1.75147	P61020
1109.55	[M+Na] 1+	1109.55	-3.10937	P13611-1
1109.58	[M+H] 1+	1109.58	-2.78483	Q01082-1
1109.58	[M+Na] 1+	1109.58	-0.567782	P07355-1
1110.52	[M+Na] 1+	1110.52	3.69198	P08670
1111.68	[M+H] 1+	1111.68	0.323833	Q99613
1111.68	[M+H] 1+	1111.68	0.413787	Q92499
1112.57	[M+K] 1+	1112.57	-0.431433	O00159-3
1113.67	[M+H] 1+	1113.68	-3.87904	P12955
1113.67	[M+Na] 1+	1113.68	-1.84973	Q15063-1
1115.57	[M+H] 1+	1115.57	-0.968116	P08670
1115.57	[M+H] 1+	1115.57	-0.968116	P17661
1115.57	[M+H] 1+	1115.57	-1.05776	IPI00759776
1115.57	[M+H] 1+	1115.57	1.2729	IPI00025465
1116.58	[M+H] 1+	1116.58	-1.20905	P35579-1
1116.58	[M+H] 1+	1116.58	-1.20905	P35749
1116.62	[M+H] 1+	1116.63	-2.51651	P26038
1116.68	[M+H] 1+	1116.68	-1.82685	Q9NZ08-2,Q9NZ08-1
1117.55	[M+Na] 1+	1117.55	-3.05132	P00352
1117.62	[M+Na] 1+	1117.62	3.59694	IPI00877596
1117.62	[M+Na] 1+	1117.62	3.59694	O00299
1118.62	[M+H] 1+	1118.62	-0.107275	P00387-1,P00387-2
1125.55	[M+K] 1+	1125.56	-4.4156	P07355-1
1125.55	[M+K] 1+	1125.55	1.35934	P62269
1125.62	[M+Na] 1+	1125.63	-3.67795	P12109
1125.62	[M+K] 1+	1125.63	-3.80232	O00429-5,O00429-1,O00429-4,O00429-2,O00429-6,O00429-3
1126.59	[M+H] 1+	1126.59	-2.28122	Q00610-1,Q00610-2
1126.59	[M+K] 1+	1126.59	-4.03873	P06576
1126.59	[M+K] 1+	1126.59	-0.4882	P26447
1129.54	[M+K] 1+	1129.54	3.02778	P62277
1129.54	[M+K] 1+	1129.54	-0.602013	Q15124-1
1129.56	[M+Na] 1+	1129.56	2.61163	P50570-1
1129.56	[M+Na] 1+	1129.56	2.5231	A6NCN2
1129.56	[M+Na] 1+	1129.56	2.5231	Q14533
1129.56	[M+Na] 1+	1129.56	2.5231	P78386
1129.56	[M+Na] 1+	1129.56	2.5231	P78385
1129.56	[M+K] 1+	1129.57	-4.32908	P12429
1130.58	[M+Na] 1+	1130.58	0.150365	P62750
1130.58	[M+K] 1+	1130.59	-3.5999	P01024
1130.59	[M+H] 1+	1130.6	-2.29967	IPI00645452
1130.59	[M+H] 1+	1130.6	-2.29967	P68371
1130.59	[M+H] 1+	1130.6	-2.29967	P04350
1130.59	[M+H] 1+	1130.6	-2.29967	Q13509
1130.59	[M+Na] 1+	1130.59	-0.212278	P21333-2
1132.53	[M+H] 1+	1132.53	-0.0353192	P60709
1132.53	[M+Na] 1+	1132.52	1.96022	P02751-1
1132.59	[M+H] 1+	1132.59	-3.40812	P05091
1132.59	[M+Na] 1+	1132.59	-0.26488	P01009-1
1132.59	[M+K] 1+	1132.59	-1.35972	P01011-2,P01011-1
1132.61	[M+Na] 1+	1132.61	2.58695	P01024
1132.61	[M+K] 1+	1132.61	-1.15662	P62263
1132.61	[M+K] 1+	1132.61	-1.15662	P55072
1133.52	[M+H] 1+	1133.53	-4.49041	Q9Y3Z3-1
1133.52	[M+H] 1+	1133.53	-4.57863	IPI00892604
1133.52	[M+H] 1+	1133.53	-4.49041	Q01518-2
1133.52	[M+K] 1+	1133.52	-3.06125	P00352
1134.55	[M+H] 1+	1134.55	-0.511214	P39019
1136.55	[M+Na] 1+	1136.55	-1.37257	Q9BVK6
1136.62	[M+H] 1+	1136.61	1.61005	O00151
1138.56	[M+Na] 1+	1138.56	-1.29989	P35579-1
1138.56	[M+Na] 1+	1138.56	-1.29989	P35749
1138.56	[M+K] 1+	1138.56	-2.47681	Q9P2E9-1
1138.57	[M+Na] 1+	1138.57	2.50315	Q07020
1138.57	[M+Na] 1+	1138.57	-3.20577	P05155
1138.61	[M+H] 1+	1138.61	-2.95975	P08107
1138.61	[M+Na] 1+	1138.61	-4.48792	Q99715-1
1138.61	[M+Na] 1+	1138.61	-0.974875	P26038
1138.61	[M+K] 1+	1138.6	4.17178	O14974-1,O14974-4
1140.57	[M+Na] 1+	1140.57	4.20842	P21810
1140.57	[M+K] 1+	1140.58	-2.66532	P22314
1140.6	[M+H] 1+	1140.6	0.780291	Q9Y490
1140.6	[M+Na] 1+	1140.6	-0.74522	P00387-1,P00387-2
1140.65	[M+H] 1+	1140.65	0.140271	P46782
1141.54	[M+K] 1+	1141.54	-3.69676	IPI00105598
1141.62	[M+Na] 1+	1141.62	-0.332859	P00338-1
1142.54	[M+K] 1+	1142.54	-0.638928	P26038
1142.54	[M+K] 1+	1142.54	-0.638928	P15311
1142.58	[M+Na] 1+	1142.58	0.78769	P68104
1143.53	[M+H] 1+	1143.54	-4.12755	P04264
1143.53	[M+Na] 1+	1143.53	1.08436	P52209
1143.63	[M+H] 1+	1143.64	-2.08108	P55268
1143.63	[M+H] 1+	1143.63	0.192369	IPI00645452
1143.63	[M+H] 1+	1143.63	0.192369	P68371
1143.63	[M+H] 1+	1143.63	0.192369	P04350
1144.63	[M+H] 1+	1144.63	-2.96165	P13646-1
1144.63	[M+K] 1+	1144.62	4.045	P02671-1,P02671-2
1146.6	[M+H] 1+	1146.6	0.941915	P50990
1146.6	[M+H] 1+	1146.6	0.854701	Q9BS26
1146.6	[M+K] 1+	1146.6	-1.8315	P47756-2
1147.61	[M+H] 1+	1147.61	-4.04318	Q9NR12-1
1147.61	[M+H] 1+	1147.61	-4.04318	P17987
1148.57	[M+Na] 1+	1148.57	-1.28856	Q00610-1,Q00610-2
1148.57	[M+K] 1+	1148.57	-1.58458	Q15149-4
1153.52	[M+K] 1+	1153.53	-2.69608	P08670
1153.52	[M+K] 1+	1153.53	-2.69608	P17661
1153.52	[M+K] 1+	1153.53	-2.78277	IPI00759776
1153.52	[M+K] 1+	1153.52	-0.528815	IPI00025465
1154.56	[M+Na] 1+	1154.56	1.89683	P04075
1154.56	[M+Na] 1+	1154.56	1.89683	P18206-2,P18206-1
1154.56	[M+K] 1+	1154.56	1.25589	P01023
1154.57	[M+H] 1+	1154.57	-3.61173	P62937
1154.57	[M+Na] 1+	1154.57	-2.60703	P05091
1154.6	[M+H] 1+	1154.6	3.03135	P13797
1154.6	[M+H] 1+	1154.6	3.03135	P13796
1154.6	[M+K] 1+	1154.6	1.83613	P20073-1,P20073-2
1155.57	[M+K] 1+	1155.57	1.93844	P10909-1,P10909-2
1156.54	[M+Na] 1+	1156.54	-0.0864651	P39019
1156.54	[M+K] 1+	1156.54	-3.83904	P00338-1
1156.56	[M+K] 1+	1156.56	-4.77277	P14618-1
1156.56	[M+K] 1+	1156.56	-4.68631	P18206-2,P18206-1
1156.56	[M+K] 1+	1156.56	-4.68631	P40939
1156.56	[M+K] 1+	1156.56	-4.77277	P14618-2
1156.6	[M+H] 1+	1156.6	-2.18745	P02743
1156.6	[M+H] 1+	1156.6	-2.18745	IPI00022433
1156.6	[M+Na] 1+	1156.6	-0.146983	Q99613
1156.6	[M+Na] 1+	1156.6	-0.146983	P42224-1
1156.6	[M+Na] 1+	1156.6	-0.146983	P23526
1156.61	[M+H] 1+	1156.61	0.700324	P04632
1156.61	[M+K] 1+	1156.61	-4.29703	P30837
1156.64	[M+H] 1+	1156.63	4.46987	P98160
1156.64	[M+Na] 1+	1156.63	4.26237	P30040
1156.64	[M+K] 1+	1156.64	0.510099	P26641
1157.59	[M+H] 1+	1157.59	-2.773	P35527
1157.59	[M+Na] 1+	1157.59	-4.10334	Q16629-1
1157.59	[M+Na] 1+	1157.59	-4.01696	P13796
1157.59	[M+Na] 1+	1157.58	4.53531	P62280
1157.65	[M+H] 1+	1157.65	-2.64328	P31146
1157.65	[M+H] 1+	1157.65	-2.72966	IPI00105598
1160.55	[M+H] 1+	1160.55	-4.71327	Q15149-4
1160.55	[M+H] 1+	1160.54	4.93734	P09104
1161.62	[M+H] 1+	1161.62	2.96999	P68133
1161.62	[M+H] 1+	1161.62	2.96999	P60709
1161.62	[M+H] 1+	1161.62	2.96999	P63267
1162.56	[M+K] 1+	1162.56	-4.61051	IPI00009771,IPI00879819
1162.58	[M+Na] 1+	1162.58	1.80632	Q9Y490
1163.59	[M+Na] 1+	1163.59	-3.58373	P14618-1
1163.59	[M+K] 1+	1163.59	1.53835	IPI00017672
1164.56	[M+H] 1+	1164.57	-4.16463	P09960-1
1165.55	[M+H] 1+	1165.55	-0.0514779	P02545-1
1165.55	[M+H] 1+	1165.55	-3.05435	P01042-2
1165.62	[M+H] 1+	1165.62	-4.09224	P02748
1165.62	[M+Na] 1+	1165.62	-2.15336	P55268
1165.62	[M+Na] 1+	1165.62	0.0772124	IPI00645452
1165.62	[M+Na] 1+	1165.62	0.0772124	P68371
1165.62	[M+Na] 1+	1165.62	0.0772124	P04350
1165.62	[M+K] 1+	1165.61	2.78823	Q9NZ01-1
1165.64	[M+H] 1+	1165.65	-4.76131	P46940
1166.57	[M+K] 1+	1166.56	3.29172	Q9NR12-1
1166.57	[M+K] 1+	1166.57	-3.30884	P23526
1166.61	[M+Na] 1+	1166.61	-3.163	P13646-1
1166.61	[M+K] 1+	1166.61	2.71728	O00571
1167.62	[M+H] 1+	1167.63	-2.67209	P98160
1167.66	[M+H] 1+	1167.66	-2.98888	P62701
1167.66	[M+H] 1+	1167.66	-2.90323	O75390
1168.58	[M+Na] 1+	1168.58	1.33495	P50990
1168.58	[M+Na] 1+	1168.58	1.24938	Q9BS26
1168.6	[M+H] 1+	1168.6	0.753041	Q93079,Q5QNW6
1168.6	[M+Na] 1+	1168.59	2.85814	P12111-1
1168.6	[M+K] 1+	1168.6	-0.770154	P08133
1168.6	[M+K] 1+	1168.6	-0.770154	Q9H444
1169.59	[M+Na] 1+	1169.59	-4.29209	Q9NR12-1
1169.59	[M+Na] 1+	1169.59	-4.29209	P17987
1170.55	[M+H] 1+	1170.55	3.37449	P02538
1170.55	[M+H] 1+	1170.55	3.37449	IPI00930073
1170.55	[M+H] 1+	1170.55	3.37449	P04259
1170.55	[M+H] 1+	1170.55	3.37449	P13647
1170.55	[M+H] 1+	1170.55	3.37449	P48668
1170.55	[M+K] 1+	1170.55	3.7333	P05091
1170.59	[M+Na] 1+	1170.6	-3.65626	P08708
1170.59	[M+Na] 1+	1170.59	2.75075	P21333-2
1171.63	[M+H] 1+	1171.63	-2.14231	P25705
1171.63	[M+H] 1+	1171.63	-2.05696	Q14BN4-5
1171.63	[M+Na] 1+	1171.63	-3.37136	IPI00027107
1171.63	[M+Na] 1+	1171.62	4.99307	P22392-2
1171.65	[M+H] 1+	1171.66	-2.5178	Q15149-4
1171.65	[M+H] 1+	1171.66	-2.60315	P20700
1171.65	[M+Na] 1+	1171.66	-1.4424	P68871
1171.65	[M+Na] 1+	1171.66	-1.4424	P02042
1171.67	[M+H] 1+	1171.67	-2.69701	P69905
1171.67	[M+H] 1+	1171.67	-2.69701	Q12931
1176.58	[M+H] 1+	1176.59	-4.47055	P07195
1176.58	[M+Na] 1+	1176.58	2.80474	P13797
1176.58	[M+Na] 1+	1176.58	2.80474	P13796
1177.54	[M+K] 1+	1177.54	0.602954	P14625
1177.62	[M+H] 1+	1177.61	2.09746	P60709
1177.62	[M+H] 1+	1177.61	2.09746	P68032
1177.62	[M+H] 1+	1177.61	2.09746	P68133
1177.62	[M+H] 1+	1177.61	2.09746	P63267
1177.62	[M+H] 1+	1177.62	-4.44116	Q96AC1-1
1177.62	[M+H] 1+	1177.62	-4.52607	IPI00028031
1177.64	[M+H] 1+	1177.65	-1.85964	Q15181
1177.64	[M+Na] 1+	1177.65	-0.789711	P35579-1
1177.64	[M+K] 1+	1177.65	-0.908593	Q99715-1
1178.55	[M+H] 1+	1178.55	3.13097	P23142-1
1178.55	[M+H] 1+	1178.55	3.13097	P23142-4
1178.55	[M+K] 1+	1178.56	-4.48854	Q9Y490
1178.58	[M+H] 1+	1178.58	-0.101817	Q6PCB0-1
1178.58	[M+Na] 1+	1178.58	-1.49332	P02743
1178.58	[M+Na] 1+	1178.58	-1.49332	IPI00022433
1178.59	[M+Na] 1+	1178.59	-0.14424	P04632
1178.62	[M+H] 1+	1178.62	3.69077	P24821-1
1178.62	[M+H] 1+	1178.62	0.975718	P69892
1178.62	[M+Na] 1+	1178.62	4.59013	P98160
1179.63	[M+H] 1+	1179.64	-4.50139	P32119
1179.63	[M+Na] 1+	1179.63	-2.50077	P31146
1179.63	[M+Na] 1+	1179.63	-2.58555	IPI00105598
1181.59	[M+H] 1+	1181.59	2.3443	P23528
1181.59	[M+Na] 1+	1181.59	1.21024	Q15149-4
1181.59	[M+Na] 1+	1181.59	-2.25966	Q06323
1181.59	[M+K] 1+	1181.59	-2.37815	P55268
1181.59	[M+K] 1+	1181.59	-0.177727	IPI00645452
1181.59	[M+K] 1+	1181.59	-0.177727	P68371
1181.59	[M+K] 1+	1181.59	-0.177727	P04350
1181.62	[M+H] 1+	1181.62	-4.39227	P35555
1181.62	[M+H] 1+	1181.62	-0.753206	Q12931
1181.62	[M+Na] 1+	1181.61	3.27519	IPI00645452
1181.62	[M+Na] 1+	1181.61	3.27519	P68371
1181.62	[M+Na] 1+	1181.61	3.27519	Q13509
1181.64	[M+H] 1+	1181.64	0.160794	Q7Z4W1
1182.53	[M+Na] 1+	1182.54	-3.80538	Q15149-4
1183.56	[M+H] 1+	1183.56	-0.692825	P18206-2,P18206-1
1184.57	[M+K] 1+	1184.57	-0.118187	P12111-1
1185.59	[M+Na] 1+	1185.59	-0.81816	Q15149-4
1185.64	[M+H] 1+	1185.65	-2.62304	Q6NZI2-1
1186.55	[M+Na] 1+	1186.55	-3.62395	P09960-1
1187.6	[M+H] 1+	1187.6	-2.31559	Q05682-1
1187.6	[M+Na] 1+	1187.6	-3.61232	P02748
1187.6	[M+K] 1+	1187.59	4.43755	P18206-2,P18206-1
1187.6	[M+K] 1+	1187.6	1.06939	P22392-2
1187.62	[M+H] 1+	1187.62	2.29029	P51149
1187.62	[M+Na] 1+	1187.63	-4.05851	P46940
1187.65	[M+H] 1+	1187.65	-0.724117	P62249
1188.55	[M+K] 1+	1188.56	-4.23203	P21333-2
1188.55	[M+K] 1+	1188.54	4.26572	P50990
1188.55	[M+K] 1+	1188.55	-4.14789	P02768-1
1189.6	[M+H] 1+	1189.61	-0.874239	Q9BX66-9,Q9BX66-8
1189.6	[M+Na] 1+	1189.61	-3.34564	P98160
1189.6	[M+K] 1+	1189.61	-3.63144	P07737
1189.64	[M+Na] 1+	1189.65	-3.14379	P62701
1189.64	[M+Na] 1+	1189.65	-3.05974	O75390
1189.64	[M+K] 1+	1189.65	-3.17742	O00764-1
1190.58	[M+Na] 1+	1190.58	0.11759	Q93079,Q5QNW6
1190.62	[M+H] 1+	1190.62	-0.117586	P01024
1193.55	[M+Na] 1+	1193.56	-2.06945	Q00059
1193.61	[M+H] 1+	1193.62	-3.48521	IPI00021304
1193.61	[M+H] 1+	1193.62	-3.48521	P35579-1
1193.61	[M+H] 1+	1193.61	4.80896	P55884-1,P55884-2
1193.61	[M+Na] 1+	1193.61	-1.5918	P25705
1193.61	[M+Na] 1+	1193.61	-1.50803	Q14BN4-5
1193.65	[M+Na] 1+	1193.65	-2.24521	P69905
1193.65	[M+Na] 1+	1193.65	-2.24521	Q12931
1196.6	[M+Na] 1+	1196.6	0.350994	O75223-1
1196.6	[M+Na] 1+	1196.6	-0.818985	P42224-1
1197.64	[M+H] 1+	1197.65	-2.47986	Q9Y490
1197.64	[M+H] 1+	1197.65	-2.56336	P14618-1
1197.64	[M+H] 1+	1197.65	-2.56336	P14618-2
1198.53	[M+H] 1+	1198.52	2.98701	P68133
1198.53	[M+H] 1+	1198.52	2.98701	P60709
1198.53	[M+H] 1+	1198.52	2.98701	P68032
1198.53	[M+H] 1+	1198.52	2.98701	P63267
1198.53	[M+K] 1+	1198.53	0.500615	Q15907
1198.53	[M+K] 1+	1198.53	-2.41963	O15061-1
1198.71	[M+H] 1+	1198.71	-0.050054	P60709
1198.71	[M+H] 1+	1198.71	-0.050054	P68032
1198.71	[M+H] 1+	1198.71	-0.050054	P68133
1198.71	[M+H] 1+	1198.71	-0.050054	P63267
1199.52	[M+K] 1+	1199.52	-0.0750301	P81605
1199.55	[M+H] 1+	1199.55	-1.53391	Q14204
1199.55	[M+Na] 1+	1199.54	3.85146	Q8WX93-4,Q8WX93-3,Q8WX93-1
1199.6	[M+Na] 1+	1199.6	2.5592	P60709
1199.6	[M+Na] 1+	1199.6	2.5592	P68032
1199.6	[M+Na] 1+	1199.6	2.5592	P68133
1199.6	[M+Na] 1+	1199.6	2.5592	P63267
1199.6	[M+Na] 1+	1199.6	-3.85961	Q96AC1-1
1199.6	[M+Na] 1+	1199.6	-3.94297	IPI00028031
1199.6	[M+K] 1+	1199.6	-3.97631	P29218
1199.63	[M+H] 1+	1199.63	-2.4841	O43707
1199.63	[M+H] 1+	1199.63	-2.4841	IPI00759776
1199.63	[M+H] 1+	1199.63	-2.4841	P35609
1199.63	[M+Na] 1+	1199.63	-0.516827	Q15181
1199.66	[M+H] 1+	1199.66	-2.25063	P02652
1201.61	[M+H] 1+	1201.62	-2.95435	P13645
1201.61	[M+H] 1+	1201.62	-2.95435	P13646-1
1201.61	[M+H] 1+	1201.62	-3.03757	P36871-1
1201.61	[M+Na] 1+	1201.62	-4.31917	P32119
1201.64	[M+H] 1+	1201.64	-2.28853	P15924-1
1201.64	[M+H] 1+	1201.64	-2.20532	P14868
1203.57	[M+H] 1+	1203.57	-1.84451	P02545-1
1203.57	[M+Na] 1+	1203.57	2.19348	P23528
1203.57	[M+K] 1+	1203.57	4.73593	P07585-1
1203.57	[M+K] 1+	1203.58	-4.32045	P02748
1203.57	[M+K] 1+	1203.57	4.9021	Q9Y5X3
1203.62	[M+Na] 1+	1203.62	1.67827	Q7Z4W1
1205.63	[M+H] 1+	1205.63	2.72887	Q15149-4
1205.63	[M+H] 1+	1205.63	-1.08657	O15061-1
1205.63	[M+Na] 1+	1205.63	0.456193	Q14204
1205.63	[M+K] 1+	1205.63	0.174183	Q13228-1
1205.65	[M+H] 1+	1205.65	-2.25604	O95994
1207.63	[M+H] 1+	1207.63	-4.01612	P30740
1207.63	[M+H] 1+	1207.63	-4.01612	P14868
1207.63	[M+Na] 1+	1207.63	-1.97908	Q6NZI2-1
1207.65	[M+H] 1+	1207.66	-4.36382	P33176
1207.65	[M+H] 1+	1207.66	-4.36382	P12956
1207.65	[M+H] 1+	1207.66	-4.28102	P09960-1
1207.65	[M+K] 1+	1207.66	-3.60202	P51659
1207.65	[M+K] 1+	1207.66	-3.60202	P39656
1208.62	[M+H] 1+	1208.62	4.27762	P12111-1
1208.62	[M+H] 1+	1208.62	4.27762	IPI00021304
1208.62	[M+H] 1+	1208.63	-4.98913	P35749
1208.62	[M+Na] 1+	1208.62	-3.03651	Q15149-4
1209.55	[M+Na] 1+	1209.55	-0.33897	P68133
1209.55	[M+Na] 1+	1209.55	-0.33897	P60709
1209.55	[M+Na] 1+	1209.55	-0.33897	P63267
1209.55	[M+Na] 1+	1209.55	-0.33897	P68032
1209.58	[M+H] 1+	1209.58	0.380297	IPI00375676
1209.58	[M+Na] 1+	1209.58	-2.87702	Q05682-1
1209.63	[M+Na] 1+	1209.64	-0.917632	P62249
1211.6	[M+K] 1+	1211.6	-4.42389	P18206-2,P18206-1
1211.6	[M+K] 1+	1211.59	4.90264	P05787
1211.6	[M+K] 1+	1211.6	-4.50642	P20700
1212.66	[M+Na] 1+	1212.66	-1.0143	Q15149-4
1213.64	[M+H] 1+	1213.64	4.29289	P36542-1
1213.64	[M+H] 1+	1213.65	-4.35877	P55084
1214.61	[M+Na] 1+	1214.62	-3.91893	P05156
1214.61	[M+K] 1+	1214.62	-4.03419	P08133
1214.61	[M+K] 1+	1214.62	-4.11652	P20340-2
1215.59	[M+H] 1+	1215.59	3.15896	P20073-1,P20073-2
1215.59	[M+Na] 1+	1215.6	-4.1132	IPI00021304
1215.59	[M+Na] 1+	1215.6	-4.1132	P35579-1
1215.59	[M+Na] 1+	1215.59	4.03097	P55884-1,P55884-2
1215.59	[M+K] 1+	1215.59	3.9158	Q99623
1215.63	[M+H] 1+	1215.63	-2.46785	Q15149-4
1215.63	[M+H] 1+	1215.63	-2.46785	P19971
1215.66	[M+H] 1+	1215.66	-1.92488	IPI00883637
1215.66	[M+H] 1+	1215.66	-1.84262	P10809
1217.6	[M+H] 1+	1217.6	0.05749	P61247
1217.6	[M+H] 1+	1217.6	0.303876	P04406
1217.6	[M+K] 1+	1217.6	-1.56865	IPI00011692
1217.71	[M+H] 1+	1217.71	-1.79845	P50395
1219.63	[M+H] 1+	1219.63	-3.27148	Q99798
1219.63	[M+Na] 1+	1219.63	-1.33647	Q9Y490
1219.63	[M+Na] 1+	1219.63	-1.41846	P14618-1
1219.63	[M+Na] 1+	1219.63	-1.41846	P14618-2
1220.5	[M+Na] 1+	1220.5	0.229413	P68133
1220.5	[M+Na] 1+	1220.5	0.229413	P60709
1220.5	[M+Na] 1+	1220.5	0.229413	P68032
1220.5	[M+Na] 1+	1220.5	0.229413	P63267
1220.5	[M+K] 1+	1220.51	-3.24455	IPI00183968
1220.5	[M+K] 1+	1220.51	-3.24455	P07951-2
1220.5	[M+K] 1+	1220.51	-3.24455	P67936-1
1220.5	[M+K] 1+	1220.51	-3.24455	IPI00479185
1220.65	[M+H] 1+	1220.65	-2.66251	P35579-1
1220.65	[M+H] 1+	1220.65	-2.66251	P35749
1220.65	[M+H] 1+	1220.65	-2.66251	P35580-1,P35580-2,P35580-3
1220.65	[M+H] 1+	1220.65	-2.49866	P78386
1220.65	[M+Na] 1+	1220.65	-0.647196	P16403
1220.69	[M+H] 1+	1220.69	-3.48982	Q9Y490
1220.69	[M+H] 1+	1220.69	-3.57174	Q01995
1220.69	[M+H] 1+	1220.69	-0.622599	IPI00180954
1220.69	[M+H] 1+	1220.69	-1.76949	Q9BR76
1220.69	[M+Na] 1+	1220.69	0.245763	P60709
1220.69	[M+Na] 1+	1220.69	0.245763	P68032
1220.69	[M+Na] 1+	1220.69	0.245763	P68133
1220.69	[M+Na] 1+	1220.69	0.245763	P63267
1221.64	[M+Na] 1+	1221.65	-2.31655	P02652
1223.57	[M+K] 1+	1223.56	4.65853	P53004
1223.6	[M+Na] 1+	1223.6	0.980713	P13645
1223.6	[M+Na] 1+	1223.6	0.980713	P13646-1
1223.6	[M+Na] 1+	1223.6	0.898987	P36871-1
1223.6	[M+K] 1+	1223.6	-2.40274	Q6NZI2-1
1224.62	[M+H] 1+	1224.63	-4.87496	P07900-2,P07900-1
1224.62	[M+K] 1+	1224.62	-3.06216	IPI00940343
1224.62	[M+K] 1+	1224.62	-3.06216	IPI00940084
1224.62	[M+K] 1+	1224.62	-3.06216	P09493-1
1224.62	[M+K] 1+	1224.62	-3.06216	P09493-6
1225.54	[M+Na] 1+	1225.54	-0.554856	P60709
1225.54	[M+Na] 1+	1225.54	-0.554856	P68032
1225.54	[M+Na] 1+	1225.54	-0.554856	P68133
1225.54	[M+Na] 1+	1225.54	-0.554856	P63267
1225.54	[M+Na] 1+	1225.54	0.179512	Q9UMS6-2
1225.56	[M+H] 1+	1225.56	0.285583	Q01995
1225.56	[M+K] 1+	1225.56	4.87125	Q05682-1
1225.61	[M+H] 1+	1225.61	-3.69612	P51884
1225.61	[M+K] 1+	1225.61	-2.94547	P62249
1227.61	[M+H] 1+	1227.62	-3.37239	P55001
1227.61	[M+Na] 1+	1227.61	2.37861	Q15149-4
1227.61	[M+Na] 1+	1227.61	-1.36851	O15061-1
1227.61	[M+K] 1+	1227.61	-2.05276	Q14192
1227.61	[M+K] 1+	1227.62	-4.90381	P61981
1227.61	[M+K] 1+	1227.62	-4.90381	P27348
1227.61	[M+K] 1+	1227.62	-4.90381	Q04917
1227.61	[M+K] 1+	1227.62	-4.90381	P31946-2
1227.61	[M+K] 1+	1227.62	-4.90381	P63104
1227.61	[M+K] 1+	1227.62	-4.90381	P31947-1
1227.61	[M+K] 1+	1227.62	-4.90381	P62258-1
1227.61	[M+K] 1+	1227.61	-2.13422	P36957
1227.66	[M+Na] 1+	1227.66	-0.643502	P62266
1227.66	[M+Na] 1+	1227.66	-2.84281	P01009-1
1229.55	[M+Na] 1+	1229.55	0.0650643	P98160
1229.55	[M+K] 1+	1229.55	-0.130129	O15061-1
1229.55	[M+K] 1+	1229.56	-3.38333	P30101
1229.61	[M+Na] 1+	1229.61	-3.44824	P30740
1229.61	[M+Na] 1+	1229.61	-3.44824	P14868
1229.63	[M+Na] 1+	1229.64	-4.18822	P33176
1229.63	[M+Na] 1+	1229.64	-4.18822	P12956
1229.63	[M+Na] 1+	1229.64	-4.1069	P09960-1
1229.63	[M+K] 1+	1229.63	3.7491	P30041
1229.63	[M+K] 1+	1229.63	3.66777	P23381-1
1231.62	[M+K] 1+	1231.62	-2.91486	IPI00022433
1231.65	[M+H] 1+	1231.65	-0.332886	IPI00940343
1231.65	[M+H] 1+	1231.65	-0.332886	IPI00940084
1231.65	[M+H] 1+	1231.65	-0.332886	Q15691
1231.65	[M+H] 1+	1231.65	-1.22599	IPI00022433
1231.65	[M+H] 1+	1231.65	-0.251694	P05023-1
1231.65	[M+H] 1+	1231.65	4.9446	P06727
1231.65	[M+H] 1+	1231.65	-0.332886	P09493-6
1232.55	[M+K] 1+	1232.56	-1.26566	P62258-1
1232.55	[M+K] 1+	1232.56	-1.42793	P00734
1232.66	[M+Na] 1+	1232.67	-2.37696	Q02978
1234.59	[M+Na] 1+	1234.59	-0.372592	P12111-1
1234.67	[M+H] 1+	1234.66	0.275378	P25398
1234.67	[M+Na] 1+	1234.67	-0.404968	P16401
1234.67	[M+Na] 1+	1234.67	-0.404968	P01024
1234.67	[M+Na] 1+	1234.67	-0.404968	Q01518-2
1234.7	[M+H] 1+	1234.71	-3.87136	P07737
1234.7	[M+H] 1+	1234.7	-0.955694	Q96G03
1234.7	[M+H] 1+	1234.71	-1.92759	P19652
1235.61	[M+H] 1+	1235.61	-0.380378	P08123
1235.61	[M+H] 1+	1235.61	2.77596	P35606
1235.61	[M+Na] 1+	1235.62	-4.37838	P36542-1
1235.61	[M+Na] 1+	1235.61	-1.62672	IPI00449920
1235.61	[M+Na] 1+	1235.61	-1.54579	P35221-1
1235.65	[M+Na] 1+	1235.65	-4.2002	IPI00892604
1235.65	[M+K] 1+	1235.65	-1.56193	P52907
1235.65	[M+K] 1+	1235.65	-1.56193	P47755
1235.65	[M+K] 1+	1235.65	-1.56193	P08107
1235.66	[M+H] 1+	1235.66	-3.96548	P16403
1235.66	[M+H] 1+	1235.66	-3.96548	P13645
1235.66	[M+Na] 1+	1235.66	-2.13651	P37837
1235.66	[M+Na] 1+	1235.65	3.20478	IPI00892604
1236.51	[M+H] 1+	1236.51	-0.460974	P30101
1236.51	[M+K] 1+	1236.51	3.35623	P35749
1236.67	[M+H] 1+	1236.67	2.70889	P21333-2
1236.67	[M+Na] 1+	1236.67	1.38274	P12110-1
1237.57	[M+H] 1+	1237.56	1.66456	O14950,P19105
1237.57	[M+H] 1+	1237.56	1.66456	P24844
1237.57	[M+Na] 1+	1237.57	-4.91285	P20073-1,P20073-2
1237.62	[M+H] 1+	1237.61	2.98154	Q99613
1237.62	[M+Na] 1+	1237.61	1.89881	Q15149-4
1237.62	[M+Na] 1+	1237.61	1.89881	P19971
1237.62	[M+K] 1+	1237.62	-1.44633	P02652
1237.62	[M+H] 1+	1237.61	4.8238	Q99613
1237.62	[M+H] 1+	1237.62	-4.22584	Q01995
1237.62	[M+Na] 1+	1237.61	3.74107	Q15149-4
1237.62	[M+Na] 1+	1237.61	3.74107	P19971
1237.62	[M+K] 1+	1237.62	0.395922	P02652
1237.63	[M+H] 1+	1237.62	3.78952	Q01995
1237.63	[M+K] 1+	1237.63	-0.799916	Q9Y6C2
1237.63	[M+K] 1+	1237.63	-0.719116	P11142-1
1237.63	[M+K] 1+	1237.63	-0.638317	P67936-1
1237.66	[M+H] 1+	1237.66	-0.105037	P98160
1238.59	[M+Na] 1+	1238.59	-0.0161474	P29966
1238.67	[M+K] 1+	1238.68	-3.14852	P30041
1239.58	[M+Na] 1+	1239.58	-0.0484033	P61247
1239.58	[M+Na] 1+	1239.58	0.193613	P04406
1239.58	[M+K] 1+	1239.58	-0.161344	P09493-6
1239.62	[M+H] 1+	1239.62	-1.38752	Q09666
1241.56	[M+K] 1+	1241.55	4.98569	O15230
1241.56	[M+K] 1+	1241.55	4.90515	O15061-1
1241.56	[M+K] 1+	1241.55	4.98569	P61088
1241.66	[M+H] 1+	1241.66	-2.83491	P13073
1241.66	[M+K] 1+	1241.66	3.70473	Q01995
1242.63	[M+H] 1+	1242.64	-4.0237	P04114
1242.63	[M+H] 1+	1242.63	-0.965692	P55072
1242.63	[M+Na] 1+	1242.63	-2.20499	P35579-1
1242.63	[M+Na] 1+	1242.63	-2.20499	P35749
1242.63	[M+Na] 1+	1242.63	-2.20499	P35580-1,P35580-2,P35580-3
1242.63	[M+Na] 1+	1242.63	-2.04405	P78386
1242.63	[M+K] 1+	1242.63	-2.31766	Q13813-1
1242.67	[M+Na] 1+	1242.67	-3.72584	Q9Y490
1242.67	[M+Na] 1+	1242.67	-3.80631	Q01995
1242.67	[M+Na] 1+	1242.67	-0.909332	IPI00180954
1242.67	[M+Na] 1+	1242.67	-2.03594	Q9BR76
1243.57	[M+Na] 1+	1243.57	-3.69902	Q96IX5
1243.57	[M+K] 1+	1243.57	-4.05284	P55268
1243.62	[M+Na] 1+	1243.62	3.70693	P14618-1
1245.58	[M+K] 1+	1245.59	-4.23896	P30740
1245.58	[M+K] 1+	1245.59	-4.23896	P14868
1247.55	[M+Na] 1+	1247.54	0.0801574	Q01995
1247.59	[M+Na] 1+	1247.59	-3.92757	P51884
1248.62	[M+Na] 1+	1248.62	0.00800884	P02679-1,P02679-2
1249.64	[M+H] 1+	1249.64	1.55245	IPI00941961
1249.66	[M+K] 1+	1249.67	-2.30461	P22105-1
1253.61	[M+H] 1+	1253.61	-0.358963	Q9H4G4
1253.61	[M+H] 1+	1253.62	-3.70927	P11142-1
1253.61	[M+H] 1+	1253.62	-3.70927	P54652
1253.61	[M+Na] 1+	1253.61	1.44383	Q15149-4
1253.61	[M+K] 1+	1253.61	-2.01817	IPI00883637
1253.61	[M+K] 1+	1253.61	-1.9384	P10809
1256.65	[M+Na] 1+	1256.65	0.461546	P25398
1257.59	[M+Na] 1+	1257.59	-0.214696	P08123
1257.59	[M+Na] 1+	1257.59	2.88647	P35606
1258.49	[M+Na] 1+	1258.49	-0.365516	P30101
1259.61	[M+H] 1+	1259.62	-4.56488	Q15942
1259.61	[M+Na] 1+	1259.61	2.94536	Q01995
1260.57	[M+H] 1+	1260.57	-0.523573	P08779
1262.66	[M+K] 1+	1262.66	-3.39758	P04259
1262.66	[M+K] 1+	1262.66	-3.39758	P02538
1263.64	[M+H] 1+	1263.64	1.41654	P26447
1263.64	[M+Na] 1+	1263.65	-2.88847	P13073
1263.64	[M+K] 1+	1263.65	-3.07839	Q13162
1264.54	[M+Na] 1+	1264.55	-4.33357	P13647
1264.61	[M+Na] 1+	1264.62	-3.7877	P04114
1264.61	[M+Na] 1+	1264.61	-0.782847	P55072
1264.61	[M+K] 1+	1264.61	3.77192	P21333-2
1264.71	[M+H] 1+	1264.71	-2.76742	Q9Y696
1265.66	[M+H] 1+	1265.65	4.98557	P35749
1265.66	[M+Na] 1+	1265.66	-1.99895	IPI00009771,IPI00879819
1265.73	[M+H] 1+	1265.74	-4.5586	P62906
1267.61	[M+H] 1+	1267.62	-2.72953	Q14315-1
1267.61	[M+H] 1+	1267.62	-2.57176	Q04917
1267.68	[M+K] 1+	1267.68	-4.43329	P12111-1
1267.68	[M+K] 1+	1267.68	-1.19904	P35749
1269.68	[M+H] 1+	1269.68	0.9845	P18206-2,P18206-1
1270.6	[M+K] 1+	1270.6	2.66803	IPI00555744
1271.65	[M+K] 1+	1271.64	4.98569	P13797
1271.65	[M+K] 1+	1271.64	4.98569	P13796
1272.63	[M+Na] 1+	1272.63	-0.581473	P21397
1272.63	[M+Na] 1+	1272.63	-0.581473	P27338
1272.63	[M+K] 1+	1272.63	-3.83456	P13645
1272.63	[M+K] 1+	1272.63	-3.91314	P08758
1272.69	[M+H] 1+	1272.69	-2.49078	P05109
1272.69	[M+H] 1+	1272.69	-2.49078	Q6UX06
1274.7	[M+Na] 1+	1274.7	0.10983	P69905
1275.59	[M+Na] 1+	1275.59	0.313579	Q9H4G4
1275.59	[M+Na] 1+	1275.6	-2.97899	P11142-1
1275.59	[M+Na] 1+	1275.6	-2.97899	P54652
1275.63	[M+H] 1+	1275.64	-4.8368	P35555
1275.63	[M+Na] 1+	1275.63	-0.243017	P35749
1276.7	[M+Na] 1+	1276.7	3.86152	IPI00555812
1278.63	[M+H] 1+	1278.63	-2.15856	P14625
1279.59	[M+H] 1+	1279.59	2.78995	P37802
1279.59	[M+Na] 1+	1279.59	1.50829	P18077
1279.6	[M+K] 1+	1279.61	-4.08719	P26641
1280.57	[M+Na] 1+	1280.57	3.89671	P35579-1
1280.57	[M+Na] 1+	1280.57	3.9748	P14543-1,P14543-2
1282.55	[M+Na] 1+	1282.55	-0.99801	P08779
1282.68	[M+H] 1+	1282.68	-2.08158	P13667
1282.68	[M+Na] 1+	1282.68	-2.97034	O76013-1,O76013-2
1282.68	[M+Na] 1+	1282.68	-2.97034	O76011
1282.68	[M+Na] 1+	1282.68	-2.97034	Q15323
1282.68	[M+K] 1+	1282.68	-3.4693	P23284
1284.64	[M+H] 1+	1284.64	-2.67	P54868
1284.64	[M+K] 1+	1284.64	3.65084	P00338-1
1285.59	[M+K] 1+	1285.59	4.48822	P62937
1286.67	[M+H] 1+	1286.67	0.435231	IPI00930124
1286.67	[M+Na] 1+	1286.68	-0.839372	P52272-1,P52272-2
1286.7	[M+Na] 1+	1286.7	-0.544029	Q9Y696
1286.7	[M+K] 1+	1286.7	-1.66317	P07585-1
1289.6	[M+H] 1+	1289.61	-3.83838	P01024
1289.6	[M+H] 1+	1289.6	1.82227	P14625
1289.6	[M+Na] 1+	1289.6	3.6523	Q14315-1
1289.6	[M+Na] 1+	1289.6	3.80739	Q04917
1291.66	[M+H] 1+	1291.66	-0.387098	Q63ZY3-1,Q63ZY3-3,Q63ZY3-2
1291.66	[M+H] 1+	1291.67	-3.01935	Q01518-2
1291.66	[M+Na] 1+	1291.66	1.44001	P18206-2,P18206-1
1293.67	[M+H] 1+	1293.67	1.49188	P45880-3
1293.67	[M+H] 1+	1293.67	1.49188	P32926
1293.67	[M+H] 1+	1293.67	1.41458	Q8WX93-4,Q8WX93-3,Q8WX93-1
1295.59	[M+Na] 1+	1295.59	1.28127	P10768
1295.59	[M+Na] 1+	1295.59	-2.34642	P59665,P59666
1295.59	[M+Na] 1+	1295.59	0.355051	P17931
1297.61	[M+H] 1+	1297.61	-0.955601	P02452
1297.61	[M+Na] 1+	1297.62	-4.76257	P35555
1297.61	[M+K] 1+	1297.61	2.29653	P29536-1,P29536-2
1298.69	[M+H] 1+	1298.68	3.50355	Q16363-1,Q16363-2
1299.62	[M+K] 1+	1299.61	4.24742	P08107
1301.56	[M+K] 1+	1301.56	2.61226	P27105
1301.56	[M+K] 1+	1301.55	4.45621	P01009-1
1301.58	[M+Na] 1+	1301.57	2.0821	P37802
1301.66	[M+H] 1+	1301.66	-0.806663	P08779
1301.66	[M+H] 1+	1301.66	-0.806663	P02533
1301.66	[M+H] 1+	1301.66	-0.806663	P13646-1
1301.66	[M+H] 1+	1301.66	-4.9552	P21333-2
1301.66	[M+H] 1+	1301.66	-0.806663	P19012
1301.69	[M+H] 1+	1301.69	-0.845052	P09493-1
1301.69	[M+Na] 1+	1301.69	-0.0307292	P08572
1301.69	[M+Na] 1+	1301.7	-2.02812	P49368
1301.69	[M+K] 1+	1301.7	-3.21119	P49327
1302.61	[M+K] 1+	1302.61	-3.10914	P63244
1302.61	[M+K] 1+	1302.6	4.64456	P07900-2,P07900-1
1302.61	[M+K] 1+	1302.61	-3.10914	P29401
1302.61	[M+K] 1+	1302.61	-3.03238	P04217-1
1302.7	[M+H] 1+	1302.71	-3.92261	P14543-1,P14543-2
1302.7	[M+H] 1+	1302.7	-0.775312	P04264
1303.6	[M+K] 1+	1303.61	-4.9478	P35749
1303.6	[M+K] 1+	1303.6	3.79719	Q93079,Q5QNW6
1303.64	[M+Na] 1+	1303.63	3.70503	P17661
1303.68	[M+Na] 1+	1303.68	-0.513928	P98160
1305.61	[M+H] 1+	1305.61	-1.88418	Q14315-1
1305.61	[M+K] 1+	1305.61	-0.183822	Q09666
1305.61	[M+K] 1+	1305.61	-3.17092	P00568
1305.63	[M+Na] 1+	1305.64	-4.90182	P07195
1305.65	[M+Na] 1+	1305.65	4.61074	Q09666
1307.57	[M+K] 1+	1307.58	-2.50081	IPI00759776
1307.57	[M+K] 1+	1307.57	2.47023	Q01813
1307.73	[M+Na] 1+	1307.73	-0.84115	P30048
1307.73	[M+Na] 1+	1307.73	2.29405	P31146
1308.62	[M+H] 1+	1308.62	0.779448	P02675
1308.62	[M+K] 1+	1308.62	-4.0959	P98160
1308.66	[M+H] 1+	1308.65	0.557825	P05787
1308.66	[M+H] 1+	1308.65	0.557825	P04264
1308.66	[M+H] 1+	1308.65	0.557825	P02538
1308.66	[M+H] 1+	1308.65	0.557825	P13647
1308.66	[M+H] 1+	1308.65	0.634239	Q9UBR2
1308.66	[M+H] 1+	1308.65	0.557825	P04259
1308.66	[M+H] 1+	1308.65	0.557825	IPI00930073
1308.66	[M+H] 1+	1308.66	-2.49874	P42224-1
1308.66	[M+H] 1+	1308.65	0.557825	P48668
1308.66	[M+Na] 1+	1308.66	-0.69537	IPI00930124
1308.68	[M+H] 1+	1308.68	-3.54555	P04114
1308.68	[M+H] 1+	1308.68	-0.41263	P07900-2,P07900-1
1308.68	[M+H] 1+	1308.68	-0.41263	P08238
1308.68	[M+K] 1+	1308.68	-1.77278	IPI00298111
1309.67	[M+H] 1+	1309.67	-2.52735	IPI00290078
1309.67	[M+Na] 1+	1309.67	-0.725372	Q15149-4
1309.67	[M+Na] 1+	1309.68	-3.85591	P25705
1309.67	[M+Na] 1+	1309.67	-0.649017	Q14BN4-5
1310.66	[M+H] 1+	1310.66	0.57223	P25705
1313.6	[M+Na] 1+	1313.6	0.350183	Q09666
1313.6	[M+K] 1+	1313.6	0.243606	P14625
1313.6	[M+K] 1+	1313.6	0.243606	P08238
1313.65	[M+Na] 1+	1313.65	-0.388232	Q63ZY3-1,Q63ZY3-3,Q63ZY3-2
1313.65	[M+Na] 1+	1313.65	-2.97644	Q01518-2
1313.65	[M+K] 1+	1313.65	-0.418682	P02545-1
1314.64	[M+H] 1+	1314.64	3.24044	Q14315-1
1314.64	[M+Na] 1+	1314.65	-3.86416	P36542-1
1314.64	[M+Na] 1+	1314.64	-0.745451	P05783
1314.68	[M+H] 1+	1314.68	0.874738	P62241
1314.68	[M+H] 1+	1314.68	-2.77633	P19971
1314.68	[M+Na] 1+	1314.68	1.83315	Q13162
1315.65	[M+H] 1+	1315.65	2.35625	O15061-1
1315.65	[M+H] 1+	1315.65	-0.532055	P54652
1315.65	[M+Na] 1+	1315.65	1.18573	P45880-3
1315.65	[M+Na] 1+	1315.65	1.18573	P32926
1315.65	[M+Na] 1+	1315.65	1.10972	Q8WX93-4,Q8WX93-3,Q8WX93-1
1315.72	[M+H] 1+	1315.72	1.09446	P14550
1316.69	[M+Na] 1+	1316.69	0.599988	P02794
1316.69	[M+K] 1+	1316.7	-2.69614	P84090
1317.65	[M+Na] 1+	1317.64	4.50804	Q9NY33-1
1317.65	[M+Na] 1+	1317.65	1.85178	P08670
1317.65	[M+K] 1+	1317.66	-4.17408	O75964
1318.66	[M+H] 1+	1318.66	-2.57837	P46940
1319.59	[M+H] 1+	1319.59	0.947261	P11142-1
1319.59	[M+Na] 1+	1319.6	-0.295545	P02452
1319.67	[M+H] 1+	1319.67	-0.303106	P05783
1319.7	[M+H] 1+	1319.7	1.35637	IPI00645452
1319.7	[M+H] 1+	1319.7	1.35637	Q13509
1319.7	[M+H] 1+	1319.7	1.35637	P68371
1320.66	[M+H] 1+	1320.66	2.05957	P30040
1320.66	[M+Na] 1+	1320.66	1.49925	Q16363-1,Q16363-2
1323.65	[M+Na] 1+	1323.65	3.69434	P21333-2
1323.68	[M+H] 1+	1323.67	1.86602	P35527
1323.68	[M+H] 1+	1323.67	1.86602	Q9Y281
1323.68	[M+Na] 1+	1323.68	-1.26164	P09493-1
1323.68	[M+K] 1+	1323.68	-2.27397	P60900
1323.71	[M+H] 1+	1323.71	0.642133	P02751-1
1323.71	[M+K] 1+	1323.71	4.66115	P30048
1324.63	[M+Na] 1+	1324.63	-3.28394	P21333-2
1324.63	[M+K] 1+	1324.63	-3.31413	IPI00930124
1325.58	[M+K] 1+	1325.58	1.54649	Q13228-1
1325.62	[M+K] 1+	1325.62	-2.64027	P08670
1325.69	[M+Na] 1+	1325.69	-1.75757	Q14315-1
1325.69	[M+Na] 1+	1325.69	-0.776952	P18206-2,P18206-1
1325.75	[M+H] 1+	1325.75	-0.65623	P62805
1327.59	[M+H] 1+	1327.58	4.18052	P39060-1,P39060-2,P39060-3
1327.59	[M+Na] 1+	1327.59	-1.9509	Q14315-1
1329.72	[M+H] 1+	1329.73	-1.10549	P04259
1329.72	[M+H] 1+	1329.73	-1.10549	P02538
1329.72	[M+H] 1+	1329.73	-1.10549	IPI00021304
1329.72	[M+H] 1+	1329.73	-1.10549	P13647
1329.72	[M+H] 1+	1329.73	-1.10549	IPI00930073
1329.72	[M+H] 1+	1329.73	-1.10549	P48668
1330.64	[M+Na] 1+	1330.64	1.0897	P05787
1330.64	[M+Na] 1+	1330.64	1.0897	P04264
1330.64	[M+Na] 1+	1330.64	1.0897	P02538
1330.64	[M+Na] 1+	1330.64	1.0897	P13647
1330.64	[M+Na] 1+	1330.64	1.16486	Q9UBR2
1330.64	[M+Na] 1+	1330.64	1.0897	P04259
1330.64	[M+Na] 1+	1330.64	1.0897	IPI00930073
1330.64	[M+Na] 1+	1330.64	-1.91637	P42224-1
1330.64	[M+Na] 1+	1330.64	1.0897	P48668
1330.66	[M+H] 1+	1330.66	-0.721447	P78371
1330.66	[M+Na] 1+	1330.67	-4.95992	P04114
1330.66	[M+Na] 1+	1330.66	-1.87876	P07900-2,P07900-1
1330.66	[M+Na] 1+	1330.66	-1.87876	P08238
1332.68	[M+Na] 1+	1332.67	4.39718	P26038
1332.68	[M+Na] 1+	1332.67	4.39718	P15311
1332.7	[M+H] 1+	1332.7	0.900427	P04075
1332.7	[M+K] 1+	1332.7	-1.41067	P07360
1333.77	[M+H] 1+	1333.77	-1.99434	P01009-1
1334.66	[M+H] 1+	1334.65	4.18086	Q16698
1334.66	[M+K] 1+	1334.66	-0.224776	P02768-1
1335.58	[M+K] 1+	1335.58	-2.09646	P07951-2
1336.62	[M+Na] 1+	1336.62	3.45649	Q14315-1
1336.65	[M+Na] 1+	1336.65	-0.815473	P68871
1336.66	[M+H] 1+	1336.67	-3.61347	P05787
1336.66	[M+Na] 1+	1336.66	0.770577	P62241
1336.66	[M+Na] 1+	1336.67	-2.82045	P19971
1337.68	[M+H] 1+	1337.68	-0.523294	P08294
1337.68	[M+H] 1+	1337.67	4.85918	Q14019
1337.68	[M+Na] 1+	1337.68	1.31571	P02538
1337.68	[M+Na] 1+	1337.68	1.31571	P04259
1337.68	[M+Na] 1+	1337.68	1.31571	IPI00930073
1337.68	[M+Na] 1+	1337.68	1.31571	P48668
1337.68	[M+K] 1+	1337.68	-1.85395	P29692-1
1338.64	[M+Na] 1+	1338.64	-0.425805	P62820-1
1338.64	[M+Na] 1+	1338.64	-0.425805	P20340-2
1338.64	[M+Na] 1+	1338.64	-0.425805	P61106
1338.64	[M+Na] 1+	1338.64	-0.425805	P61006
1338.64	[M+Na] 1+	1338.64	-0.425805	P61026
1338.64	[M+Na] 1+	1338.63	4.57929	P23946
1338.64	[M+Na] 1+	1338.64	-0.2764	Q8WUM4
1339.6	[M+K] 1+	1339.6	-4.38189	P12110-1
1339.6	[M+K] 1+	1339.6	-4.38189	P02647
1340.62	[M+K] 1+	1340.62	-3.29697	Q15746-2,Q15746-1,Q15746-7
1340.77	[M+H] 1+	1340.78	-4.12447	P16401
1340.77	[M+H] 1+	1340.78	-4.12447	P23528
1340.77	[M+H] 1+	1340.78	-4.12447	Q01518-2
1341.58	[M+Na] 1+	1341.58	1.20008	P11142-1
1341.58	[M+K] 1+	1341.58	0.0521774	P13796
1341.65	[M+H] 1+	1341.66	-4.39009	O75340
1341.65	[M+Na] 1+	1341.65	0.424849	P05783
1341.67	[M+H] 1+	1341.67	0.0745342	P23246-1
1341.67	[M+K] 1+	1341.67	-1.1031	Q14315-1
1341.67	[M+K] 1+	1341.67	-0.134162	P18206-2,P18206-1
1342.65	[M+Na] 1+	1342.64	2.20461	P30040
1342.65	[M+Na] 1+	1342.65	-4.87095	P05787
1342.65	[M+K] 1+	1342.64	4.93058	P49755
1342.65	[M+K] 1+	1342.65	-3.41116	Q9BUT1-1
1342.65	[M+K] 1+	1342.65	-3.56012	O60749
1345.63	[M+H] 1+	1345.63	2.53413	P02794
1345.63	[M+K] 1+	1345.63	-1.38968	P35527
1345.65	[M+H] 1+	1345.65	1.83555	P00738
1345.65	[M+H] 1+	1345.64	4.7338	P35749
1345.65	[M+Na] 1+	1345.65	-4.88238	P35527
1345.65	[M+Na] 1+	1345.65	-4.88238	Q9Y281
1345.7	[M+H] 1+	1345.69	3.93107	Q05707-1,Q05707-2
1345.7	[M+H] 1+	1345.7	-3.42573	P01024
1345.7	[M+Na] 1+	1345.69	0.260089	P02751-1
1346.61	[M+K] 1+	1346.61	-2.59169	P05787
1346.61	[M+K] 1+	1346.61	-2.59169	P04264
1346.61	[M+K] 1+	1346.61	-2.59169	P02538
1346.61	[M+K] 1+	1346.61	-2.59169	P13647
1346.61	[M+K] 1+	1346.61	-2.51743	Q9UBR2
1346.61	[M+K] 1+	1346.61	-2.59169	P04259
1346.61	[M+K] 1+	1346.61	-2.59169	IPI00930073
1346.61	[M+K] 1+	1346.61	-2.59169	P48668
1346.69	[M+H] 1+	1346.7	-4.98256	Q14204
1346.69	[M+Na] 1+	1346.7	-3.67566	P30040
1347.57	[M+K] 1+	1347.56	2.9609	P08670
1347.57	[M+K] 1+	1347.56	2.88669	P01008
1347.74	[M+H] 1+	1347.74	-1.80302	P26641
1347.74	[M+Na] 1+	1347.74	-0.200336	P62805
1348.61	[M+K] 1+	1348.62	-3.84097	P25705
1349.57	[M+Na] 1+	1349.57	4.20135	P39060-1,P39060-2,P39060-3
1349.79	[M+H] 1+	1349.79	0.77049	Q6DD88
1350.63	[M+Na] 1+	1350.63	2.68024	IPI00877596
1350.63	[M+Na] 1+	1350.63	2.75428	O00299
1350.63	[M+Na] 1+	1350.63	-0.207311	P68371
1350.75	[M+H] 1+	1350.75	-1.80641	P51452
1350.77	[M+H] 1+	1350.77	-4.27162	P12109
1350.77	[M+H] 1+	1350.76	4.09398	P60866
1353.69	[M+H] 1+	1353.69	-0.738722	Q15717
1353.69	[M+Na] 1+	1353.69	-0.0295489	Q92522
1353.7	[M+H] 1+	1353.7	-1.04159	P67936-2
1354.62	[M+H] 1+	1354.62	0.280521	P68133
1354.62	[M+H] 1+	1354.62	0.280521	P60709
1354.62	[M+H] 1+	1354.62	0.280521	P68032
1354.62	[M+H] 1+	1354.62	0.280521	P63267
1354.62	[M+Na] 1+	1354.62	2.09653	IPI00940343
1354.62	[M+Na] 1+	1354.62	2.09653	P07951-2
1354.62	[M+Na] 1+	1354.62	2.09653	IPI00940084
1354.62	[M+Na] 1+	1354.62	2.09653	P09493-1
1354.62	[M+Na] 1+	1354.63	-1.816	Q14112-1
1354.62	[M+K] 1+	1354.63	-1.10732	P05455
1354.68	[M+H] 1+	1354.68	4.37742	IPI00783287
1354.68	[M+H] 1+	1354.68	4.37742	IPI00426051
1354.68	[M+H] 1+	1354.68	4.37742	IPI00930124
1354.68	[M+Na] 1+	1354.68	1.24752	P04075
1354.68	[M+K] 1+	1354.69	-2.76816	IPI00028031
1354.76	[M+K] 1+	1354.75	4.63554	P07910-2
1355.75	[M+Na] 1+	1355.75	-2.50783	P01009-1
1355.78	[M+K] 1+	1355.77	3.90184	P05155
1356.58	[M+Na] 1+	1356.58	-1.46693	P20700
1356.64	[M+Na] 1+	1356.64	3.6561	Q16698
1356.66	[M+H] 1+	1356.66	0.125308	P04083
1356.67	[M+H] 1+	1356.66	2.82311	P04083
1358.62	[M+Na] 1+	1358.62	0.772843	P10599
1358.62	[M+K] 1+	1358.62	2.21549	P30040
1358.62	[M+K] 1+	1358.63	-4.77688	P05787
1359.66	[M+Na] 1+	1359.66	0.0882572	P08294
1359.66	[M+K] 1+	1359.67	-3.03015	P34932
1359.69	[M+H] 1+	1359.69	0.522179	P02545-1
1361.8	[M+H] 1+	1361.8	-1.733	P09874
1362.72	[M+H] 1+	1362.73	-1.996	Q05682-1
1362.72	[M+K] 1+	1362.73	-1.2475	Q14BN4-5
1363.65	[M+Na] 1+	1363.65	-0.42533	P23246-1
1363.71	[M+Na] 1+	1363.71	0.527972	IPI00789324
1363.71	[M+Na] 1+	1363.71	0.527972	P14923
1363.71	[M+K] 1+	1363.71	-0.601301	P62805
1363.78	[M+H] 1+	1363.77	4.64887	P13797
1364.63	[M+K] 1+	1364.63	-0.080608	P60174-1
1364.75	[M+K] 1+	1364.75	0.417659	P02042
1366.63	[M+H] 1+	1366.64	-2.78786	P20231,Q15661-2
1366.63	[M+H] 1+	1366.64	-2.78786	IPI00010274,IPI00219931
1366.68	[M+H] 1+	1366.68	0.621944	P63244
1366.77	[M+H] 1+	1366.76	4.91674	P02766
1368.68	[M+Na] 1+	1368.68	-3.65315	Q14204
1368.68	[M+K] 1+	1368.67	3.40476	P11678
1368.7	[M+H] 1+	1368.7	1.4101	Q00610-1,Q00610-2
1369.72	[M+Na] 1+	1369.72	-1.41635	P26641
1370.77	[M+H] 1+	1370.77	-0.277216	P40926
1371.72	[M+H] 1+	1371.72	1.30493	P12111-1
1371.72	[M+K] 1+	1371.73	-3.05454	P01009-1
1371.75	[M+H] 1+	1371.75	-0.677967	P35749
1374.69	[M+Na] 1+	1374.69	2.20414	P15924-1
1374.69	[M+Na] 1+	1374.69	2.20414	Q14165
1374.69	[M+Na] 1+	1374.69	2.13139	Q15019-1,Q15019-2
1376.61	[M+Na] 1+	1376.61	0.363212	P68133
1376.61	[M+Na] 1+	1376.61	0.363212	P60709
1376.61	[M+Na] 1+	1376.61	0.363212	P68032
1376.61	[M+Na] 1+	1376.61	0.363212	P63267
1376.61	[M+K] 1+	1376.61	-0.828123	P01023
1376.64	[M+K] 1+	1376.65	-4.35116	IPI00290078
1376.67	[M+Na] 1+	1376.66	4.4746	IPI00783287
1376.67	[M+Na] 1+	1376.66	4.4746	IPI00426051
1376.67	[M+Na] 1+	1376.66	4.4746	IPI00930124
1376.67	[M+K] 1+	1376.67	-4.19853	P78527-1
1376.74	[M+H] 1+	1376.74	-4.01673	O00567
1377.63	[M+H] 1+	1377.63	-0.50086	P22626-1
1377.63	[M+K] 1+	1377.63	-0.776696	Q05682-1
1377.63	[M+K] 1+	1377.64	-4.55128	P11216
1377.75	[M+H] 1+	1377.75	-2.09763	IPI00419919,IPI00796934
1377.75	[M+H] 1+	1377.75	-2.17021	P09874
1377.75	[M+Na] 1+	1377.75	-0.384686	IPI00290078
1378.56	[M+K] 1+	1378.55	4.50473	Q05682-1
1378.77	[M+K] 1+	1378.76	4.40251	P61978-1,P61978-2
1380.72	[M+H] 1+	1380.73	-1.73097	Q96HE7
1380.78	[M+Na] 1+	1380.79	-1.9192	IPI00012066,IPI00790627
1381.6	[M+K] 1+	1381.59	4.73366	Q13510-2
1381.64	[M+H] 1+	1381.65	-2.92404	P13645
1381.64	[M+H] 1+	1381.64	4.16896	P28838-1,P28838-2
1381.67	[M+Na] 1+	1381.67	0.506634	P02545-1
1381.78	[M+Na] 1+	1381.78	-0.0868444	Q13162
1381.78	[M+Na] 1+	1381.78	-0.0868444	Q06830
1383.62	[M+K] 1+	1383.62	-3.08611	O75438-1
1383.72	[M+H] 1+	1383.72	1.11294	P24539
1383.72	[M+Na] 1+	1383.72	-0.144537	P38646
1383.72	[M+K] 1+	1383.72	-0.317982	O43175
1384.63	[M+K] 1+	1384.63	-0.678882	Q14112-1
1384.66	[M+K] 1+	1384.65	0.664426	Q14204
1385.65	[M+K] 1+	1385.65	3.49295	P24534
1385.69	[M+K] 1+	1385.69	-1.71033	P26641
1388.75	[M+Na] 1+	1388.75	-4.01079	O75489
1390.66	[M+K] 1+	1390.66	-3.04172	P15924-1
1390.66	[M+K] 1+	1390.66	-3.04172	Q14165
1390.66	[M+K] 1+	1390.65	1.70423	IPI00916434,IPI00954551
1390.66	[M+K] 1+	1390.66	-3.11363	Q15019-1,Q15019-2
1390.69	[M+H] 1+	1390.68	3.9549	P13645
1390.69	[M+H] 1+	1390.68	3.9549	Q9P2E9-1
1390.69	[M+Na] 1+	1390.68	4.71712	Q00610-1,Q00610-2
1390.77	[M+Na] 1+	1390.77	3.48009	P29401
1391.7	[M+K] 1+	1391.7	0.955668	P12724
1391.81	[M+K] 1+	1391.8	4.74205	Q00610-1,Q00610-2
1392.76	[M+Na] 1+	1392.75	3.92747	P40926
1393.65	[M+K] 1+	1393.65	-2.47551	P02751-1
1393.65	[M+K] 1+	1393.65	0.394648	P48735
1393.71	[M+H] 1+	1393.71	-3.53014	P40925
1393.71	[M+H] 1+	1393.71	-0.66011	Q13813-1
1393.71	[M+Na] 1+	1393.7	1.10497	P12111-1
1395.8	[M+H] 1+	1395.8	-0.0644794	P51148
1395.8	[M+H] 1+	1395.8	-3.00186	Q9NZM1-1,Q9NZM1-6
1396.67	[M+K] 1+	1396.67	-1.09546	Q9P2E9-1
1397.79	[M+H] 1+	1397.79	-1.72415	P11021
1398.62	[M+K] 1+	1398.63	-3.63928	P00390-1,P00390-2
1398.72	[M+Na] 1+	1398.72	-4.30392	O00567
1399.61	[M+Na] 1+	1399.61	-0.585877	P22626-1
1399.61	[M+K] 1+	1399.61	0.314373	P13798
1401.65	[M+Na] 1+	1401.65	-2.90372	Q15746-2,Q15746-1,Q15746-7
1401.65	[M+Na] 1+	1401.65	-3.6885	P55268
1403.63	[M+Na] 1+	1403.63	-2.79276	P13645
1403.63	[M+Na] 1+	1403.62	4.18917	P28838-1,P28838-2
1403.65	[M+K] 1+	1403.66	-2.8782	P50395
1404.7	[M+H] 1+	1404.7	1.4665	P62750
1404.7	[M+H] 1+	1404.7	4.38529	P23381-1
1404.7	[M+K] 1+	1404.7	-0.583753	P12111-1
1405.75	[M+H] 1+	1405.76	-2.91658	P08670
1405.75	[M+H] 1+	1405.76	-2.91658	P17661
1409.73	[M+Na] 1+	1409.74	-3.86597	P13646-1
1409.73	[M+K] 1+	1409.73	1.00019	P04083
1409.73	[M+K] 1+	1409.73	0.2199	P54578
1411.73	[M+Na] 1+	1411.73	3.04591	IPI00848090
1411.79	[M+H] 1+	1411.79	1.40247	P04406
1412.64	[M+K] 1+	1412.64	1.54321	P24844
1412.64	[M+K] 1+	1412.63	4.23323	Q13228-1
1413.77	[M+Na] 1+	1413.77	0.0990259	P04259
1413.77	[M+Na] 1+	1413.77	0.0990259	P02538
1413.77	[M+Na] 1+	1413.77	0.0990259	IPI00021304
1413.77	[M+Na] 1+	1413.77	0.0990259	P13647
1413.77	[M+Na] 1+	1413.77	0.0990259	IPI00930073
1413.77	[M+Na] 1+	1413.77	0.0990259	P48668
1414.7	[M+H] 1+	1414.71	-2.14179	P15924-1
1414.7	[M+Na] 1+	1414.7	2.21248	P37837
1414.7	[M+K] 1+	1414.7	4.58755	O00567
1415.72	[M+H] 1+	1415.72	-3.51764	P02787
1415.72	[M+H] 1+	1415.71	1.78002	P55268
1415.72	[M+Na] 1+	1415.71	0.621594	P04264
1415.72	[M+Na] 1+	1415.71	0.550959	Q01813
1415.72	[M+K] 1+	1415.72	-3.29161	P13010
1416.78	[M+H] 1+	1416.78	1.73633	Q9Y490
1418.65	[M+K] 1+	1418.65	4.75101	P13010
1419.77	[M+Na] 1+	1419.77	-1.88059	P11021
1419.77	[M+K] 1+	1419.76	4.9938	Q9Y281
1421.59	[M+K] 1+	1421.59	3.21471	Q8N1N4-1
1421.7	[M+H] 1+	1421.69	2.07499	P07355-1
1421.8	[M+H] 1+	1421.79	4.93744	P11766
1423.63	[M+K] 1+	1423.63	-2.75352	Q9Y696
1423.63	[M+K] 1+	1423.63	2.16349	P62258-1
1423.63	[M+K] 1+	1423.63	-2.96425	IPI00029111
1423.7	[M+H] 1+	1423.71	-4.3478	IPI00930442
1424.67	[M+H] 1+	1424.67	-0.0210575	Q01995
1424.67	[M+K] 1+	1424.67	-0.638744	P02647
1428.69	[M+K] 1+	1428.69	0.272978	IPI00298860
1428.69	[M+K] 1+	1428.69	-2.10682	Q9UBX5
1428.71	[M+H] 1+	1428.71	-0.188981	P08670
1428.71	[M+K] 1+	1428.72	-4.02459	P63010-1,P63010-2
1430.72	[M+Na] 1+	1430.72	0.636044	P25311
1430.77	[M+H] 1+	1430.77	1.81721	O75396
1432.67	[M+Na] 1+	1432.66	2.49187	P13647
1432.72	[M+Na] 1+	1432.72	-0.300129	Q15149-4
1433.77	[M+Na] 1+	1433.77	0.523096	P04406
1435.68	[M+K] 1+	1435.69	-3.88664	P29536-1,P29536-2
1435.75	[M+H] 1+	1435.75	-0.320389	P06576
1435.75	[M+H] 1+	1435.76	-3.24567	P01903
1438.77	[M+Na] 1+	1438.76	1.96002	Q9Y490
1438.77	[M+K] 1+	1438.77	-3.83661	P98160
1438.77	[M+K] 1+	1438.77	-3.83661	P11216
1438.78	[M+K] 1+	1438.77	4.81661	P98160
1438.78	[M+K] 1+	1438.77	4.81661	P11216
1441.67	[M+H] 1+	1441.67	0.457802	P46783
1441.67	[M+H] 1+	1441.68	-4.74447	P02042
1441.67	[M+H] 1+	1441.67	0.59653	P13647
1441.68	[M+H] 1+	1441.68	2.45547	P02042
1442.7	[M+H] 1+	1442.7	0.228738	P21333-2
1443.68	[M+Na] 1+	1443.68	2.04339	P07355-1
1446.65	[M+H] 1+	1446.65	1.47237	Q01105-2
1446.65	[M+Na] 1+	1446.65	-0.214288	Q01995
1446.65	[M+K] 1+	1446.64	4.73509	P13646-1
1446.65	[M+K] 1+	1446.65	-0.656688	Q9Y490
1446.65	[M+K] 1+	1446.65	0.103688	P16615-1
1447.68	[M+Na] 1+	1447.68	0.822006	P02533
1449.71	[M+H] 1+	1449.7	3.42828	P21333-2
1449.71	[M+Na] 1+	1449.71	-0.117265	P04439
1449.71	[M+Na] 1+	1449.71	-0.117265	IPI00930665
1449.71	[M+Na] 1+	1449.71	-0.117265	IPI00930062
1449.71	[M+Na] 1+	1449.71	-0.117265	IPI00887461,IPI00941193
1449.79	[M+H] 1+	1449.79	-3.11079	Q15631
1449.79	[M+H] 1+	1449.8	-3.93849	P02042
1449.79	[M+H] 1+	1449.8	-3.93849	P68871
1449.79	[M+H] 1+	1449.78	4.54551	IPI00479877
1450.69	[M+Na] 1+	1450.69	0.0620393	P08670
1452.75	[M+Na] 1+	1452.75	0.94304	O75396
1452.75	[M+K] 1+	1452.75	3.11823	P60174-1
1456.69	[M+Na] 1+	1456.69	2.93817	P08294
1456.69	[M+Na] 1+	1456.69	-2.41643	P05109
1456.69	[M+K] 1+	1456.69	0.0274595	P60981
1457.66	[M+H] 1+	1457.67	-1.26915	P13647
1457.74	[M+Na] 1+	1457.74	-0.150919	P06576
1457.74	[M+Na] 1+	1457.74	-3.03209	P01903
1459.69	[M+Na] 1+	1459.69	-0.383642	P01019
1459.69	[M+Na] 1+	1459.69	4.13788	Q16658
1460.76	[M+H] 1+	1460.76	0.0684575	P11021
1463.66	[M+Na] 1+	1463.66	1.995	P02042
1464.68	[M+H] 1+	1464.68	4.07599	P09429
1464.68	[M+H] 1+	1464.68	4.07599	P26583
1464.68	[M+Na] 1+	1464.68	0.634951	P21333-2
1464.68	[M+K] 1+	1464.68	0.402818	P13647
1465.63	[M+Na] 1+	1465.62	3.37058	P02768-1
1465.69	[M+H] 1+	1465.69	0.395718	IPI00880101
1465.69	[M+Na] 1+	1465.69	-0.723207	O15061-1
1468.63	[M+Na] 1+	1468.63	2.28104	Q01105-2
1471.78	[M+H] 1+	1471.78	1.63748	P07951-2
1471.78	[M+H] 1+	1471.78	1.70542	Q13813-1
1471.78	[M+Na] 1+	1471.78	0.659067	Q15631
1471.78	[M+Na] 1+	1471.78	-0.156274	P02042
1471.78	[M+Na] 1+	1471.78	-0.156274	P68871
1472.68	[M+K] 1+	1472.68	-2.19328	P21333-2
1472.68	[M+K] 1+	1472.68	-4.56989	Q9Y490
1472.68	[M+K] 1+	1472.67	4.52919	P05109
1476.75	[M+K] 1+	1476.75	0.331809	P62805
1477.75	[M+H] 1+	1477.75	2.56471	P22061-1
1477.75	[M+Na] 1+	1477.75	1.2519	Q96CX2
1477.75	[M+Na] 1+	1477.75	2.13162	P63241-1
1477.75	[M+K] 1+	1477.76	-4.1211	P62136
1477.75	[M+K] 1+	1477.76	-4.1211	P62140
1478.67	[M+K] 1+	1478.67	4.57168	P35580-1,P35580-2,P35580-3
1479.65	[M+Na] 1+	1479.65	-0.925896	P13647
1480.71	[M+H] 1+	1480.71	-0.351184	P08133
1480.71	[M+Na] 1+	1480.7	1.17512	P60174-1
1480.71	[M+K] 1+	1480.7	1.08057	IPI00900293
1480.71	[M+K] 1+	1480.7	1.08057	Q14315-1
1481.67	[M+H] 1+	1481.68	-1.27558	P09960-1
1481.67	[M+K] 1+	1481.67	4.27221	O15061-1
1484.68	[M+K] 1+	1484.68	1.66366	IPI00930073
1484.68	[M+K] 1+	1484.68	1.66366	P04259
1484.68	[M+K] 1+	1484.68	1.66366	P48668
1486.81	[M+H] 1+	1486.81	-2.59616	P04114
1487.67	[M+Na] 1+	1487.67	-0.0201657	IPI00880101
1488.83	[M+Na] 1+	1488.83	-0.268668	P30084
1489.65	[M+K] 1+	1489.66	-3.00069	P07237
1491.88	[M+Na] 1+	1491.88	-0.56305	P19971
1494.71	[M+H] 1+	1494.71	4.31523	IPI00793199,IPI00872780
1494.71	[M+Na] 1+	1494.71	-0.260919	IPI00005202
1495.79	[M+H] 1+	1495.79	0.38107	P08670
1496.72	[M+H] 1+	1496.72	-0.621359	IPI00930062
1496.72	[M+K] 1+	1496.71	3.06672	Q14204
1496.72	[M+K] 1+	1496.72	0.795073	P13667
1496.72	[M+K] 1+	1496.71	3.13353	P13797
1498.68	[M+K] 1+	1498.69	-4.43721	IPI00940343
1498.68	[M+K] 1+	1498.69	-4.43721	P07951-2
1498.68	[M+K] 1+	1498.69	-4.43721	IPI00940084
1498.68	[M+K] 1+	1498.69	-4.43721	P09493-1
1499.74	[M+Na] 1+	1499.73	1.71364	P22061-1
1499.74	[M+K] 1+	1499.73	4.02073	Q14974
1503.66	[M+Na] 1+	1503.66	-0.532036	P09960-1
1508.71	[M+Na] 1+	1508.7	3.72505	P38159
1510.71	[M+H] 1+	1510.71	3.62744	P08670
1510.71	[M+Na] 1+	1510.71	0.887	O43175
1510.71	[M+K] 1+	1510.71	4.69979	Q9UL25
1510.71	[M+K] 1+	1510.71	4.69979	P55786
1511.63	[M+K] 1+	1511.64	-1.71337	Q9BX66-9,Q9BX66-8
1511.75	[M+H] 1+	1511.75	-3.68447	P21980-1
1512.68	[M+Na] 1+	1512.67	4.47552	P04196
1512.73	[M+Na] 1+	1512.72	4.02585	IPI00021304
1512.73	[M+Na] 1+	1512.73	-2.51862	P08670
1513.86	[M+H] 1+	1513.86	-1.10314	P35270
1514.83	[M+Na] 1+	1514.83	0.792168	Q12931
1516.69	[M+Na] 1+	1516.69	3.67907	IPI00793199,IPI00872780
1516.69	[M+K] 1+	1516.69	2.72963	P02787
1517.77	[M+Na] 1+	1517.77	0.270133	P08670
1517.83	[M+Na] 1+	1517.83	-0.217416	P00387-1,P00387-2
1517.85	[M+H] 1+	1517.86	-3.24141	Q06323
1518.7	[M+Na] 1+	1518.7	-0.783564	IPI00930062
1518.7	[M+K] 1+	1518.7	-0.941593	P23246-1
1518.81	[M+H] 1+	1518.82	-1.52092	Q15149-4
1519.84	[M+H] 1+	1519.85	-2.87529	IPI00418431
1520.76	[M+H] 1+	1520.76	-0.190694	P16403
1520.76	[M+Na] 1+	1520.76	-1.20335	P05455
1520.76	[M+K] 1+	1520.75	2.91303	P62805
1521.72	[M+H] 1+	1521.72	0.749153	IPI00759776
1521.72	[M+H] 1+	1521.72	0.749153	P35609
1521.85	[M+H] 1+	1521.85	-0.709661	Q9Y490
1523.72	[M+H] 1+	1523.72	1.62759	P35749
1523.78	[M+H] 1+	1523.78	0.892516	P62979
1523.78	[M+Na] 1+	1523.78	4.27884	P46782
1523.78	[M+K] 1+	1523.78	4.58073	P63173
1529.73	[M+H] 1+	1529.73	-0.189575	P69905
1529.73	[M+Na] 1+	1529.74	-3.54962	Q00610-1,Q00610-2
1531.85	[M+Na] 1+	1531.85	-0.130561	P78386
1532.69	[M+Na] 1+	1532.69	2.69461	P08670
1532.69	[M+K] 1+	1532.7	-4.18216	P61019
1532.69	[M+K] 1+	1532.69	4.69111	P02787
1533.82	[M+Na] 1+	1533.82	-0.73672	P02768-1
1533.86	[M+H] 1+	1533.85	4.23118	P17661
1533.86	[M+H] 1+	1533.85	4.23118	P08670
1536.72	[M+K] 1+	1536.72	-3.37081	P40227
1540.8	[M+Na] 1+	1540.8	-1.90161	Q15149-4
1540.85	[M+K] 1+	1540.85	-1.50566	P35749
1542.74	[M+H] 1+	1542.74	1.86033	P08107
1542.74	[M+Na] 1+	1542.74	-0.82321	P16403
1543.7	[M+Na] 1+	1543.7	1.2049	IPI00759776
1543.7	[M+Na] 1+	1543.7	1.2049	P35609
1545.71	[M+H] 1+	1545.7	1.488	P02794
1545.71	[M+Na] 1+	1545.7	1.20333	P35749
1545.71	[M+K] 1+	1545.71	-4.58041	Q00610-1,Q00610-2
1545.75	[M+H] 1+	1545.75	-0.731037	P11047
1545.76	[M+Na] 1+	1545.76	0.0841008	P62979
1546.8	[M+H] 1+	1546.8	-0.640032	P02452
1546.8	[M+H] 1+	1546.8	-0.381433	P02768-1
1546.84	[M+H] 1+	1546.85	-2.15923	P62913-1
1550.77	[M+H] 1+	1550.77	-0.709325	P21333-2
1550.77	[M+H] 1+	1550.76	3.15973	P13073
1550.82	[M+H] 1+	1550.82	-1.12199	P04083
1550.82	[M+Na] 1+	1550.81	2.72116	P30041
1550.82	[M+Na] 1+	1550.81	0.464272	P28331
1551.72	[M+H] 1+	1551.71	1.49512	P35749
1551.72	[M+Na] 1+	1551.72	0.438224	P69905
1551.72	[M+K] 1+	1551.71	4.85916	P12111-1
1551.72	[M+K] 1+	1551.71	4.9236	Q15019-1,Q15019-2
1552.67	[M+H] 1+	1552.67	2.35723	P02545-1
1552.67	[M+H] 1+	1552.67	-0.991837	IPI00216085
1552.71	[M+K] 1+	1552.7	4.93333	Q15084-2,Q15084-1
1553.72	[M+K] 1+	1553.72	0.579254	P62826
1553.72	[M+K] 1+	1553.72	4.95586	P30101
1553.9	[M+H] 1+	1553.9	-1.25491	P32926
1554.75	[M+H] 1+	1554.75	0.726805	P08727
1554.86	[M+H] 1+	1554.86	2.52113	Q12765
1555.83	[M+H] 1+	1555.84	-3.92715	P00325
1555.83	[M+Na] 1+	1555.83	-2.34601	P17661
1555.83	[M+Na] 1+	1555.83	-2.34601	P08670
1556.76	[M+H] 1+	1556.75	2.04271	Q99798
1556.76	[M+Na] 1+	1556.76	-3.05763	P09211
1558.71	[M+K] 1+	1558.72	-0.622307	P16403
1562.79	[M+H] 1+	1562.79	-1.82366	P08123
1562.79	[M+H] 1+	1562.8	-4.19121	O14949
1562.79	[M+Na] 1+	1562.79	2.11801	P55072
1562.83	[M+H] 1+	1562.82	4.99737	P04216
1564.72	[M+Na] 1+	1564.72	3.07403	P08107
1564.72	[M+Na] 1+	1564.73	-4.08377	P06733-1
1567.73	[M+Na] 1+	1567.73	-0.727165	P11047
1567.73	[M+K] 1+	1567.73	0.650622	P14625
1567.83	[M+H] 1+	1567.83	-0.554906	P09622
1568.78	[M+Na] 1+	1568.78	-0.325094	P02452
1568.78	[M+Na] 1+	1568.78	-0.0701182	P02768-1
1570.86	[M+H] 1+	1570.85	1.09495	Q9UMS6-2
1570.94	[M+K] 1+	1570.94	1.73782	Q07960
1571.65	[M+K] 1+	1571.66	-3.12409	Q9Y696
1572.68	[M+H] 1+	1572.68	-0.114455	P02671-1,P02671-2
1572.68	[M+Na] 1+	1572.68	0.813899	P47897
1572.8	[M+Na] 1+	1572.8	-0.712106	P04083
1573.7	[M+Na] 1+	1573.7	0.152507	P35749
1574.65	[M+Na] 1+	1574.65	0.927189	P02545-1
1574.65	[M+Na] 1+	1574.66	-2.37512	IPI00216085
1575.86	[M+H] 1+	1575.86	1.68163	P00450
1575.88	[M+Na] 1+	1575.88	-2.405	P32926
1576.73	[M+Na] 1+	1576.73	-0.0253689	P08727
1576.84	[M+Na] 1+	1576.84	1.24299	Q12765
1577.89	[M+H] 1+	1577.89	-2.63643	P62805
1580.7	[M+K] 1+	1580.69	2.38503	P08107
1580.7	[M+K] 1+	1580.7	-4.70044	P06733-1
1580.77	[M+H] 1+	1580.77	0.253042	P05783
1580.77	[M+H] 1+	1580.77	-4.61799	Q9UBX5
1580.77	[M+K] 1+	1580.77	-1.06277	Q13011
1580.77	[M+K] 1+	1580.77	-0.999514	Q14764
1583.78	[M+Na] 1+	1583.79	-4.98805	P17858-1
1584.77	[M+Na] 1+	1584.77	-1.26201	P08123
1584.77	[M+Na] 1+	1584.78	-3.59672	O14949
1587.88	[M+H] 1+	1587.89	-3.2559	O75964
1587.88	[M+H] 1+	1587.88	1.59332	IPI00025874
1588.71	[M+K] 1+	1588.72	-3.5878	P61019
1589.74	[M+K] 1+	1589.75	-2.6608	Q8WU39-1
1589.81	[M+Na] 1+	1589.81	-2.23925	P09622
1590.76	[M+H] 1+	1590.76	1.04981	IPI00298860
1590.76	[M+Na] 1+	1590.75	4.73361	P38646
1590.76	[M+K] 1+	1590.76	-0.194875	P26038
1591.9	[M+Na] 1+	1591.91	-1.84684	Q96CN7
1594.78	[M+K] 1+	1594.78	-1.95638	Q15149-4
1597.86	[M+Na] 1+	1597.87	-4.50599	Q96QK1
1602.75	[M+H] 1+	1602.75	0.561536	Q02543
1602.75	[M+Na] 1+	1602.75	-0.212136	P05783
1607.91	[M+Na] 1+	1607.9	4.68312	P26885
1609.86	[M+Na] 1+	1609.87	-3.59657	O75964
1609.86	[M+Na] 1+	1609.86	1.18644	IPI00025874
1609.86	[M+K] 1+	1609.86	3.14935	Q9BTT0
1612.74	[M+Na] 1+	1612.74	1.27113	IPI00298860
1612.74	[M+K] 1+	1612.74	0.750276	P17844
1612.79	[M+H] 1+	1612.79	0.14261	IPI00154742
1612.79	[M+H] 1+	1612.79	4.54493	P02647
1612.99	[M+H] 1+	1612.98	4.17241	Q6ZN66-1
1619.78	[M+H] 1+	1619.78	-3.64246	P30101
1624.73	[M+Na] 1+	1624.73	-0.276969	Q02543
1624.73	[M+K] 1+	1624.73	-1.16327	P02787
1624.73	[M+K] 1+	1624.72	4.19149	P35527
1624.73	[M+K] 1+	1624.72	4.19149	Q04917
1627.75	[M+K] 1+	1627.75	-1.00138	P00352
1627.85	[M+H] 1+	1627.84	4.99434	P68032
1627.85	[M+H] 1+	1627.84	4.99434	P68133
1627.85	[M+H] 1+	1627.84	4.99434	P63267
1628.78	[M+H] 1+	1628.78	-0.239443	P09651-1,P09651-2
1628.78	[M+H] 1+	1628.79	-3.86177	O15143
1628.78	[M+H] 1+	1628.79	-2.38828	Q14204
1629.73	[M+K] 1+	1629.73	4.37497	P35749
1629.89	[M+H] 1+	1629.9	-2.31303	Q53GG5-2
1637.79	[M+Na] 1+	1637.79	1.83785	Q8N1N4-1
1637.79	[M+K] 1+	1637.79	-0.81207	P04264
1637.79	[M+K] 1+	1637.79	-0.81207	P43121-1
1637.79	[M+K] 1+	1637.79	-0.751012	Q969G5
1639.94	[M+H] 1+	1639.94	-0.408552	P02768-1
1641.76	[M+Na] 1+	1641.77	-4.55607	P30101
1648.73	[M+K] 1+	1648.73	-1.46173	O14880
1650.76	[M+Na] 1+	1650.76	-0.351353	P09651-1,P09651-2
1650.76	[M+Na] 1+	1650.77	-3.92544	O15143
1650.76	[M+Na] 1+	1650.77	-2.47158	Q14204
1653.79	[M+H] 1+	1653.79	-0.205589	P35579-1
1653.79	[M+Na] 1+	1653.79	-1.68099	P07951-2
1655.81	[M+H] 1+	1655.81	1.09312	P06744
1655.81	[M+K] 1+	1655.81	3.82291	O15061-1
1655.81	[M+K] 1+	1655.82	-0.827387	Q14764
1656.8	[M+K] 1+	1656.8	3.86288	P01024
1656.85	[M+Na] 1+	1656.84	1.68393	P21333-2
1656.85	[M+Na] 1+	1656.85	0.114676	O14818-1
1658.85	[M+H] 1+	1658.85	1.48898	P08107
1661.92	[M+Na] 1+	1661.92	0.475354	P02768-1
1662.78	[M+Na] 1+	1662.78	-0.553289	Q09666
1662.78	[M+Na] 1+	1662.78	-0.433009	P16401
1664.79	[M+Na] 1+	1664.79	2.661	IPI00382894
1664.79	[M+K] 1+	1664.8	-4.39093	P60709
1664.79	[M+K] 1+	1664.8	-4.39093	P68032
1664.79	[M+K] 1+	1664.8	-4.39093	P68133
1664.79	[M+K] 1+	1664.8	-4.39093	P63267
1665.81	[M+Na] 1+	1665.81	-1.22463	P01040
1665.81	[M+K] 1+	1665.8	4.69444	P68032
1665.81	[M+K] 1+	1665.8	4.69444	P68133
1665.81	[M+K] 1+	1665.8	4.69444	P63267
1670.76	[M+K] 1+	1670.75	2.98668	P30086
1672.75	[M+K] 1+	1672.75	-1.40487	P00558
1672.8	[M+K] 1+	1672.79	0.992351	P06727
1675.76	[M+Na] 1+	1675.77	-1.5933	P35579-1
1677.78	[M+Na] 1+	1677.77	4.41061	P22314
1677.78	[M+K] 1+	1677.77	3.55232	Q14112-1
1677.8	[M+H] 1+	1677.8	-2.62844	IPI00930124
1677.8	[M+H] 1+	1677.79	4.345	P98160
1677.8	[M+H] 1+	1677.8	-2.62844	IPI00785084
1677.8	[M+Na] 1+	1677.79	1.87746	P06744
1677.8	[M+K] 1+	1677.79	3.10527	P60709
1677.8	[M+K] 1+	1677.79	3.10527	P68032
1677.8	[M+K] 1+	1677.79	3.10527	P68133
1677.8	[M+K] 1+	1677.79	3.10527	P63267
1683.82	[M+Na] 1+	1683.82	1.15808	P11216
1683.82	[M+Na] 1+	1683.82	4.3057	P47897
1683.82	[M+Na] 1+	1683.82	-0.801746	Q08188
1684.77	[M+H] 1+	1684.77	-1.32956	P31943
1684.77	[M+K] 1+	1684.77	0.0474844	P04075
1684.77	[M+K] 1+	1684.77	-4.81964	P04004
1684.77	[M+K] 1+	1684.76	4.26174	IPI00784865
1685.77	[M+Na] 1+	1685.77	0.818619	Q05682-1
1686.79	[M+K] 1+	1686.79	1.55325	Q03135-1
1694.7	[M+H] 1+	1694.7	-0.967723	P09651-1,P09651-2
1694.87	[M+Na] 1+	1694.88	-4.73191	Q15365
1696.88	[M+H] 1+	1696.88	-0.135543	P07585-1
1696.88	[M+K] 1+	1696.87	4.88547	Q14974
1699.76	[M+H] 1+	1699.76	1.44138	P09651-1,P09651-2
1702.76	[M+H] 1+	1702.77	-2.21992	Q9BRA2
1706.75	[M+Na] 1+	1706.75	-2.39051	P31943
1712.76	[M+Na] 1+	1712.76	-1.06261	P02452
1712.76	[M+K] 1+	1712.76	-3.47975	Q9NUV9
1714.72	[M+K] 1+	1714.72	2.11696	P54136-1
1716.68	[M+Na] 1+	1716.68	-0.669897	P09651-1,P09651-2
1716.85	[M+H] 1+	1716.85	0.285406	P04264
1717.9	[M+H] 1+	1717.89	4.4706	P15880
1718.86	[M+Na] 1+	1718.86	0.500332	P07585-1
1720.88	[M+Na] 1+	1720.89	-4.1955	P07910-2
1720.88	[M+K] 1+	1720.89	-2.35925	Q9BX66-9,Q9BX66-8
1723.74	[M+K] 1+	1723.75	-4.08412	P47756-2
1724.77	[M+Na] 1+	1724.77	-2.86414	P01024
1724.77	[M+K] 1+	1724.77	1.05521	IPI00384051,IPI00746205,IPI00943181
1729.73	[M+Na] 1+	1729.74	-4.59029	Q15056-1
1729.73	[M+K] 1+	1729.74	-2.47437	P35749
1732.94	[M+H] 1+	1732.95	-1.97352	P02751-1
1734.95	[M+H] 1+	1734.96	-3.3142	P09104
1734.95	[M+H] 1+	1734.96	-3.3142	P06733-1
1734.95	[M+Na] 1+	1734.94	4.44395	IPI00012066,IPI00790627
1738.78	[M+Na] 1+	1738.79	-4.8367	IPI00940343
1738.78	[M+Na] 1+	1738.79	-4.8367	IPI00940084
1738.78	[M+Na] 1+	1738.79	-4.8367	P09493-1
1738.78	[M+Na] 1+	1738.78	-1.15598	Q12805-1,Q12805-2,Q12805-3,Q12805-4
1738.78	[M+K] 1+	1738.78	-1.46654	Q15582
1738.83	[M+Na] 1+	1738.83	-0.356561	P04264
1739.88	[M+Na] 1+	1739.87	3.6382	P15880
1739.94	[M+K] 1+	1739.93	3.7875	P24752
1742.87	[M+H] 1+	1742.87	-0.453276	P67936-1
1742.87	[M+H] 1+	1742.87	-0.453276	Q9NR12-1
1742.87	[M+K] 1+	1742.86	4.95164	P08758
1744.87	[M+H] 1+	1744.88	-1.20926	P00915
1744.87	[M+K] 1+	1744.88	-3.03173	P42224-1
1749.85	[M+K] 1+	1749.85	3.36601	P04216
1751.83	[M+H] 1+	1751.84	-4.03005	P52565
1753.84	[M+K] 1+	1753.83	3.18731	Q9ULV4
1754.93	[M+Na] 1+	1754.93	-2.09125	P02751-1
1760.93	[M+Na] 1+	1760.93	-3.82183	P16152
1761.92	[M+H] 1+	1761.91	4.1489	P08754
1762.83	[M+H] 1+	1762.83	3.35824	P10909-1,P10909-2
1762.83	[M+K] 1+	1762.83	1.95141	P62820-1
1762.84	[M+H] 1+	1762.85	-3.80066	IPI00759776
1764.85	[M+Na] 1+	1764.85	-0.504292	P67936-1
1764.85	[M+Na] 1+	1764.85	-0.504292	Q9NR12-1
1764.88	[M+Na] 1+	1764.88	0.93491	P02768-1
1764.88	[M+Na] 1+	1764.88	-0.198314	P29508-1
1766.82	[M+K] 1+	1766.82	2.66581	Q15746-2,Q15746-1,Q15746-7
1769.77	[M+K] 1+	1769.77	0.644152	P98160
1771.84	[M+K] 1+	1771.84	-1.31502	P08758
1773.81	[M+Na] 1+	1773.82	-4.04776	P52565
1774.92	[M+H] 1+	1774.92	0.580308	P12109
1775.88	[M+H] 1+	1775.88	-1.98211	P04114
1779.95	[M+Na] 1+	1779.95	0.202253	P12956
1784.82	[M+Na] 1+	1784.81	4.13489	P10909-1,P10909-2
1785.83	[M+K] 1+	1785.83	0.285582	P47755
1785.83	[M+K] 1+	1785.83	-3.91414	Q04917
1788.8	[M+K] 1+	1788.8	3.19209	Q15019-1,Q15019-2
1790.81	[M+H] 1+	1790.81	-1.47419	P23528
1790.81	[M+Na] 1+	1790.82	-3.78598	P17661
1790.81	[M+K] 1+	1790.82	-4.53424	P02545-1
1790.89	[M+H] 1+	1790.89	-1.02742	P68133
1790.89	[M+H] 1+	1790.89	-1.02742	P60709
1790.89	[M+H] 1+	1790.89	-1.02742	P68032
1790.89	[M+H] 1+	1790.89	-1.02742	P63267
1790.89	[M+H] 1+	1790.9	-3.03759	P12111-1
1790.89	[M+H] 1+	1790.89	0.368532	Q04760-1
1790.89	[M+Na] 1+	1790.89	0.178682	P08133
1790.89	[M+Na] 1+	1790.89	0.290358	P61158
1795.79	[M+K] 1+	1795.8	-3.50818	P04083
1796.9	[M+Na] 1+	1796.9	0.0278257	P12109
1797.85	[M+K] 1+	1797.86	-4.86134	P07951-2
1797.86	[M+Na] 1+	1797.86	-1.82439	P04114
1797.86	[M+K] 1+	1797.86	2.26937	P07951-2
1804.8	[M+K] 1+	1804.8	0.14406	P48059
1812.87	[M+Na] 1+	1812.87	-0.413708	P68133
1812.87	[M+Na] 1+	1812.87	-0.413708	P60709
1812.87	[M+Na] 1+	1812.87	-0.413708	P68032
1812.87	[M+Na] 1+	1812.87	-0.413708	P63267
1812.87	[M+Na] 1+	1812.88	-2.3995	P12111-1
1812.87	[M+Na] 1+	1812.87	0.965319	Q04760-1
1812.87	[M+K] 1+	1812.88	-1.15286	P12109
1815.92	[M+Na] 1+	1815.93	-2.03202	Q9UBC9
1820.87	[M+H] 1+	1820.87	-0.774355	Q6NZI2-1
1826.94	[M+Na] 1+	1826.93	4.9865	P21964-1,P21964-2
1826.94	[M+Na] 1+	1826.94	3.07071	P17661
1826.94	[M+K] 1+	1826.95	-4.72372	P63244
1830.94	[M+Na] 1+	1830.94	1.70404	P08238
1832.01	[M+H] 1+	1832.02	-1.67575	P06744
1832.86	[M+H] 1+	1832.86	-0.534683	P08294
1832.86	[M+K] 1+	1832.86	1.49493	P07951-2
1837.88	[M+H] 1+	1837.89	-2.55728	P02790
1837.88	[M+Na] 1+	1837.89	-4.4834	P35579-1
1837.88	[M+K] 1+	1837.88	-1.29497	P13796
1839.96	[M+Na] 1+	1839.95	4.6523	IPI00930614
1839.96	[M+Na] 1+	1839.95	4.6523	P13646-1
1839.96	[M+Na] 1+	1839.95	4.6523	P08727
1842.85	[M+Na] 1+	1842.85	-0.439536	Q6NZI2-1
1845.03	[M+H] 1+	1845.04	-3.70182	P01023
1848.85	[M+K] 1+	1848.85	-0.405657	P98160
1848.88	[M+H] 1+	1848.88	0.69772	P01023
1848.88	[M+K] 1+	1848.89	-2.10397	O15230
1848.88	[M+K] 1+	1848.88	1.51984	P21333-2
1854.84	[M+Na] 1+	1854.84	-2.24278	P08294
1857.85	[M+H] 1+	1857.85	3.57403	P13646-1
1862.05	[M+H] 1+	1862.04	3.64654	P36578
1867.01	[M+Na] 1+	1867.02	-2.54952	P01023
1867.88	[M+Na] 1+	1867.89	-4.3311	Q05707-1,Q05707-2
1867.88	[M+K] 1+	1867.88	-0.444354	P05023-1
1869.86	[M+K] 1+	1869.87	-4.16072	P62937
1871.9	[M+K] 1+	1871.89	4.50347	P20231,Q15661-2
1871.9	[M+K] 1+	1871.89	4.50347	IPI00010274,IPI00219931
1877.87	[M+H] 1+	1877.87	-0.830727	Q9UBR2
1877.87	[M+K] 1+	1877.86	4.34536	P35579-1
1888.91	[M+Na] 1+	1888.91	4.93937	P11216
1891.92	[M+H] 1+	1891.91	3.63124	P07942
1910.79	[M+H] 1+	1910.79	0.35064	P51991-1
1913.82	[M+K] 1+	1913.81	4.92212	P35555
1919.95	[M+Na] 1+	1919.95	-0.0260423	IPI00384051,IPI00746205,IPI00943181
1919.95	[M+K] 1+	1919.95	-0.20313	Q15019-1,Q15019-2
1919.95	[M+K] 1+	1919.96	-4.00529	IPI00783287
1932.77	[M+Na] 1+	1932.77	0.0931305	P51991-1
1941.93	[M+K] 1+	1941.94	-0.782724	Q96AC1-1
1946.83	[M+K] 1+	1946.84	-4.2736	P07355-1
1951	[M+H] 1+	1951	0.384418	P02675
1953.14	[M+H] 1+	1953.13	3.67615	P62136
1953.14	[M+H] 1+	1953.13	3.67615	P62140
1961.98	[M+H] 1+	1961.98	-0.234457	P02452
1968.01	[M+Na] 1+	1968.01	-1.61585	IPI00784985,IPI00889156
1968.01	[M+Na] 1+	1968.01	-1.61585	IPI00784865
1968.01	[M+Na] 1+	1968.01	-1.61585	IPI00940069
1972.98	[M+Na] 1+	1972.99	-0.861638	P02675
1975.12	[M+Na] 1+	1975.11	3.13906	P62136
1975.12	[M+Na] 1+	1975.11	3.13906	P62140
1976.05	[M+Na] 1+	1976.05	0.789455	P60709
1976.05	[M+Na] 1+	1976.05	-2.80357	IPI00290078
1983.96	[M+Na] 1+	1983.96	1.17946	P02452
1983.96	[M+K] 1+	1983.96	-0.201617	P35579-1
1983.96	[M+K] 1+	1983.96	2.77224	P62937
1984.91	[M+H] 1+	1984.91	1.40057	P35749
1992.94	[M+K] 1+	1992.94	-0.130461	P06396-2
1997.98	[M+Na] 1+	1997.98	-3.50854	IPI00940343
1997.98	[M+Na] 1+	1997.98	-3.50854	IPI00940084
1997.98	[M+Na] 1+	1997.98	-3.50854	P09493-1
1997.98	[M+Na] 1+	1997.98	-1.75677	P01040
1997.98	[M+Na] 1+	1997.98	-1.05607	P26583
2039.97	[M+K] 1+	2039.97	0.303926	P21333-2
2039.97	[M+K] 1+	2039.97	-0.382358	P17655
2060.95	[M+K] 1+	2060.94	2.58134	P40261
2066.09	[M+K] 1+	2066.08	4.43836	Q9BTT0
2072.09	[M+Na] 1+	2072.08	3.7209	Q96AC1-1
2082.11	[M+Na] 1+	2082.11	0.998987	IPI00018963
2088.97	[M+H] 1+	2088.98	-4.04504	P35579-1
2094.07	[M+Na] 1+	2094.08	-3.06101	P98160
2104.08	[M+H] 1+	2104.08	-3.14626	O76009
2104.08	[M+H] 1+	2104.08	-3.14626	Q92764
2104.08	[M+H] 1+	2104.08	-3.14626	Q15323
2104.08	[M+K] 1+	2104.08	-1.04559	P16444
2105	[M+K] 1+	2105.01	-3.54393	P61020
2124.04	[M+H] 1+	2124.03	4.19014	P20618
2126.06	[M+H] 1+	2126.07	-4.58123	P08670
2126.06	[M+K] 1+	2126.05	2.29534	P04075
2126.06	[M+K] 1+	2126.05	3.89455	P17661
2126.98	[M+K] 1+	2126.97	3.92577	P52907
2130.03	[M+H] 1+	2130.04	-2.09386	O15061-1
2146.03	[M+K] 1+	2146.03	-0.0465978	Q13162
2148.04	[M+Na] 1+	2148.05	-3.28671	P08670
2148.04	[M+K] 1+	2148.03	3.11913	P01023
2207.03	[M+H] 1+	2207.04	-4.78922	P02679-1,P02679-2
2207.03	[M+K] 1+	2207.04	-3.73804	P63104
2207.03	[M+K] 1+	2207.02	2.56001	Q16555
2213.07	[M+K] 1+	2213.07	-3.20369	P14618-1
2246.2	[M+H] 1+	2246.21	-3.06739	P00558
2268.18	[M+Na] 1+	2268.19	-4.32944	P00558
2275.02	[M+Na] 1+	2275.02	0.421974	P60033
2278.13	[M+H] 1+	2278.14	-0.210699	P12111-1
2300.12	[M+Na] 1+	2300.12	-0.317375	P12111-1
2302.04	[M+Na] 1+	2302.04	0.634219	O75083-1
2303.1	[M+K] 1+	2303.09	4.01634	P08107
2304.14	[M+H] 1+	2304.15	-4.67417	P21333-2
2304.14	[M+H] 1+	2304.15	-4.67417	Q14315-1
2304.14	[M+H] 1+	2304.15	-3.71938	O76011
2307.13	[M+H] 1+	2307.14	-1.9548	P04844
2320.1	[M+H] 1+	2320.1	0.930995	P84103
2327.13	[M+Na] 1+	2327.13	0.223451	P62820-1
2360.23	[M+H] 1+	2360.24	-3.87673	P02766
2367.25	[M+H] 1+	2367.26	-4.21163	P25705
2587.18	[M+Na] 1+	2587.17	0.834888	P21333-2
